# Supplementary material for: Lnc-ITSN1-2, Derived From RNA Sequencing, Correlates With Increased Disease Risk, Activity and Promotes CD4+ T Cell Activation, Proliferation and Th1/Th17 Cell Differentiation by Serving as a ceRNA for IL-23R via Sponging miR-125a in Inflammatory Bowel Disease
Source: Front Immunol. 2020 May 28;11:852. doi: 10.3389/fimmu.2020.00852 (PMC7271921; doi:10.3389/fimmu.2020.00852)
Supplement: Supplementary file 2 [file Data_Sheet_1.zip › Supplementary data 1. LncRNA and mRNA expression profiles in IBD patients vs. HCs.txt]

Geneid	Chr	Start	End	Strand	Length	IBD1.x	IBD2.x	IBD3.x	IBD4.x	IBD5.x	IBD6.x	HC1.x	HC2.x	HC3.x	HC4.x	HC5.x	HC6.x	symbol	biotype	type	IBD1.y	IBD2.y	IBD3.y	IBD4.y	IBD5.y	IBD6.y	HC1.y	HC2.y	HC3.y	HC4.y	HC5.y	HC6.y	IBDvsHC_log2FoldChange	IBDvsHC_pvalue	IBDvsHC_padj	siga1
ENSG00000203747	chr1;chr1;chr1;chr1;chr1;chr1;chr1;chr1;chr1;chr1;chr1;chr1;chr1;chr1;chr1;chr1;chr1;chr1;chr1;chr1;chr1;chr1;chr1;chr1;chr1;chr1;chr1;chr1;chr1;chr1;chr1;chr1;chr1;chr1;chr1;chr1;chr1;chr1;chr1;chr1	161511549;161511555;161511555;161511586;161511645;161512713;161514491;161514491;161514491;161514491;161514491;161514491;161515189;161518211;161518211;161518211;161518211;161518211;161518211;161518211;161518211;161518801;161518801;161518801;161518801;161518801;161518801;161518801;161519487;161519487;161519487;161519487;161519487;161519487;161519487;161520321;161520321;161520426;161600158;161600845	161512989;161512989;161512989;161512989;161512989;161512989;161514748;161514748;161514748;161514748;161514748;161514748;161515566;161518468;161518465;161518468;161518465;161518468;161518468;161518465;161518468;161518821;161518821;161518821;161518821;161518821;161518821;161518821;161519570;161519520;161519579;161519570;161519818;161519588;161519818;161520381;161520413;161520527;161600178;161600917	-;-;-;-;-;-;-;-;-;-;-;-;-;-;-;-;-;-;-;-;-;-;-;-;-;-;-;-;-;-;-;-;-;-;-;-;-;-;-;-	2977	9386	5945	9113	7666	9250	7529	623	2012	293	1318	458	1152	FCGR3A	protein_coding	protein_coding	12.45999447	12.50540599	12.33199809	12.45866482	12.36214763	12.33474921	10.33683938	10.41801239	10.27443703	10.3688334	10.29485752	10.36861121	3.046360642	3.76E-143	1.01E-138	UP
ENSG00000092853	chr1;chr1;chr1;chr1;chr1;chr1;chr1;chr1;chr1;chr1;chr1;chr1;chr1;chr1;chr1;chr1;chr1;chr1;chr1;chr1;chr1;chr1;chr1;chr1;chr1;chr1;chr1;chr1;chr1;chr1;chr1;chr1;chr1;chr1;chr1;chr1;chr1;chr1;chr1;chr1;chr1;chr1;chr1;chr1;chr1;chr1;chr1;chr1;chr1;chr1;chr1;chr1;chr1;chr1;chr1;chr1;chr1;chr1;chr1;chr1;chr1;chr1;chr1;chr1;chr1;chr1;chr1;chr1;chr1;chr1;chr1;chr1;chr1;chr1;chr1;chr1;chr1;chr1;chr1;chr1…	36185819;36201882;36202006;36202006;36202006;36202515;36202515;36202515;36202515;36202515;36202940;36202940;36202940;36202940;36202940;36203299;36203593;36203593;36203593;36203593;36204056;36204056;36204056;36204056;36204737;36204737;36204737;36204737;36204966;36204966;36204966;36204966;36208742;36208742;36208742;36208742;36209056;36209056;36209056;36209056;36211052;36211052;36211052;36211052;362…	36186581;36202207;36202207;36202207;36202207;36202676;36202676;36202676;36202676;36202676;36203022;36203022;36203022;36203022;36203022;36203444;36203698;36203698;36203698;36203698;36204183;36204183;36204183;36204183;36204858;36204858;36204858;36204858;36205130;36205130;36205130;36205130;36208842;36208842;36208842;36208842;36209131;36209131;36209131;36209131;36211163;36211163;36211163;36211163;362…	-;-;-;-;-;-;-;-;-;-;-;-;-;-;-;-;-;-;-;-;-;-;-;-;-;-;-;-;-;-;-;-;-;-;-;-;-;-;-;-;-;-;-;-;-;-;-;-;-;-;-;-;-;-;-;-;-;-;-;-;-;-;-;-;-;-;-;-;-;-;-;-;-;-;-;-;-;-;-;-;-;-;-;-;-;-;-;-;-;-;-;-;-;-;-;-;-;-;-;-;-;-;-;-;-;-	5411	384	244	465	314	424	354	13	28	4	20	8	16	CLSPN	protein_coding	protein_coding	7.720759826	7.766867078	7.831604545	7.719591526	7.745499936	7.744357979	5.110911385	4.838564643	4.928661386	4.877405007	4.997450305	4.83065689	4.54648213	4.14E-82	5.58E-78	UP
ENSG00000148773	chr10;chr10;chr10;chr10;chr10;chr10;chr10;chr10;chr10;chr10;chr10;chr10;chr10;chr10;chr10;chr10;chr10;chr10;chr10;chr10;chr10;chr10;chr10;chr10;chr10;chr10;chr10;chr10;chr10;chr10;chr10;chr10;chr10;chr10;chr10;chr10;chr10;chr10	129894923;129894923;129899522;129899522;129899748;129900843;129900843;129900843;129908642;129908642;129909784;129909909;129909909;129910191;129910191;129910191;129910397;129910397;129910397;129911691;129911691;129913192;129913774;129914755;129914755;129914755;129917517;129917517;129917517;129921145;129921145;129921355;129921355;129923840;129923840;129924363;129924363;129924457	129897519;129897519;129899965;129899965;129899889;129901392;129907687;129907687;129908797;129908797;129910080;129910080;129910080;129910309;129910309;129910309;129910713;129910709;129910709;129911866;129911866;129914271;129914271;129914800;129914800;129914800;129917583;129917583;129917583;129921260;129921260;129921433;129921433;129924020;129924020;129924649;129924468;129924499	-;-;-;-;-;-;-;-;-;-;-;-;-;-;-;-;-;-;-;-;-;-;-;-;-;-;-;-;-;-;-;-;-;-;-;-;-;-	12807	3170	874	3852	2022	3511	2363	33	156	45	94	39	100	MKI67	protein_coding	protein_coding	10.66553135	9.80342954	10.78298162	10.3899262	10.69408836	10.45423443	6.971467944	7.263952148	7.681413046	7.168831606	7.254595892	7.310234146	4.895899648	6.92E-50	6.21E-46	UP
ENSG00000117724	chr1;chr1;chr1;chr1;chr1;chr1;chr1;chr1;chr1;chr1;chr1;chr1;chr1;chr1;chr1;chr1;chr1;chr1;chr1;chr1;chr1;chr1;chr1;chr1;chr1;chr1;chr1;chr1;chr1;chr1;chr1	214776538;214776538;214776827;214787057;214787057;214787057;214788175;214788175;214791916;214792472;214793998;214795422;214802389;214803877;214805823;214811209;214813264;214817900;214822018;214822018;214825053;214825053;214826171;214826171;214826828;214828491;214828584;214830276;214830276;214832193;214836934	214776664;214776664;214776991;214787236;214787259;214787259;214788533;214788371;214792037;214792563;214794289;214795624;214802514;214804005;214805945;214811344;214816667;214820743;214822170;214822170;214825229;214825229;214826332;214826332;214827762;214828746;214828746;214830753;214830752;214832371;214837931	+;+;+;+;+;+;+;+;+;+;+;+;+;+;+;+;+;+;+;+;+;+;+;+;+;+;+;+;+;+;+	11663	1973	570	1936	1272	1954	1253	47	159	41	103	44	100	CENPF	protein_coding	protein_coding	10.03915311	9.236656235	9.919399906	9.778156114	9.944155759	9.65600959	6.993909201	7.082378253	7.427784745	7.033995872	7.143067537	7.115932998	4.016274642	6.22E-47	4.19E-43	UP
ENSG00000171848	chr2;chr2;chr2;chr2;chr2;chr2;chr2;chr2;chr2;chr2;chr2;chr2;chr2;chr2;chr2;chr2;chr2;chr2;chr2;chr2;chr2;chr2;chr2;chr2;chr2;chr2;chr2;chr2;chr2;chr2;chr2;chr2;chr2;chr2;chr2;chr2;chr2;chr2;chr2;chr2;chr2;chr2;chr2;chr2;chr2;chr2;chr2;chr2;chr2;chr2;chr2	10262455;10262839;10262857;10262866;10262866;10262879;10263110;10263110;10263110;10263110;10263110;10263298;10263514;10263514;10263514;10263514;10263514;10263514;10263863;10263863;10263863;10263863;10263863;10263863;10264844;10264844;10264844;10264844;10266639;10266918;10266957;10267002;10267002;10267002;10267214;10267214;10267214;10267214;10267214;10267214;10268975;10268975;10268975;10268975;102…	10263024;10263024;10263024;10263024;10263184;10263024;10263184;10263184;10263184;10263184;10263184;10263657;10263657;10263839;10263657;10263657;10263657;10263657;10263979;10263979;10263979;10264244;10263979;10263979;10265005;10264977;10264977;10264977;10267096;10267096;10267096;10267096;10267096;10267096;10267488;10267347;10267347;10267347;10267347;10267347;10269079;10269079;10269079;10269079;102…	+;+;+;+;+;+;+;+;+;+;+;+;+;+;+;+;+;+;+;+;+;+;+;+;+;+;+;+;+;+;+;+;+;+;+;+;+;+;+;+;+;+;+;+;+;+;+;+;+;+;+	4954	709	254	833	482	771	544	10	49	1	30	6	25	RRM2	protein_coding	protein_coding	8.506026127	7.927414024	8.585462251	8.301434985	8.514254418	8.327531467	5.162208956	5.42860566	4.803553926	5.351668557	5.071544641	5.324991129	4.919974663	5.43E-46	2.92E-42	UP
ENSG00000164611	chr5;chr5;chr5;chr5;chr5;chr5;chr5;chr5;chr5;chr5;chr5;chr5;chr5;chr5;chr5;chr5;chr5;chr5;chr5;chr5;chr5;chr5;chr5;chr5;chr5;chr5;chr5;chr5;chr5;chr5;chr5;chr5;chr5	159848829;159848862;159848865;159848876;159848911;159848917;159849214;159849309;159849309;159849309;159849309;159849309;159849347;159849716;159849716;159849716;159849716;159849716;159849716;159851244;159851244;159851244;159851244;159851244;159851244;159854722;159854722;159854722;159854722;159855609;159855609;159855609;159855609	159848898;159848898;159848898;159848898;159849162;159849410;159849243;159849410;159849900;159849410;159849410;159849410;159849410;159849900;159849900;159849900;159849900;159850010;159849900;159851337;159851337;159851337;159851784;159851301;159851337;159854880;159854880;159854880;159854880;159855746;159855746;159855711;159855748	+;+;+;+;+;+;+;+;+;+;+;+;+;+;+;+;+;+;+;+;+;+;+;+;+;+;+;+;+;+;+;+;+	2010	477	287	371	382	424	329	25	58	13	42	19	36	PTTG1	protein_coding	protein_coding	8.077991086	8.065767604	7.714864884	8.05468005	7.870113089	7.791562212	5.795497856	5.584603919	5.850167647	5.625973185	5.794739392	5.615130439	3.476120495	2.81E-43	1.26E-39	UP
ENSG00000007908	chr1;chr1;chr1;chr1;chr1;chr1;chr1;chr1;chr1;chr1;chr1;chr1;chr1;chr1;chr1;chr1;chr1;chr1;chr1;chr1;chr1;chr1;chr1;chr1;chr1;chr1;chr1;chr1;chr1;chr1;chr1;chr1;chr1;chr1;chr1;chr1;chr1;chr1;chr1;chr1;chr1;chr1;chr1;chr1;chr1;chr1;chr1;chr1;chr1;chr1;chr1;chr1;chr1;chr1;chr1;chr1;chr1;chr1;chr1;chr1;chr1;chr1;chr1;chr1;chr1;chr1;chr1;chr1;chr1;chr1;chr1;chr1;chr1;chr1;chr1;chr1;chr1;chr1;chr1;chr1…	169691781;169691781;169691781;169691781;169691782;169691782;169691782;169691782;169694870;169694870;169694870;169694870;169694870;169694870;169694870;169694870;169694870;169695048;169695048;169695048;169695048;169695048;169695048;169695048;169695048;169695048;169695840;169695840;169695840;169695840;169695840;169695840;169695840;169695840;169695840;169696490;169696490;169696490;169696490;169696490…	169693650;169693650;169693650;169693650;169693650;169693650;169693650;169693650;169694942;169694942;169694942;169694942;169694942;169694942;169694942;169694942;169694942;169695069;169695069;169695069;169695069;169695069;169695069;169695069;169695069;169695069;169695947;169695947;169695947;169695947;169695947;169695947;169695947;169695947;169695947;169696666;169696666;169696666;169696666;169696666…	-;-;-;-;-;-;-;-;-;-;-;-;-;-;-;-;-;-;-;-;-;-;-;-;-;-;-;-;-;-;-;-;-;-;-;-;-;-;-;-;-;-;-;-;-;-;-;-;-;-;-;-;-;-;-;-;-;-;-;-;-;-;-;-;-;-;-;-;-;-;-;-;-;-;-;-;-;-;-;-;-;-;-;-;-;-;-;-;-;-;-;-;-;-;-;-;-;-;-;-;-;-;-;-;-;-;-;-;-;-;-;-;-;-	4586	642	249	762	446	702	506	26	44	1	35	14	22	SELE	protein_coding	protein_coding	8.413553444	7.925386376	8.503522117	8.234424089	8.427768307	8.265976588	5.833933867	5.389021756	4.855442031	5.49880182	5.588689192	5.280925232	4.44099064	3.72E-43	1.43E-39	UP
ENSG00000111206	chr12;chr12;chr12;chr12;chr12;chr12;chr12;chr12;chr12;chr12;chr12;chr12;chr12;chr12;chr12;chr12;chr12;chr12;chr12;chr12;chr12;chr12;chr12;chr12;chr12;chr12;chr12;chr12;chr12;chr12;chr12;chr12;chr12;chr12;chr12;chr12;chr12;chr12;chr12;chr12;chr12;chr12;chr12;chr12;chr12;chr12;chr12;chr12;chr12;chr12;chr12	2966847;2966849;2966849;2966850;2968654;2970465;2972915;2973486;2973486;2973486;2973486;2973486;2973598;2973849;2973849;2973849;2973849;2973849;2973849;2974051;2974521;2974521;2974521;2974521;2975559;2975559;2975559;2975559;2975559;2975559;2977397;2977729;2977729;2977729;2977729;2977729;2977729;2981262;2981262;2981262;2981262;2981262;2983143;2983143;2983143;2983143;2983143;2983143;2986086;2986086…	2968829;2968829;2968829;2968829;2968829;2970578;2973661;2973661;2973661;2973661;2973661;2974020;2973661;2973918;2973876;2973921;2973918;2973918;2973918;2974111;2974565;2974565;2974565;2974565;2975687;2975687;2975687;2975687;2975687;2975687;2977920;2977920;2977920;2977747;2977920;2977920;2977920;2981413;2981413;2981413;2981413;2981413;2983366;2983303;2983380;2983691;2983691;2983691;2986107;2986206…	-;-;-;-;-;-;-;-;-;-;-;-;-;-;-;-;-;-;-;-;-;-;-;-;-;-;-;-;-;-;-;-;-;-;-;-;-;-;-;-;-;-;-;-;-;-;-;-;-;-;-	4784	627	199	529	413	578	364	18	22	5	20	12	14	FOXM1	protein_coding	protein_coding	8.310196615	7.601221698	8.024274855	8.070687251	8.13593547	7.827425103	5.423409002	4.785042835	5.133823908	4.97191719	5.339976425	4.849837562	4.695571465	3.89E-42	1.30E-38	UP
ENSG00000135451	chr12;chr12;chr12;chr12;chr12;chr12;chr12;chr12;chr12;chr12;chr12;chr12;chr12;chr12;chr12;chr12;chr12;chr12;chr12;chr12;chr12;chr12;chr12;chr12;chr12;chr12;chr12;chr12;chr12;chr12;chr12;chr12;chr12;chr12;chr12;chr12;chr12;chr12;chr12;chr12;chr12;chr12;chr12;chr12;chr12;chr12;chr12;chr12;chr12;chr12;chr12;chr12;chr12;chr12;chr12;chr12;chr12;chr12;chr12;chr12;chr12;chr12;chr12;chr12;chr12;chr12;chr…	49717019;49717027;49717038;49717038;49717038;49717039;49717040;49717040;49717056;49717062;49717062;49717066;49717093;49717157;49717387;49717387;49717387;49717387;49717387;49717387;49717387;49717387;49717387;49717387;49717387;49717387;49717387;49717628;49717628;49717628;49717628;49717628;49717628;49717628;49717628;49717628;49717938;49717995;49718014;49719236;49719284;49719284;49719284;49719284;497…	49717132;49717132;49717132;49717132;49717132;49717132;49717132;49717132;49717132;49717132;49717132;49717132;49717132;49717535;49717535;49717535;49717535;49717535;49718148;49717535;49717535;49717535;49717535;49717535;49717535;49717535;49717535;49717820;49717820;49717820;49717820;49717729;49718163;49717820;49717820;49717820;49718175;49718079;49718199;49719441;49719288;49719441;49719343;49719441;497…	+;+;+;+;+;+;+;+;+;+;+;+;+;+;+;+;+;+;+;+;+;+;+;+;+;+;+;+;+;+;+;+;+;+;+;+;+;+;+;+;+;+;+;+;+;+;+;+;+;+;+;+;+;+;+;+;+;+;+;+;+;+;+;+;+;+;+;+;+;+;+;+;+;+;+;+;+;+;+;+;+;+;+;+;+;+;+;+;+;+;+;+;+;+;+;+;+;+;+;+;+;+;+;+;+;+;+;+;+;+;+;+;+;+	3954	229	116	231	172	230	174	5	26	7	16	6	16	TROAP	protein_coding	protein_coding	6.984137073	6.786432519	6.898111909	6.89169265	6.907556171	6.801354357	4.269507847	4.499693136	4.920801036	4.438923288	4.528663779	4.535885469	3.850168202	4.36E-42	1.30E-38	UP
ENSG00000176890	chr18;chr18;chr18;chr18;chr18;chr18;chr18;chr18;chr18;chr18;chr18;chr18;chr18;chr18;chr18;chr18;chr18;chr18;chr18;chr18;chr18;chr18;chr18;chr18;chr18;chr18;chr18;chr18;chr18	657604;657665;657743;657743;658264;659641;659641;659641;659641;662146;662146;662146;667721;669072;669072;669072;669072;670692;670692;670692;670692;671380;671380;671380;671380;672860;672860;672860;672860	657947;657947;657947;657947;658748;659689;659714;659714;659714;662320;662320;662320;667752;669173;669173;669464;669173;670867;670867;670867;670867;671451;671451;671451;671451;673363;673484;672997;673578	+;+;+;+;+;+;+;+;+;+;+;+;+;+;+;+;+;+;+;+;+;+;+;+;+;+;+;+;+	2470	603	260	706	432	654	483	31	109	25	70	28	67	TYMS	protein_coding	protein_coding	8.47173446	8.108147686	8.54465497	8.330194385	8.476787788	8.345303181	6.192576156	6.312332003	6.578362472	6.254891982	6.320573938	6.329702042	3.142473818	3.45E-41	9.29E-38	UP
ENSG00000231231	chr21;chr21;chr21;chr21;chr21;chr21;chr21;chr21;chr21	39695557;39697705;39698274;39704348;39704348;39704884;39704884;39705238;39705238	39695820;39697876;39698467;39704399;39704399;39704954;39704954;39705343;39705286	-;-;-;-;-;-;-;-;-	859	249	335	388	292	318	362	2	13	0	8	1	6	LINC01423	lincRNA	lncRNA	7.096798878	7.975093244	7.484635224	7.490099226	7.280221238	7.621187466	3.943242493	4.057640915	3.973683497	4.03723247	3.941606879	3.987230744	6.09739835	6.12E-41	1.50E-37	UP
ENSG00000088882	chr20;chr20;chr20;chr20;chr20;chr20;chr20;chr20;chr20;chr20;chr20;chr20;chr20;chr20	2774715;2775183;2775923;2776245;2776628;2776893;2777173;2777652;2777838;2778614;2778798;2779074;2779372;2781047	2775077;2775285;2776062;2776542;2776807;2777089;2777296;2777740;2777988;2778704;2778937;2779183;2779539;2781283	-;-;-;-;-;-;-;-;-;-;-;-;-;-	2391	2016	947	972	1482	1494	960	27	109	4	68	16	56	CPXM1	protein_coding	protein_coding	9.94289065	9.65462329	9.040049454	9.82290794	9.523185315	9.235601944	6.351379108	6.551497312	5.828710121	6.477554529	6.201377233	6.436761348	4.943072479	1.20E-40	2.70E-37	UP
ENSG00000131747	chr17;chr17;chr17;chr17;chr17;chr17;chr17;chr17;chr17;chr17;chr17;chr17;chr17;chr17;chr17;chr17;chr17;chr17;chr17;chr17;chr17;chr17;chr17;chr17;chr17;chr17;chr17;chr17;chr17;chr17;chr17;chr17;chr17;chr17;chr17;chr17;chr17;chr17;chr17;chr17;chr17;chr17;chr17;chr17;chr17;chr17;chr17;chr17;chr17	38544768;38544778;38545768;38545814;38546217;38546217;38547758;38547758;38548320;38548470;38548837;38551701;38552535;38552635;38554810;38554810;38555025;38555025;38555292;38555292;38556124;38556461;38556781;38557102;38559158;38560404;38560629;38561043;38562636;38562836;38563084;38563801;38564219;38564744;38567361;38567606;38567897;38569011;38569447;38569732;38569732;38572257;38572257;38572674;385…	38545899;38545110;38545854;38545899;38546416;38546416;38548353;38547892;38548363;38548593;38548989;38551791;38552717;38552717;38554893;38554893;38555189;38555189;38555513;38555383;38556319;38556661;38556915;38557333;38559306;38560525;38560743;38561135;38562745;38562941;38563194;38563926;38564376;38564882;38567498;38567707;38568070;38569223;38569544;38569877;38569877;38572320;38572320;38572764;385…	-;-;-;-;-;-;-;-;-;-;-;-;-;-;-;-;-;-;-;-;-;-;-;-;-;-;-;-;-;-;-;-;-;-;-;-;-;-;-;-;-;-;-;-;-;-;-;-;-	6437	1809	566	2598	1188	2204	1582	23	136	35	80	29	86	TOP2A	protein_coding	protein_coding	9.919941745	9.202141806	10.22241258	9.679210575	10.0538255	9.88618653	6.473594119	6.915188155	7.258232971	6.798179829	6.795447688	6.953377291	4.536146756	1.74E-38	3.60E-35	UP
ENSG00000138755	chr4;chr4;chr4;chr4	76922428;76925962;76927301;76928539	76924852;76926046;76927427;76928641	-;-;-;-	2740	2324	1383	865	1854	1594	1124	49	112	23	80	36	68	CXCL9	protein_coding	protein_coding	10.19376187	10.17050047	9.024358062	10.16584586	9.692262887	9.508411531	6.966923683	6.76140184	6.937321561	6.788373171	6.937634389	6.770654416	4.5690632	1.60E-37	3.08E-34	UP
ENSG00000140807	chr16;chr16;chr16;chr16;chr16;chr16;chr16;chr16;chr16;chr16;chr16;chr16;chr16;chr16;chr16;chr16;chr16;chr16;chr16;chr16	50582241;50582307;50582628;50582628;50583333;50583333;50642205;50642205;50649960;50655513;50659136;50659396;50664097;50664097;50664737;50664737;50666192;50666192;50667103;50667103	50582489;50582489;50582660;50582660;50583466;50583466;50642271;50642271;50650019;50655619;50659491;50659491;50664244;50664244;50664821;50664821;50666319;50666319;50667133;50670647	+;+;+;+;+;+;+;+;+;+;+;+;+;+;+;+;+;+;+;+	4912	57	35	100	46	78	68	526	1004	260	765	393	632	NKD1	protein_coding	protein_coding	6.342390137	6.364917646	6.721178484	6.337399288	6.526895731	6.564504916	8.975821652	8.516581587	8.943542185	8.615651239	8.937763958	8.555081717	-3.44162184	6.58E-36	1.18E-32	DOWN
ENSG00000112984	chr5;chr5;chr5;chr5;chr5;chr5;chr5;chr5;chr5;chr5;chr5;chr5;chr5;chr5;chr5;chr5;chr5;chr5;chr5;chr5;chr5;chr5;chr5;chr5;chr5;chr5;chr5;chr5;chr5;chr5;chr5;chr5;chr5;chr5;chr5;chr5;chr5;chr5;chr5;chr5;chr5;chr5;chr5;chr5;chr5;chr5;chr5;chr5;chr5;chr5;chr5;chr5;chr5;chr5;chr5;chr5;chr5;chr5;chr5;chr5;chr5;chr5	137514408;137514687;137514849;137514857;137514858;137514910;137515349;137515349;137515349;137515349;137515349;137517111;137517111;137517111;137517111;137517111;137517111;137517192;137517298;137517298;137517298;137517298;137517298;137517298;137518012;137518012;137518012;137518012;137518275;137518275;137518275;137518550;137518550;137518858;137518858;137519159;137519159;137519377;137519377;137519651…	137514539;137514891;137514891;137515534;137514891;137515022;137515534;137515534;137515534;137515534;137515534;137517200;137517200;137517200;137517137;137517200;137517200;137517200;137517417;137517585;137517393;137517417;137517417;137517417;137518150;137518150;137518150;137518114;137518436;137518462;137518462;137518679;137518679;137519052;137519052;137519270;137519270;137519445;137519445;137519794…	+;+;+;+;+;+;+;+;+;+;+;+;+;+;+;+;+;+;+;+;+;+;+;+;+;+;+;+;+;+;+;+;+;+;+;+;+;+;+;+;+;+;+;+;+;+;+;+;+;+;+;+;+;+;+;+;+;+;+;+;+;+	3958	653	136	760	394	706	448	6	16	8	11	7	12	KIF20A	protein_coding	protein_coding	8.329812759	7.168758314	8.399352017	7.99171706	8.331680349	8.026156117	4.715059114	4.537215021	5.332252329	4.567340612	4.957119614	4.696084935	5.42186021	2.31E-35	3.88E-32	UP
ENSG00000137812	chr15;chr15;chr15;chr15;chr15;chr15;chr15;chr15;chr15;chr15;chr15;chr15;chr15;chr15;chr15;chr15;chr15;chr15;chr15;chr15;chr15;chr15;chr15;chr15;chr15;chr15;chr15;chr15;chr15;chr15;chr15;chr15;chr15;chr15;chr15;chr15;chr15;chr15;chr15;chr15;chr15;chr15;chr15;chr15;chr15;chr15;chr15;chr15;chr15;chr15;chr15;chr15;chr15;chr15;chr15;chr15;chr15;chr15;chr15;chr15;chr15;chr15;chr15;chr15;chr15;chr15;chr…	40886218;40886232;40886233;40886447;40886447;40886463;40886470;40895113;40895113;40895113;40895113;40895113;40895113;40897308;40897308;40897308;40897308;40897308;40898591;40898591;40898591;40898591;40898591;40898591;40901045;40901045;40901045;40901045;40901045;40901045;40902443;40902443;40902443;40902443;40902443;40902443;40902997;40903676;40903676;40903676;40903682;40907539;40907539;40907539;409…	40886590;40886590;40886590;40886590;40886590;40886590;40886590;40895164;40895164;40895164;40895164;40895164;40895164;40897347;40897347;40897347;40897347;40897347;40898630;40898650;40898650;40898650;40898650;40898650;40901106;40901106;40901106;40901106;40901106;40901106;40902495;40902495;40902495;40902495;40902487;40902495;40903074;40903709;40903709;40903709;40903709;40907576;40907576;40907576;409…	+;+;+;+;+;+;+;+;+;+;+;+;+;+;+;+;+;+;+;+;+;+;+;+;+;+;+;+;+;+;+;+;+;+;+;+;+;+;+;+;+;+;+;+;+;+;+;+;+;+;+;+;+;+;+;+;+;+;+;+;+;+;+;+;+;+;+;+;+;+;+;+;+;+;+;+;+;+;+;+;+;+;+;+;+;+;+;+;+;+;+;+;+;+;+;+;+;+;+;+;+;+;+;+;+;+;+;+;+;+;+;+;+;+;+;+;+;+;+;+;+	10250	578	225	937	402	758	581	20	72	15	46	18	44	CASC5	protein_coding	protein_coding	8.372952679	7.89912605	8.802427051	8.198627753	8.584197939	8.490347136	5.779402026	5.890233521	6.095709465	5.836243865	5.899930833	5.907138558	3.890294623	5.16E-35	8.17E-32	UP
ENSG00000117399	chr1;chr1;chr1;chr1;chr1;chr1;chr1;chr1;chr1;chr1;chr1;chr1;chr1;chr1;chr1;chr1;chr1;chr1;chr1;chr1;chr1;chr1;chr1;chr1;chr1;chr1;chr1;chr1	43824626;43824684;43824838;43825161;43825161;43825396;43825396;43825438;43825640;43825640;43825864;43825864;43825864;43826170;43826170;43826170;43826404;43826404;43826404;43826729;43826791;43826791;43827866;43827866;43827866;43828622;43828622;43828622	43824677;43825067;43825067;43825309;43825309;43825492;43825492;43825768;43825768;43825768;43826060;43826060;43826060;43826264;43826264;43826264;43826535;43826632;43826632;43826916;43826916;43826916;43827983;43827983;43827983;43828737;43828874;43828874	+;+;+;+;+;+;+;+;+;+;+;+;+;+;+;+;+;+;+;+;+;+;+;+;+;+;+;+	2038	357	140	305	248	331	222	16	19	6	18	11	12	CDC20	protein_coding	protein_coding	7.564969984	7.091619503	7.298160719	7.386851875	7.400347046	7.164551342	5.132233235	4.46382569	4.995357891	4.68070726	5.067082482	4.527130402	4.101876833	2.65E-33	3.97E-30	UP
ENSG00000175063	chr20;chr20;chr20;chr20;chr20;chr20;chr20;chr20;chr20;chr20;chr20;chr20;chr20;chr20;chr20;chr20;chr20;chr20;chr20;chr20;chr20;chr20;chr20;chr20;chr20;chr20;chr20;chr20;chr20;chr20;chr20;chr20;chr20;chr20;chr20;chr20	44441215;44441255;44441274;44441297;44441313;44441645;44442076;44442076;44442076;44442076;44442076;44443023;44443023;44443023;44443023;44443049;44444029;44444082;44444180;44444180;44444180;44444180;44444493;44444493;44444493;44444493;44444493;44444493;44444493;44445348;44445348;44445348;44445348;44445348;44445348;44445348	44441435;44442103;44441435;44441435;44441435;44441929;44442103;44442103;44442103;44442103;44442103;44443109;44443109;44443109;44443109;44443109;44444179;44444384;44444384;44444384;44444384;44444384;44444552;44444552;44444552;44444552;44444552;44444552;44444552;44445596;44445441;44445596;44445596;44445596;44445592;44445596	+;+;+;+;+;+;+;+;+;+;+;+;+;+;+;+;+;+;+;+;+;+;+;+;+;+;+;+;+;+;+;+;+;+;+;+	1641	214	100	172	157	193	136	9	12	3	10	6	8	UBE2C	protein_coding	protein_coding	6.818938117	6.532829335	6.490829637	6.700201944	6.626837304	6.445468906	4.427715575	3.85831093	4.297634711	3.99459081	4.365289504	3.961422474	4.228712337	5.31E-33	7.52E-30	UP
ENSG00000115919	chr2;chr2;chr2;chr2;chr2;chr2;chr2;chr2;chr2;chr2;chr2;chr2;chr2;chr2;chr2;chr2;chr2;chr2;chr2;chr2;chr2;chr2;chr2;chr2;chr2;chr2;chr2;chr2;chr2;chr2;chr2;chr2;chr2;chr2;chr2;chr2;chr2;chr2;chr2;chr2;chr2;chr2;chr2;chr2;chr2;chr2;chr2;chr2;chr2;chr2;chr2;chr2;chr2;chr2;chr2;chr2;chr2	143635067;143635226;143635233;143635235;143635253;143637032;143638914;143642918;143642918;143642918;143642918;143642918;143676178;143676178;143676178;143676178;143676248;143685228;143685228;143685228;143685228;143685228;143685228;143704678;143711591;143712379;143712379;143712379;143712379;143712379;143713772;143713772;143713772;143713772;143715210;143715210;143715210;143715210;143718193;143718193…	143635305;143635305;143635305;143635305;143635305;143637235;143638999;143643105;143643105;143643105;143643105;143643105;143676298;143676298;143676298;143676298;143676298;143685310;143685310;143685310;143685310;143685310;143685310;143704990;143711636;143712440;143712440;143712440;143712440;143712440;143713843;143713843;143713843;143713843;143715644;143715284;143715284;143715284;143718339;143718339…	+;+;+;+;+;+;+;+;+;+;+;+;+;+;+;+;+;+;+;+;+;+;+;+;+;+;+;+;+;+;+;+;+;+;+;+;+;+;+;+;+;+;+;+;+;+;+;+;+;+;+;+;+;+;+;+;+	3070	1156	1099	1589	1128	1372	1344	123	395	82	259	102	238	KYNU	protein_coding	protein_coding	9.584218956	10.0592619	9.824444443	9.769641602	9.683400406	9.851991068	7.959992903	8.031938562	8.201507541	7.984496523	8.022086393	8.027852793	2.626944158	5.74E-33	7.72E-30	UP
ENSG00000123485	chr2;chr2;chr2;chr2;chr2;chr2;chr2;chr2;chr2;chr2;chr2;chr2;chr2;chr2;chr2;chr2;chr2;chr2;chr2;chr2;chr2;chr2;chr2;chr2;chr2;chr2;chr2;chr2;chr2;chr2;chr2;chr2;chr2;chr2;chr2;chr2;chr2;chr2;chr2;chr2;chr2;chr2;chr2;chr2;chr2;chr2;chr2;chr2	234742062;234745349;234745489;234745489;234745923;234749255;234749255;234749255;234749255;234749461;234750497;234750539;234750762;234752851;234752851;234752851;234752851;234752851;234752851;234752871;234754374;234754374;234754374;234754374;234754374;234754374;234756043;234756043;234758409;234758409;234761211;234761211;234761211;234761211;234761211;234761211;234762490;234762490;234762490;234762490…	234742378;234746298;234746298;234746298;234746298;234750851;234750851;234750851;234749384;234750851;234750851;234750851;234750851;234752929;234752929;234752929;234752929;234752929;234752929;234752929;234754466;234754781;234754466;234754445;234754466;234754466;234756107;234756107;234758505;234758505;234761266;234761266;234761266;234761266;234761266;234761266;234762556;234762556;234762556;234762556…	-;-;-;-;-;-;-;-;-;-;-;-;-;-;-;-;-;-;-;-;-;-;-;-;-;-;-;-;-;-;-;-;-;-;-;-;-;-;-;-;-;-;-;-;-;-;-;-	3819	294	89	293	192	294	191	4	22	5	13	4	14	HJURP	protein_coding	protein_coding	7.253914457	6.507852933	7.153022406	7.008588032	7.171059764	6.899318409	4.15791101	4.371988525	4.706802013	4.29494318	4.316720547	4.435063891	4.356067808	1.93E-32	2.48E-29	UP
ENSG00000101057	chr20;chr20;chr20;chr20;chr20;chr20;chr20;chr20;chr20;chr20;chr20;chr20;chr20;chr20;chr20;chr20;chr20;chr20;chr20;chr20;chr20;chr20;chr20;chr20;chr20;chr20;chr20	42295754;42295797;42302446;42302446;42310424;42311434;42311434;42315492;42315492;42320797;42320797;42328397;42328397;42331130;42331130;42333859;42333859;42338603;42338603;42340128;42340128;42341642;42341642;42343774;42343774;42344599;42344599	42295943;42295943;42302539;42302539;42310495;42311526;42311526;42315712;42315712;42320959;42320959;42328684;42328684;42331543;42331543;42333998;42333998;42338702;42338702;42340241;42340241;42341746;42341746;42343923;42343923;42345136;42344958	+;+;+;+;+;+;+;+;+;+;+;+;+;+;+;+;+;+;+;+;+;+;+;+;+;+;+	2682	508	359	327	434	418	343	24	42	10	33	17	26	MYBL2	protein_coding	protein_coding	8.127325425	8.290553072	7.561596924	8.174103035	7.835082206	7.815691628	5.728659125	5.309763798	5.633251529	5.410705544	5.676897821	5.34359781	3.875914263	4.02E-32	4.92E-29	UP
ENSG00000168427	chr2;chr2;chr2;chr2;chr2;chr2;chr2;chr2;chr2;chr2;chr2;chr2;chr2;chr2;chr2;chr2	239047363;239047363;239049326;239049326;239051440;239051440;239053543;239053543;239054318;239054318;239056475;239056475;239057648;239057648;239059455;239059455	239047399;239047399;239050169;239050169;239051572;239051572;239053629;239053629;239054473;239054473;239056663;239056663;239057793;239057793;239061588;239061547	+;+;+;+;+;+;+;+;+;+;+;+;+;+;+;+	3726	23	14	46	18	34	30	234	2288	227	1261	230	1258	KLHL30	protein_coding	protein_coding	5.509735432	5.548341942	5.920531409	5.496544858	5.712014591	5.757824761	8.003216451	9.321056456	8.694595094	9.06213387	8.256201442	9.209544637	-4.914359467	1.83E-31	2.14E-28	DOWN
ENSG00000138180	chr10;chr10;chr10;chr10;chr10;chr10;chr10;chr10;chr10;chr10;chr10;chr10;chr10;chr10;chr10;chr10	95256389;95259797;95262870;95266745;95266767;95275162;95275162;95276692;95276692;95276964;95278634;95278634;95278634;95279439;95279439;95287707	95256680;95259991;95263145;95266813;95266813;95275312;95275312;95277005;95277005;95277005;95278705;95278705;95278868;95280034;95279564;95288849	+;+;+;+;+;+;+;+;+;+;+;+;+;+;+;+	3271	241	90	334	166	288	212	10	21	4	16	7	12	CEP55	protein_coding	protein_coding	7.0567984	6.540206134	7.31310819	6.872125	7.166656685	7.029578074	4.67316847	4.378295795	4.629023792	4.461568345	4.639926191	4.377129059	4.109915455	8.67E-31	9.72E-28	UP
ENSG00000080986	chr18;chr18;chr18;chr18;chr18;chr18;chr18;chr18;chr18;chr18;chr18;chr18;chr18;chr18;chr18;chr18;chr18;chr18;chr18;chr18;chr18;chr18;chr18;chr18;chr18;chr18;chr18;chr18;chr18;chr18	2571510;2571564;2572976;2572976;2574988;2574988;2577235;2577745;2577745;2577848;2577968;2577968;2578122;2578926;2578926;2578926;2582101;2585112;2587829;2589203;2590017;2595415;2599018;2601395;2606414;2608699;2610758;2610780;2614953;2616436	2571682;2571682;2573085;2573085;2575065;2575065;2577356;2577868;2577868;2577868;2578140;2578140;2578140;2579028;2579195;2579028;2582878;2585201;2587922;2589309;2590161;2595620;2599170;2601484;2606506;2608829;2610860;2610860;2615313;2616634	+;+;+;+;+;+;+;+;+;+;+;+;+;+;+;+;+;+;+;+;+;+;+;+;+;+;+;+;+;+	3600	228	138	294	183	261	216	19	57	3	38	11	30	NDC80	protein_coding	protein_coding	7.103081558	7.096034165	7.276971801	7.082268595	7.165028185	7.154484967	5.300426818	5.287610721	4.718455295	5.263018226	5.11040848	5.18717062	3.025545925	2.72E-30	2.93E-27	UP
ENSG00000156970	chr15;chr15;chr15;chr15;chr15;chr15;chr15;chr15;chr15;chr15;chr15;chr15;chr15;chr15;chr15;chr15;chr15;chr15;chr15;chr15;chr15;chr15;chr15;chr15;chr15;chr15;chr15;chr15;chr15;chr15;chr15;chr15;chr15;chr15;chr15;chr15;chr15;chr15;chr15;chr15;chr15;chr15;chr15;chr15;chr15;chr15;chr15;chr15;chr15;chr15;chr15;chr15;chr15;chr15;chr15;chr15;chr15;chr15;chr15;chr15;chr15;chr15;chr15;chr15;chr15;chr15;chr…	40453224;40453227;40453244;40453268;40453268;40457254;40457254;40457254;40457254;40458560;40462263;40462263;40462263;40462263;40462263;40462738;40462738;40462738;40462738;40462738;40468678;40468678;40468678;40468678;40475915;40475915;40475915;40475925;40477366;40477366;40477366;40477527;40477673;40477752;40477752;40479130;40488746;40488746;40488746;40488746;40488746;40491816;40491816;40491816;404…	40453456;40453456;40453456;40453456;40453456;40457397;40457397;40457397;40457397;40458683;40462322;40462364;40462322;40462322;40462322;40462800;40462882;40462772;40462882;40462882;40468874;40468751;40468822;40468874;40476084;40476084;40476084;40476084;40477682;40477580;40477580;40477843;40477843;40477843;40477843;40479255;40488935;40488975;40488975;40488975;40488975;40491928;40491928;40491928;404…	+;+;+;+;+;+;+;+;+;+;+;+;+;+;+;+;+;+;+;+;+;+;+;+;+;+;+;+;+;+;+;+;+;+;+;+;+;+;+;+;+;+;+;+;+;+;+;+;+;+;+;+;+;+;+;+;+;+;+;+;+;+;+;+;+;+;+;+;+;+;+;+;+;+;+;+;+;+;+;+;+;+;+;+	4476	320	100	514	210	417	307	11	23	4	17	8	14	BUB1B	protein_coding	protein_coding	7.449096798	6.743184373	7.870410561	7.211180767	7.654514642	7.515854842	4.873215037	4.57754795	4.78327089	4.640616248	4.862313181	4.613639649	4.431895478	4.95E-29	5.13E-26	UP
ENSG00000088325	chr20;chr20;chr20;chr20;chr20;chr20;chr20;chr20;chr20;chr20;chr20;chr20;chr20;chr20;chr20;chr20;chr20;chr20;chr20;chr20;chr20;chr20;chr20;chr20;chr20;chr20;chr20;chr20;chr20;chr20;chr20;chr20;chr20;chr20;chr20;chr20;chr20	30327074;30327074;30330344;30330344;30345210;30345210;30347860;30347860;30354359;30354359;30358146;30358146;30359363;30359363;30363670;30363670;30365290;30365290;30366616;30366616;30368742;30370052;30370052;30371508;30371508;30380538;30380538;30381651;30381651;30382205;30382205;30385207;30385207;30386168;30386168;30388773;30388773	30327424;30327424;30330450;30330450;30345385;30345385;30347982;30347982;30354485;30354485;30358274;30358274;30359485;30359485;30363791;30363791;30365441;30365441;30366787;30366787;30368849;30370193;30370193;30371724;30371724;30380633;30380633;30381827;30381827;30382351;30382351;30385318;30385318;30386355;30386355;30389608;30389608	+;+;+;+;+;+;+;+;+;+;+;+;+;+;+;+;+;+;+;+;+;+;+;+;+;+;+;+;+;+;+;+;+;+;+;+;+	3605	1113	295	1090	704	1102	692	34	120	33	77	34	76	TPX2	protein_coding	protein_coding	9.249472994	8.365473067	9.128690565	8.970072284	9.15506243	8.84705443	6.455765916	6.573564129	6.982074162	6.51747211	6.657596113	6.614401533	3.562368269	2.26E-28	2.25E-25	UP
ENSG00000139572	chr12;chr12;chr12	54756229;54756231;54758177	54757643;54758271;54758258	-;-;-	2043	182	146	142	164	162	144	2	18	3	10	2	10	GPR84	protein_coding	protein_coding	6.61421836	6.909327794	6.257234546	6.716368512	6.409490659	6.473710648	3.690228534	4.041385021	4.233717711	3.933197582	3.833007393	4.024446111	4.411560162	3.21E-28	3.09E-25	UP
ENSG00000233822	chr6;chr6;chr6;chr6;chr6;chr6;chr6	27806323;27806379;27806440;27809342;27809342;27819887;27819887	27806843;27806816;27806888;27809439;27809439;27823487;27819982	+;+;+;+;+;+;+	4265	449	207	482	328	466	344	45	128	14	86	30	71	HIST1H2BN	protein_coding	protein_coding	8.097798616	7.808056373	8.077944825	7.978430356	8.056331267	7.926462222	6.401516212	6.362358714	6.049586808	6.338191216	6.285937225	6.29132811	2.545982754	7.25E-28	6.73E-25	UP
ENSG00000164733	chr8;chr8;chr8;chr8;chr8;chr8;chr8;chr8;chr8;chr8;chr8;chr8;chr8;chr8;chr8;chr8;chr8;chr8;chr8;chr8;chr8;chr8;chr8;chr8;chr8;chr8;chr8;chr8;chr8;chr8;chr8;chr8;chr8;chr8;chr8;chr8;chr8;chr8;chr8;chr8;chr8;chr8;chr8;chr8;chr8;chr8;chr8;chr8;chr8;chr8;chr8;chr8;chr8;chr8;chr8;chr8;chr8;chr8;chr8;chr8;chr8;chr8;chr8;chr8;chr8;chr8;chr8;chr8;chr8;chr8;chr8;chr8;chr8;chr8;chr8;chr8;chr8;chr8;chr8;chr8…	11700033;11700033;11700033;11701524;11701529;11701562;11701603;11701829;11701833;11701835;11701849;11701864;11701879;11702591;11702591;11702591;11703170;11703170;11703170;11703170;11703170;11703170;11703170;11703170;11703170;11703170;11703170;11703170;11703170;11704561;11704561;11704561;11704561;11704561;11704561;11704561;11704561;11704561;11704561;11704561;11704561;11704602;11704626;11705188;117…	11702731;11702731;11700191;11701750;11702731;11701750;11701750;11702731;11702731;11702731;11702731;11702731;11702731;11702731;11702731;11702731;11703298;11703298;11703298;11703298;11703298;11703298;11703298;11703298;11703298;11703298;11703298;11703298;11703302;11704677;11704677;11704677;11704677;11704677;11704677;11704677;11704677;11704677;11704677;11704677;11704677;11704677;11704677;11705331;117…	-;-;-;-;-;-;-;-;-;-;-;-;-;-;-;-;-;-;-;-;-;-;-;-;-;-;-;-;-;-;-;-;-;-;-;-;-;-;-;-;-;-;-;-;-;-;-;-;-;-;-;-;-;-;-;-;-;-;-;-;-;-;-;-;-;-;-;-;-;-;-;-;-;-;-;-;-;-;-;-;-;-;-;-;-;-;-;-;-;-;-;-;-;-;-;-;-;-;-;-;-;-;-;-;-;-;-;-;-;-;-;-;-;-;-;-;-;-;-;-;-;-;-;-;-;-;-;-	7438	114549	74413	87016	94481	100782	80714	12641	31337	5253	21989	8947	18295	CTSB	protein_coding	protein_coding	16.11523568	16.1874768	15.73077992	16.12443229	15.89830915	15.85438805	14.46069532	14.30943017	14.28212872	14.31963889	14.3812852	14.27578055	2.432597719	1.67E-27	1.50E-24	UP
ENSG00000102265	chrX;chrX;chrX;chrX;chrX;chrX;chrX;chrX;chrX;chrX;chrX;chrX;chrX;chrX;chrX;chrX;chrX;chrX;chrX;chrX;chrX;chrX;chrX;chrX	47441712;47441736;47441807;47441849;47441908;47442807;47442807;47442807;47442807;47444335;47444335;47444335;47444335;47444335;47444604;47444604;47444604;47444604;47444741;47444942;47444942;47445920;47445920;47445920	47441873;47441873;47441873;47441873;47441989;47442935;47442935;47442935;47442935;47444414;47444414;47445482;47444414;47444414;47444730;47444653;47445422;47444730;47445066;47445066;47445066;47446188;47446188;47446188	+;+;+;+;+;+;+;+;+;+;+;+;+;+;+;+;+;+;+;+;+;+;+;+	1790	21450	11529	20346	16490	20898	15938	2242	3905	585	3074	1414	2245	TIMP1	protein_coding	protein_coding	13.65061571	13.51982225	13.49761128	13.58425396	13.5404024	13.44369964	11.92663413	11.46633065	11.34854629	11.57449919	11.74310395	11.42152215	2.859139767	2.20E-27	1.91E-24	UP
ENSG00000149596	chr20;chr20;chr20;chr20;chr20;chr20;chr20;chr20	42740335;42743422;42744305;42747145;42788258;42805457;42814967;42814967	42742143;42743516;42745026;42747263;42789047;42806612;42815733;42816218	-;-;-;-;-;-;-;-	5943	63	11	107	37	85	59	796	2165	221	1480	508	1193	JPH2	protein_coding	protein_coding	6.532045046	5.799984983	6.881139963	6.299506263	6.704043122	6.563107629	9.496538337	9.414628194	8.83883823	9.398112328	9.284973708	9.30866321	-4.215590171	1.02E-26	8.58E-24	DOWN
ENSG00000168874	chr2;chr2;chr2;chr2;chr2;chr2;chr2;chr2;chr2;chr2;chr2;chr2;chr2;chr2;chr2	85978467;85981017;85981770;85987872;85991114;85991114;85991114;85991114;85999741;86007496;86008088;86008157;86014008;86014008;86014008	85978985;85982080;85982080;85988025;85991305;85991305;85991305;85991305;86002336;86007661;86008290;86008289;86015162;86015189;86015189	+;+;+;+;+;+;+;+;+;+;+;+;+;+;+	6076	157	156	381	156	269	268	1259	3265	763	2262	1011	2014	ATOH8	protein_coding	protein_coding	7.864957829	8.266441197	8.528422384	8.019302274	8.237277753	8.389420198	10.34132734	10.20988045	10.53172246	10.20838542	10.38194228	10.22756698	-3.086466044	1.59E-26	1.30E-23	DOWN
ENSG00000162745	chr1;chr1;chr1;chr1;chr1;chr1;chr1;chr1;chr1;chr1;chr1;chr1;chr1;chr1;chr1;chr1;chr1;chr1;chr1;chr1;chr1;chr1	161952982;161952982;161952983;161953246;161953343;161953386;161953386;161954594;161954594;161954594;161967615;161967615;161969903;161969903;161976087;161976087;161987190;161987190;161989709;161989709;161993047;161993047	161954066;161953125;161953195;161954066;161954066;161953731;161953737;161954770;161955022;161954770;161968139;161968139;161970131;161970128;161976263;161976263;161987297;161987297;161989972;161989972;161993430;161993644	-;-;-;-;-;-;-;-;-;-;-;-;-;-;-;-;-;-;-;-;-;-	3415	7563	4407	8936	5985	8250	6672	1275	2869	583	2072	929	1726	OLFML2B	protein_coding	protein_coding	12.29105802	12.2479302	12.37183995	12.25671465	12.30185882	12.26826638	11.06224634	10.81998346	10.96695865	10.8562576	11.0078846	10.81289795	2.00603698	3.22E-26	2.55E-23	UP
ENSG00000155511	chr5;chr5;chr5;chr5;chr5;chr5;chr5;chr5;chr5;chr5;chr5;chr5;chr5;chr5;chr5;chr5;chr5;chr5;chr5;chr5;chr5;chr5;chr5;chr5;chr5;chr5;chr5;chr5;chr5;chr5;chr5;chr5;chr5;chr5;chr5;chr5;chr5;chr5;chr5;chr5;chr5;chr5;chr5;chr5;chr5;chr5;chr5;chr5;chr5;chr5;chr5;chr5;chr5;chr5;chr5;chr5;chr5;chr5;chr5;chr5;chr5;chr5;chr5;chr5;chr5;chr5;chr5;chr5;chr5;chr5;chr5;chr5;chr5;chr5;chr5;chr5;chr5;chr5;chr5;chr5…	152869175;152869828;152870042;152870106;152870204;152870215;152870376;152870489;152870757;152870857;152871732;152871732;152873488;152873488;152873488;152873488;152873488;152873488;152873488;152873488;152873488;152873488;152873488;152873550;152904740;152937358;152952788;152953909;153026488;153026488;153026488;153026488;153026488;153026488;153026488;153026488;153029890;153029890;153029890;153029890…	152869397;152870009;152870071;152870530;152870530;152870530;152870530;152870530;152870892;152870892;152871870;152871870;152873625;152873625;152873625;152873625;152873625;152873625;152873894;152873625;152873625;152873625;152873625;152873625;152905082;152937655;152952832;152953951;153026727;153026727;153026727;153026727;153026727;153026727;153026727;153026727;153030074;153030074;153030074;153030074…	+;+;+;+;+;+;+;+;+;+;+;+;+;+;+;+;+;+;+;+;+;+;+;+;+;+;+;+;+;+;+;+;+;+;+;+;+;+;+;+;+;+;+;+;+;+;+;+;+;+;+;+;+;+;+;+;+;+;+;+;+;+;+;+;+;+;+;+;+;+;+;+;+;+;+;+;+;+;+;+;+;+;+;+;+;+;+;+;+;+;+;+;+;+;+;+;+;+;+;+;+;+;+;+;+;+;+;+;+;+;+;+;+;+;+;+;+;+;+;+;+;+;+;+;+	7636	22	6	26	14	24	16	96	267	56	182	76	162	GRIA1	protein_coding	protein_coding	4.75638871	4.293836823	4.811854124	4.587728521	4.761355854	4.606318082	6.601093918	6.554412826	6.733488689	6.534169551	6.621897512	6.551663361	-3.069141502	6.67E-26	5.13E-23	DOWN
ENSG00000134690	chr1;chr1;chr1;chr1;chr1;chr1;chr1;chr1;chr1;chr1;chr1;chr1;chr1;chr1;chr1;chr1;chr1;chr1;chr1;chr1;chr1	38158090;38158153;38158348;38158577;38158577;38161582;38161582;38164577;38164577;38166108;38166108;38167426;38167426;38168924;38168924;38171113;38171113;38172650;38172650;38173994;38173994	38158456;38158250;38158456;38158705;38158705;38161622;38161622;38164649;38164649;38166193;38166193;38167490;38167490;38169019;38169019;38171239;38171239;38172736;38172736;38175385;38175391	+;+;+;+;+;+;+;+;+;+;+;+;+;+;+;+;+;+;+;+;+	2469	209	85	266	147	238	176	7	32	9	20	8	20	CDCA8	protein_coding	protein_coding	6.906834748	6.485394494	7.068377191	6.746712377	6.96388126	6.833993492	4.480504298	4.686426728	5.129072189	4.627618881	4.735869983	4.728364947	3.434753047	2.29E-25	1.71E-22	UP
ENSG00000085840	chr1;chr1;chr1;chr1;chr1;chr1;chr1;chr1;chr1;chr1;chr1;chr1;chr1;chr1;chr1;chr1;chr1;chr1;chr1;chr1;chr1;chr1;chr1;chr1;chr1;chr1;chr1;chr1;chr1;chr1;chr1;chr1;chr1;chr1	52838501;52838503;52840482;52840482;52841102;52841102;52847314;52847314;52849092;52849092;52849502;52849502;52850222;52850222;52850833;52850833;52851524;52851524;52854114;52854114;52854889;52854889;52859115;52859115;52861718;52861718;52863357;52863357;52867034;52867034;52867801;52867801;52869918;52869918	52839047;52839047;52840569;52840569;52841271;52841271;52847433;52847433;52849241;52849241;52849609;52849609;52850393;52850393;52850934;52850934;52851621;52851621;52854309;52854309;52854993;52854993;52859475;52859475;52862036;52862036;52863535;52863535;52867161;52867161;52867897;52867900;52870059;52870131	-;-;-;-;-;-;-;-;-;-;-;-;-;-;-;-;-;-;-;-;-;-;-;-;-;-;-;-;-;-;-;-;-;-	3157	123	85	180	104	152	132	6	27	2	16	4	14	ORC1	protein_coding	protein_coding	6.192892094	6.320612873	6.498089734	6.22517889	6.334050112	6.373148327	4.138160313	4.334725701	4.086098878	4.239056364	4.103542992	4.247568799	3.458384553	5.95E-25	4.28E-22	UP
ENSG00000184661	chr8;chr8;chr8;chr8;chr8;chr8;chr8;chr8;chr8;chr8;chr8;chr8;chr8;chr8;chr8;chr8;chr8;chr8;chr8;chr8;chr8;chr8;chr8;chr8;chr8;chr8;chr8;chr8;chr8;chr8;chr8;chr8;chr8;chr8;chr8;chr8;chr8;chr8;chr8;chr8;chr8;chr8;chr8;chr8;chr8;chr8;chr8;chr8	25316513;25316715;25316715;25317756;25317756;25317900;25317900;25319570;25319570;25319570;25323691;25323691;25325733;25325733;25325787;25327412;25327412;25327412;25329629;25337208;25337429;25337429;25337429;25337429;25340915;25340915;25340915;25340915;25341482;25341482;25341482;25341482;25343275;25343275;25343275;25343275;25344762;25344762;25344762;25346068;25346068;25346068;25360889;25360889;253…	25316989;25316989;25316989;25318070;25317816;25318070;25318070;25319724;25319587;25319724;25323841;25323841;25325929;25325929;25325929;25327496;25327496;25327496;25329700;25337229;25337640;25337640;25337640;25337640;25341002;25341002;25341002;25341002;25341726;25341726;25341726;25341726;25343353;25343351;25343353;25343353;25344850;25344850;25344850;25346205;25346205;25346205;25361060;25361060;253…	+;+;+;+;+;+;+;+;+;+;+;+;+;+;+;+;+;+;+;+;+;+;+;+;+;+;+;+;+;+;+;+;+;+;+;+;+;+;+;+;+;+;+;+;+;+;+;+	3908	262	66	201	164	232	134	4	15	5	10	4	10	CDCA2	protein_coding	protein_coding	7.042417726	6.104415797	6.65954088	6.750532275	6.827692145	6.433206884	3.995697755	3.985388681	4.557171577	3.994185815	4.15760046	4.084299969	4.330335274	6.04E-25	4.28E-22	UP
ENSG00000196196	chr9	35906189	35907138	+	950	16	20	29	18	22	24	122	579	60	350	91	320	HRCT1	protein_coding	protein_coding	4.755834785	5.291155196	5.103043776	4.981213178	4.912438672	5.11357346	7.004076193	7.522097065	6.961813931	7.372359513	6.964030835	7.419529568	-3.466194707	9.68E-25	6.68E-22	DOWN
ENSG00000138316	chr10;chr10;chr10;chr10;chr10;chr10;chr10;chr10;chr10;chr10;chr10;chr10;chr10;chr10;chr10;chr10;chr10;chr10;chr10;chr10;chr10;chr10;chr10;chr10;chr10;chr10;chr10;chr10;chr10;chr10;chr10;chr10;chr10;chr10;chr10;chr10;chr10;chr10;chr10;chr10;chr10;chr10;chr10;chr10	72432559;72432559;72434312;72434312;72462068;72462068;72468344;72468344;72489050;72489050;72489858;72489858;72492010;72492010;72493641;72493641;72494925;72494925;72496436;72496436;72498598;72498598;72500743;72500743;72503304;72503304;72503822;72503822;72504982;72504982;72509578;72509578;72511234;72511234;72511851;72511851;72513556;72513556;72517718;72517718;72517931;72517931;72520116;72520116	72432640;72432640;72434751;72434751;72462224;72462224;72468534;72468534;72489133;72489133;72490005;72490014;72492115;72492115;72493784;72493784;72495057;72495057;72496549;72496549;72498746;72498746;72500918;72500918;72503437;72503437;72503945;72503945;72505062;72505062;72509741;72509741;72511402;72511402;72511983;72511983;72513763;72513763;72517847;72517847;72518041;72518041;72522197;72522197	+;+;+;+;+;+;+;+;+;+;+;+;+;+;+;+;+;+;+;+;+;+;+;+;+;+;+;+;+;+;+;+;+;+;+;+;+;+;+;+;+;+;+;+	5269	3328	1090	1035	2209	2182	1062	24	50	38	37	31	44	ADAMTS14	protein_coding	protein_coding	10.57963996	9.884003132	9.188304186	10.34227515	10.01668374	9.423379099	6.432970228	6.183017486	7.273932764	6.233131326	6.783660255	6.424866246	5.185285951	1.58E-24	1.06E-21	UP
ENSG00000196735	chr6;chr6;chr6;chr6;chr6;chr6;chr6;chr6;chr6;chr6;chr6;chr6;chr6;chr6;chr6;chr6;chr6;chr6;chr6;chr6;chr6;chr6;chr6;chr6;chr6;chr6;chr6;chr6;chr6;chr6;chr6	32595956;32599719;32600521;32605134;32605178;32605183;32605197;32605198;32605204;32605208;32606689;32609087;32609087;32609087;32609087;32609087;32609087;32609749;32609749;32609749;32609749;32609749;32609749;32610387;32610387;32610387;32610387;32610729;32610729;32610729;32611070	32596047;32599869;32600686;32605317;32605317;32605317;32605317;32605308;32605317;32605317;32607682;32609335;32609335;32609335;32609335;32609335;32609335;32614839;32610030;32610030;32610030;32610030;32610030;32610794;32610561;32610561;32610561;32611049;32610758;32611429;32611429	+;+;+;+;+;+;+;+;+;+;+;+;+;+;+;+;+;+;+;+;+;+;+;+;+;+;+;+;+;+;+	6927	1795	974	2987	1384	2391	1980	180	330	33	255	106	182	HLA-DQA1	protein_coding	protein_coding	10.10008351	9.979973032	10.55417074	10.03722526	10.32608735	10.31687945	8.362810479	7.954679013	7.56387837	8.046120949	8.129169045	7.879678707	3.295359204	3.52E-24	2.31E-21	UP
ENSG00000185130	chr6	27775257	27775709	-	453	216	88	187	152	202	138	5	35	4	20	4	20	HIST1H2BL	protein_coding	protein_coding	6.877712418	6.45181578	6.630109417	6.715972004	6.725432714	6.513024311	4.197134686	4.65708184	4.530619517	4.526755974	4.258246089	4.629571415	3.465782026	4.80E-24	3.08E-21	UP
ENSG00000011426	chr7;chr7;chr7;chr7;chr7;chr7;chr7;chr7;chr7;chr7;chr7;chr7;chr7;chr7;chr7;chr7;chr7;chr7;chr7;chr7;chr7;chr7;chr7;chr7;chr7;chr7;chr7;chr7;chr7;chr7;chr7;chr7;chr7;chr7;chr7;chr7;chr7;chr7;chr7;chr7;chr7;chr7;chr7;chr7;chr7;chr7;chr7;chr7;chr7;chr7;chr7;chr7;chr7;chr7;chr7;chr7;chr7;chr7;chr7;chr7;chr7;chr7;chr7;chr7;chr7;chr7;chr7;chr7;chr7;chr7;chr7;chr7;chr7;chr7;chr7;chr7;chr7;chr7;chr7;chr7…	36429415;36429430;36429780;36429844;36435875;36435875;36435875;36435875;36438688;36438688;36438688;36443102;36445790;36445790;36445790;36445790;36446011;36446012;36446142;36446160;36447327;36447343;36447343;36447343;36447343;36447343;36447343;36450123;36450123;36450123;36450123;36450123;36450123;36450169;36450668;36450668;36450668;36450668;36455367;36455367;36455367;36455367;36456689;36456689;364…	36429653;36429653;36429820;36430150;36436028;36436030;36436028;36436028;36439002;36439002;36439002;36443175;36446175;36445875;36446175;36446175;36446175;36446179;36446179;36446175;36447565;36447565;36447565;36447451;36447565;36447565;36447565;36450313;36450313;36450313;36450275;36450313;36450313;36450264;36450775;36450775;36450775;36450775;36455392;36455494;36455493;36455493;36456757;36456799;364…	+;+;+;+;+;+;+;+;+;+;+;+;+;+;+;+;+;+;+;+;+;+;+;+;+;+;+;+;+;+;+;+;+;+;+;+;+;+;+;+;+;+;+;+;+;+;+;+;+;+;+;+;+;+;+;+;+;+;+;+;+;+;+;+;+;+;+;+;+;+;+;+;+;+;+;+;+;+;+;+;+;+;+;+;+;+;+;+;+;+;+;+;+;+;+;+;+;+;+;+;+;+;+;+	6012	1268	286	1579	777	1424	932	18	84	33	51	26	58	ANLN	protein_coding	protein_coding	9.388789554	8.327486247	9.532416474	9.072213983	9.432479949	9.164203954	6.021242437	6.287652295	6.971308722	6.2003795	6.445392617	6.393542463	4.263610182	6.32E-24	3.96E-21	UP
ENSG00000100162	chr22;chr22;chr22;chr22;chr22;chr22;chr22;chr22;chr22;chr22;chr22;chr22;chr22;chr22;chr22;chr22;chr22;chr22;chr22;chr22;chr22;chr22;chr22;chr22;chr22;chr22;chr22;chr22;chr22;chr22;chr22;chr22;chr22	42334725;42334741;42334741;42334741;42334753;42335176;42336143;42339614;42339614;42339614;42340925;42341229;42341229;42341229;42341229;42341229;42341917;42341917;42341917;42341917;42341917;42341917;42342312;42342421;42342421;42342421;42342421;42342421;42342421;42343024;42343024;42343024;42343024	42335200;42335200;42335200;42335200;42335200;42335200;42336223;42339705;42339705;42339705;42341308;42341393;42341308;42341308;42341308;42341308;42342009;42342009;42342009;42342009;42342009;42342009;42342500;42342500;42342733;42342500;42342697;42342692;42342500;42343137;42343155;42343140;42343168	-;-;-;-;-;-;-;-;-;-;-;-;-;-;-;-;-;-;-;-;-;-;-;-;-;-;-;-;-;-;-;-;-	1778	125	94	104	110	114	99	8	8	1	8	4	4	CENPM	protein_coding	protein_coding	6.088226382	6.307001701	5.804150479	6.16278121	5.912646296	5.950903995	4.113207655	3.391468097	3.667168662	3.619974691	3.892609602	3.382363981	4.21760584	6.50E-23	3.95E-20	UP
ENSG00000168078	chr8;chr8;chr8;chr8;chr8;chr8;chr8;chr8;chr8;chr8;chr8;chr8;chr8;chr8;chr8;chr8;chr8;chr8;chr8;chr8;chr8;chr8;chr8;chr8;chr8;chr8;chr8;chr8	27667137;27667718;27667811;27668475;27668475;27668475;27678082;27678082;27678082;27678121;27679836;27679836;27679836;27680580;27680580;27680580;27685622;27685622;27685622;27685622;27690559;27690573;27690573;27690573;27695169;27695169;27695169;27695227	27668018;27668018;27668018;27668684;27668651;27668651;27678211;27678211;27678211;27678211;27680005;27680005;27680005;27680722;27680722;27680722;27685715;27685715;27685715;27685715;27690650;27690650;27690650;27690650;27695326;27695300;27695612;27695599	-;-;-;-;-;-;-;-;-;-;-;-;-;-;-;-;-;-;-;-;-;-;-;-;-;-;-;-	2165	172	71	354	122	263	212	3	19	3	11	3	11	PBK	protein_coding	protein_coding	6.603209405	6.194023812	7.289819982	6.450847022	6.978186924	6.938114113	3.903668879	4.150282463	4.318709189	4.065448238	4.056603528	4.157672904	4.498469649	6.61E-23	3.95E-20	UP
ENSG00000146670	chr11;chr11;chr11;chr11;chr11;chr11;chr11;chr11;chr11;chr11;chr11;chr11;chr11;chr11;chr11;chr11;chr11;chr11;chr11;chr11;chr11;chr11;chr11;chr11;chr11;chr11;chr11;chr11;chr11;chr11;chr11;chr11;chr11;chr11;chr11;chr11;chr11;chr11;chr11;chr11;chr11;chr11;chr11;chr11;chr11;chr11;chr11;chr11;chr11;chr11;chr11;chr11;chr11;chr11	64833772;64833837;64834024;64834081;64834285;64834285;64834285;64835127;64835127;64835127;64835499;64835499;64835516;64835960;64835960;64835960;64844924;64846105;64846560;64846604;64846613;64846638;64846825;64846825;64846825;64846825;64846825;64846825;64846825;64850722;64850836;64850836;64850836;64850836;64850836;64850836;64850836;64850957;64850957;64850957;64850957;64850957;64850957;64851101;648…	64834151;64833945;64834151;64834151;64834351;64834351;64834351;64835205;64835225;64835225;64835590;64835590;64835590;64836073;64836073;64836073;64846659;64846659;64847259;64846659;64846659;64846659;64847259;64847259;64847259;64847021;64847259;64846887;64846861;64851022;64850871;64851022;64850871;64850871;64850871;64850871;64850871;64851022;64851022;64851022;64851022;64851003;64851022;64851368;648…	-;-;-;-;-;-;-;-;-;-;-;-;-;-;-;-;-;-;-;-;-;-;-;-;-;-;-;-;-;-;-;-;-;-;-;-;-;-;-;-;-;-;-;-;-;-;-;-;-;-;-;-;-;-	3925	262	225	244	244	253	234	19	38	14	28	16	26	CDCA5	protein_coding	protein_coding	7.300104123	7.666472721	7.131967954	7.436542862	7.183487587	7.289614845	5.374701221	5.050989649	5.690286009	5.10733537	5.451352405	5.1559899	3.252422855	8.38E-23	4.91E-20	UP
ENSG00000162511	chr1;chr1;chr1;chr1;chr1;chr1;chr1;chr1;chr1;chr1;chr1;chr1;chr1;chr1;chr1;chr1;chr1;chr1	31205316;31206736;31208020;31208020;31210451;31210451;31211787;31211787;31212656;31212656;31214487;31214487;31214536;31215303;31215303;31218765;31230506;31230506	31206764;31206764;31208112;31208112;31210546;31210546;31211909;31211909;31212784;31212784;31214563;31214563;31215396;31215396;31215396;31219076;31230604;31230667	-;-;-;-;-;-;-;-;-;-;-;-;-;-;-;-;-;-	3274	15006	10141	13234	12574	14120	11688	2036	4632	1025	3334	1530	2828	LAPTM5	protein_coding	protein_coding	13.23332256	13.34688105	13.00715144	13.25912707	13.08866609	13.07945881	11.78809154	11.55882929	11.78109433	11.59161868	11.76242358	11.5647645	2.196182816	1.05E-21	6.01E-19	UP
ENSG00000141744	chr17;chr17;chr17;chr17;chr17;chr17;chr17;chr17	37824234;37824411;37824716;37825882;37825882;37825882;37826204;37826204	37824323;37824930;37824930;37826343;37826089;37826089;37826726;37826728	+;+;+;+;+;+;+;+	1457	5	0	6	2	6	3	388	155	412	272	400	284	PNMT	protein_coding	protein_coding	3.925664403	3.637329605	3.94743245	3.757847132	3.955368921	3.809757563	8.205340264	6.056241833	9.05518864	7.022101599	8.535100141	7.213968661	-7.280309144	1.73E-21	9.69E-19	DOWN
ENSG00000251442	chr4;chr4;chr4;chr4;chr4;chr4;chr4;chr4;chr4;chr4;chr4;chr4;chr4;chr4;chr4;chr4;chr4;chr4;chr4;chr4;chr4;chr4;chr4	79567057;79567148;79567243;79567338;79567340;79567371;79569547;79570755;79570755;79570755;79570755;79570755;79570755;79584072;79584072;79584072;79584072;79594497;79594497;79601915;79601915;79601915;79601915	79567417;79567417;79567417;79567417;79567417;79567417;79569629;79570863;79570863;79570863;79570863;79570863;79570863;79584165;79584298;79584165;79584458;79594568;79594568;79603546;79603853;79603817;79602049	+;+;+;+;+;+;+;+;+;+;+;+;+;+;+;+;+;+;+;+;+;+;+	2951	487	382	445	434	466	414	42	165	22	104	32	94	LINC01094	lincRNA	lncRNA	8.257161285	8.527283028	8.069349	8.347302681	8.131034443	8.195234668	6.451770737	6.684646069	6.498626688	6.604076701	6.447286059	6.633698921	2.542869357	3.87E-21	2.12E-18	UP
ENSG00000203811	chr1	149811110	149812765	-	1656	258	239	216	248	237	228	12	22	12	17	12	17	HIST2H3C	protein_coding	protein_coding	7.218527637	7.670898539	6.937147798	7.390232763	7.048108974	7.196566316	4.942024659	4.564658358	5.469103094	4.655172792	5.13611654	4.749929063	3.782197568	4.66E-21	2.51E-18	UP
ENSG00000065328	chr10;chr10;chr10;chr10;chr10;chr10;chr10;chr10;chr10;chr10;chr10;chr10;chr10;chr10;chr10;chr10;chr10;chr10;chr10;chr10;chr10;chr10;chr10;chr10;chr10;chr10;chr10;chr10;chr10;chr10;chr10;chr10;chr10;chr10;chr10;chr10;chr10;chr10;chr10;chr10;chr10;chr10;chr10;chr10;chr10;chr10;chr10;chr10;chr10;chr10;chr10;chr10;chr10;chr10;chr10;chr10;chr10;chr10;chr10;chr10;chr10;chr10;chr10;chr10;chr10;chr10;chr…	13203554;13203579;13203579;13206128;13206128;13206128;13212922;13212922;13212922;13212922;13214376;13214376;13214376;13214376;13214625;13214628;13214628;13217510;13217510;13217510;13222442;13222442;13222442;13224933;13224933;13224933;13228164;13228164;13228164;13230881;13230881;13230881;13233299;13233299;13233299;13234255;13234255;13234255;13234451;13234451;13234451;13234491;13237041;13237041;132…	13203606;13203606;13203606;13206209;13206209;13206209;13213263;13213263;13213263;13213263;13214480;13214474;13214480;13214480;13214765;13214765;13214765;13217681;13217681;13217681;13222607;13222607;13222607;13225100;13225100;13225100;13228280;13228280;13228280;13231080;13231080;13231080;13233399;13233399;13233399;13234365;13234365;13234365;13234568;13234568;13234568;13234568;13237580;13237269;132…	+;+;+;+;+;+;+;+;+;+;+;+;+;+;+;+;+;+;+;+;+;+;+;+;+;+;+;+;+;+;+;+;+;+;+;+;+;+;+;+;+;+;+;+;+;+;+;+;+;+;+;+;+;+;+;+;+;+;+;+;+;+;+;+;+;+;+;+;+;+	5454	173	114	246	144	210	180	2	42	7	22	4	24	MCM10	protein_coding	protein_coding	6.680344592	6.761170711	6.958265381	6.69717297	6.804176106	6.8303209	3.947947406	4.852258821	4.913495981	4.650472245	4.324441124	4.819686904	3.415297598	6.29E-21	3.32E-18	UP
ENSG00000143171	chr1;chr1;chr1;chr1;chr1;chr1;chr1;chr1;chr1;chr1;chr1;chr1;chr1;chr1;chr1;chr1;chr1	165370159;165376049;165377464;165378795;165379939;165379987;165380186;165380186;165386278;165386278;165389107;165389107;165393988;165397956;165406165;165414082;165414082	165370647;165376154;165377555;165378927;165380068;165380068;165380346;165380346;165386457;165386457;165389251;165389251;165394209;165398203;165406438;165414409;165414433	-;-;-;-;-;-;-;-;-;-;-;-;-;-;-;-;-	2532	4	1	18	2	11	10	71	374	72	222	72	223	RXRG	protein_coding	protein_coding	3.591174718	3.507072801	4.362004157	3.490959333	4.038683012	4.10748501	6.180415854	6.815804782	6.905089974	6.644484725	6.4608813	6.793313059	-4.573158286	6.72E-21	3.48E-18	DOWN
ENSG00000065618	chr10;chr10;chr10;chr10;chr10;chr10;chr10;chr10;chr10;chr10;chr10;chr10;chr10;chr10;chr10;chr10;chr10;chr10;chr10;chr10;chr10;chr10;chr10;chr10;chr10;chr10;chr10;chr10;chr10;chr10;chr10;chr10;chr10;chr10;chr10;chr10;chr10;chr10;chr10;chr10;chr10;chr10;chr10;chr10;chr10;chr10;chr10;chr10;chr10;chr10;chr10;chr10;chr10;chr10;chr10;chr10;chr10;chr10;chr10;chr10;chr10;chr10;chr10;chr10;chr10;chr10;chr…	105791044;105791044;105791046;105791962;105792432;105792432;105792432;105792664;105792664;105792664;105792996;105792996;105793703;105793703;105794379;105794379;105795021;105795232;105795232;105796250;105796250;105796803;105796803;105797394;105797394;105798164;105798164;105798829;105798829;105799203;105799366;105799731;105800109;105800109;105800823;105800823;105801061;105801061;105801243;105801243…	105792048;105792048;105791351;105792048;105792512;105792512;105792512;105792726;105792726;105792726;105793133;105793133;105794092;105794092;105794525;105794525;105795131;105795321;105795321;105796390;105796390;105796871;105796871;105797531;105797531;105798286;105798286;105798879;105798879;105799277;105799398;105799757;105800168;105800168;105800876;105800876;105801102;105801102;105801296;105801296…	-;-;-;-;-;-;-;-;-;-;-;-;-;-;-;-;-;-;-;-;-;-;-;-;-;-;-;-;-;-;-;-;-;-;-;-;-;-;-;-;-;-;-;-;-;-;-;-;-;-;-;-;-;-;-;-;-;-;-;-;-;-;-;-;-;-;-;-;-;-;-;-;-;-;-;-;-;-;-;-;-;-;-;-;-;-;-;-;-;-;-;-;-;-;-;-;-;-;-;-;-;-;-;-;-;-;-;-;-;-;-;-;-;-;-;-;-;-;-;-;-;-;-;-;-;-;-;-	6426	82	68	91	75	86	80	1	4	1	2	1	2	COL17A1	protein_coding	protein_coding	5.44916545	5.765798463	5.465691023	5.56195384	5.420467978	5.529454481	2.947374194	2.767113833	3.294236789	2.744306632	3.077180556	2.811614194	5.40992233	9.15E-21	4.65E-18	UP
ENSG00000089685	chr17;chr17;chr17;chr17;chr17;chr17;chr17;chr17;chr17;chr17;chr17;chr17;chr17;chr17;chr17;chr17;chr17;chr17;chr17;chr17;chr17;chr17;chr17;chr17;chr17;chr17;chr17;chr17;chr17;chr17;chr17;chr17;chr17;chr17;chr17;chr17;chr17;chr17;chr17;chr17;chr17;chr17;chr17	76210267;76210279;76210344;76210345;76210361;76210398;76210446;76210466;76210466;76210466;76210761;76210761;76210761;76210761;76210761;76210761;76210761;76210761;76210761;76210761;76212047;76212047;76212047;76212047;76212047;76212508;76212745;76212745;76212745;76212745;76212745;76212745;76218909;76218909;76218909;76218909;76218909;76218909;76219546;76219546;76219546;76219546;76219546	76210508;76210508;76210508;76210508;76210508;76210508;76210508;76210508;76210508;76210508;76210870;76210874;76210870;76210870;76211180;76210870;76210870;76210870;76210870;76210870;76212115;76212115;76212147;76212862;76212115;76212862;76212862;76212862;76212862;76212862;76212862;76212862;76219060;76219060;76219060;76219060;76219073;76219073;76219937;76221717;76219635;76221717;76221717	+;+;+;+;+;+;+;+;+;+;+;+;+;+;+;+;+;+;+;+;+;+;+;+;+;+;+;+;+;+;+;+;+;+;+;+;+;+;+;+;+;+;+	3815	487	179	356	333	422	268	14	21	16	18	15	18	BIRC5	protein_coding	protein_coding	7.997344404	7.4523529	7.560988206	7.801098282	7.758107571	7.463756587	5.197596794	4.701538518	5.833236771	4.851951615	5.442018788	4.944569387	3.978387145	1.09E-20	5.44E-18	UP
ENSG00000242125	chr1;chr1;chr1;chr1;chr1;chr1;chr1;chr1	28832492;28832555;28832863;28833878;28834640;28834640;28835342;28835342	28832596;28832596;28834672;28834083;28834672;28834782;28837404;28836145	+;+;+;+;+;+;+;+	4088	3624	2241	4741	2932	4182	3491	709	1766	340	1238	524	1053	SNHG3	sense_intronic	lncRNA	11.27890801	11.29773915	11.46566442	11.26779531	11.34816334	11.34774873	10.20386596	10.05271393	10.15254407	10.06249073	10.16269982	10.03753503	1.799486346	1.16E-20	5.68E-18	UP
ENSG00000101447	chr20;chr20;chr20;chr20	37554955;37570602;37576519;37580182	37555568;37570769;37576643;37581703	+;+;+;+	2429	186	104	138	145	162	121	1	23	9	12	5	16	FAM83D	protein_coding	protein_coding	6.663631954	6.569739332	6.256752503	6.610612221	6.437290422	6.319151385	3.628079776	4.266614157	4.947107907	4.103881579	4.267623702	4.387040087	3.635187297	1.58E-20	7.61E-18	UP
ENSG00000166165	chr14;chr14;chr14;chr14;chr14;chr14;chr14;chr14;chr14;chr14;chr14;chr14;chr14;chr14;chr14;chr14;chr14;chr14;chr14;chr14;chr14;chr14;chr14;chr14;chr14;chr14;chr14;chr14;chr14;chr14;chr14;chr14;chr14;chr14;chr14;chr14;chr14;chr14;chr14;chr14;chr14;chr14;chr14;chr14;chr14;chr14;chr14;chr14;chr14;chr14;chr14;chr14;chr14;chr14;chr14;chr14;chr14;chr14;chr14;chr14;chr14;chr14;chr14;chr14	103985996;103986005;103986016;103986032;103986039;103986199;103986329;103986459;103986459;103986459;103986459;103986459;103986459;103986459;103986490;103986806;103986806;103986806;103986806;103986839;103987410;103987574;103987599;103987600;103987600;103987600;103987600;103987600;103987600;103987600;103987620;103987958;103987985;103988020;103988155;103988155;103988155;103988155;103988155;103988155…	103986379;103986379;103986379;103986379;103986379;103986379;103986379;103986648;103986648;103986648;103986648;103986648;103986648;103986648;103986648;103987065;103986929;103986929;103986929;103986929;103987438;103987771;103987771;103987771;103987771;103987679;103988107;103987659;103987780;103987771;103987771;103988287;103988514;103988287;103988287;103988514;103988287;103988535;103988287;103988287…	-;-;-;-;-;-;-;-;-;-;-;-;-;-;-;-;-;-;-;-;-;-;-;-;-;-;-;-;-;-;-;-;-;-;-;-;-;-;-;-;-;-;-;-;-;-;-;-;-;-;-;-;-;-;-;-;-;-;-;-;-;-;-;-	2669	71	47	158	59	114	102	480	1406	158	943	319	782	CKB	protein_coding	protein_coding	6.60312596	6.681042998	7.198972177	6.619482478	6.925748034	6.986246403	8.928496676	8.928587786	8.468824884	8.892048534	8.766410004	8.835234681	-2.923653325	1.84E-20	8.60E-18	DOWN
ENSG00000139734	chr13;chr13;chr13;chr13;chr13;chr13;chr13;chr13;chr13;chr13;chr13;chr13;chr13;chr13;chr13;chr13;chr13;chr13;chr13;chr13;chr13;chr13;chr13;chr13;chr13;chr13;chr13;chr13;chr13;chr13;chr13;chr13;chr13;chr13;chr13;chr13;chr13;chr13;chr13;chr13;chr13;chr13;chr13;chr13;chr13;chr13;chr13;chr13;chr13;chr13;chr13;chr13;chr13;chr13;chr13;chr13;chr13;chr13;chr13;chr13;chr13;chr13;chr13;chr13;chr13;chr13;chr…	60239717;60239725;60240718;60240718;60240718;60240875;60269386;60270160;60348193;60348297;60348323;60348323;60348323;60348323;60348323;60348862;60348862;60348862;60348862;60348862;60348862;60348862;60384922;60384922;60384922;60384922;60384922;60384922;60384922;60407241;60407241;60407241;60407241;60407241;60407241;60407241;60413456;60413458;60413458;60413458;60413458;60413458;60413458;60435388;604…	60240980;60240980;60240980;60240980;60240980;60240980;60269579;60270327;60348382;60348382;60348382;60348382;60348382;60348382;60348382;60348957;60348957;60348957;60348957;60348957;60348957;60348957;60385057;60385057;60385057;60385057;60385057;60385057;60385057;60407405;60407405;60407405;60407405;60407405;60407403;60407405;60413582;60413582;60413582;60413582;60413582;60413582;60413582;60435670;604…	-;-;-;-;-;-;-;-;-;-;-;-;-;-;-;-;-;-;-;-;-;-;-;-;-;-;-;-;-;-;-;-;-;-;-;-;-;-;-;-;-;-;-;-;-;-;-;-;-;-;-;-;-;-;-;-;-;-;-;-;-;-;-;-;-;-;-;-;-;-;-;-;-;-;-;-;-;-;-;-;-;-;-;-;-;-;-;-;-;-;-;-;-;-;-;-;-;-;-;-;-;-;-;-;-;-;-;-;-;-;-;-;-;-;-;-;-;-;-;-;-;-;-;-;-;-;-;-	5612	405	82	380	244	392	231	1	32	5	16	3	18	DIAPH3	protein_coding	protein_coding	7.660198412	6.484866639	7.491489314	7.323661666	7.540150944	7.159730877	3.917888175	4.717987518	4.799813676	4.511751183	4.304190364	4.687580015	4.530733179	1.85E-20	8.60E-18	UP
ENSG00000146386	chr6;chr6;chr6;chr6;chr6	139349819;139349979;139355292;139355292;139363856	139350012;139350012;139355358;139355713;139364439	+;+;+;+;+	1200	313	220	372	266	342	296	54	119	18	86	36	68	ABRACL	protein_coding	protein_coding	7.687686435	7.837544153	7.773560151	7.726817208	7.700235598	7.736704342	6.51603132	6.257347801	6.185662595	6.295501255	6.392195824	6.211827153	2.174267413	3.23E-20	1.47E-17	UP
ENSG00000134057	chr5;chr5;chr5;chr5;chr5;chr5;chr5;chr5;chr5;chr5;chr5;chr5;chr5;chr5;chr5;chr5;chr5;chr5;chr5;chr5;chr5;chr5;chr5;chr5;chr5;chr5;chr5;chr5;chr5;chr5;chr5;chr5;chr5;chr5;chr5;chr5;chr5;chr5;chr5;chr5;chr5;chr5	68462837;68462962;68463043;68463090;68463093;68463735;68463735;68463735;68463735;68463735;68464000;68464000;68464000;68464000;68464000;68467097;68467097;68467097;68467097;68467097;68470078;68470078;68470078;68470078;68470084;68470704;68470704;68470704;68470704;68470704;68471224;68471224;68471224;68471224;68472888;68473066;68473066;68473118;68473351;68473351;68473351;68473351	68463110;68463110;68463110;68463110;68463312;68463905;68463905;68463905;68463905;68463905;68464170;68464170;68464170;68464170;68464170;68467279;68467279;68467279;68467279;68467279;68470082;68470236;68470236;68470236;68470236;68470940;68470940;68470890;68470940;68470940;68471364;68471364;68471364;68471364;68473176;68473185;68473176;68473176;68473527;68473524;68473457;68474072	+;+;+;+;+;+;+;+;+;+;+;+;+;+;+;+;+;+;+;+;+;+;+;+;+;+;+;+;+;+;+;+;+;+;+;+;+;+;+;+;+;+	2558	579	160	509	370	544	334	23	105	13	64	18	59	CCNB1	protein_coding	protein_coding	8.330111086	7.498774738	8.094936187	8.06427026	8.180378503	7.852989716	5.807116562	6.130502281	5.92488866	6.027537208	5.829850381	6.073003465	3.118379718	3.51E-20	1.57E-17	UP
ENSG00000134028	chr8;chr8;chr8;chr8;chr8;chr8;chr8;chr8;chr8;chr8;chr8;chr8;chr8;chr8;chr8;chr8;chr8;chr8;chr8;chr8;chr8;chr8;chr8;chr8;chr8;chr8;chr8;chr8;chr8;chr8;chr8;chr8;chr8;chr8;chr8;chr8;chr8;chr8;chr8;chr8;chr8;chr8;chr8;chr8;chr8;chr8;chr8;chr8;chr8;chr8;chr8;chr8;chr8;chr8;chr8;chr8;chr8;chr8;chr8	24241798;24241798;24241983;24242018;24247642;24247642;24249775;24249775;24249775;24250775;24250775;24250775;24250775;24251582;24251582;24251582;24251582;24253233;24253233;24253233;24253233;24254783;24254783;24254783;24254783;24255196;24255196;24255196;24255196;24255993;24255993;24255993;24255993;24256387;24256387;24256387;24256387;24256906;24256906;24256906;24256906;24257683;24257683;24257683;242…	24242105;24242105;24242105;24242105;24247731;24247731;24249893;24249893;24249893;24250851;24250851;24250851;24250851;24251660;24251660;24251660;24251660;24253309;24253309;24253309;24253309;24254969;24254969;24254969;24254969;24255258;24255258;24255258;24255258;24256064;24256064;24256064;24256064;24256553;24256553;24256553;24256553;24256987;24256987;24256987;24256987;24257813;24257813;24257813;242…	+;+;+;+;+;+;+;+;+;+;+;+;+;+;+;+;+;+;+;+;+;+;+;+;+;+;+;+;+;+;+;+;+;+;+;+;+;+;+;+;+;+;+;+;+;+;+;+;+;+;+;+;+;+;+;+;+;+;+	2438	855	794	80	824	468	437	2	18	0	10	1	9	ADAMDEC1	protein_coding	protein_coding	8.583034593	9.071012541	5.979062012	8.770664929	7.819023265	7.941930821	4.186628455	4.451708067	4.237041496	4.364928775	4.192700907	4.396023061	6.783497385	3.83E-20	1.69E-17	UP
ENSG00000174837	chr19;chr19;chr19;chr19;chr19;chr19;chr19;chr19;chr19;chr19;chr19;chr19;chr19;chr19;chr19;chr19;chr19;chr19;chr19;chr19;chr19;chr19;chr19;chr19;chr19;chr19;chr19;chr19;chr19;chr19;chr19;chr19;chr19;chr19;chr19;chr19;chr19;chr19;chr19;chr19;chr19;chr19;chr19;chr19;chr19;chr19;chr19;chr19;chr19;chr19;chr19;chr19;chr19;chr19;chr19;chr19;chr19;chr19;chr19;chr19;chr19;chr19;chr19;chr19;chr19;chr19;chr…	6887577;6887582;6887583;6887588;6887590;6890492;6890492;6890492;6890492;6890492;6891161;6896390;6896409;6896409;6896409;6896409;6896409;6896409;6896417;6897160;6897160;6897160;6897160;6897160;6897160;6897439;6897439;6897439;6897439;6897439;6897439;6897439;6901886;6901886;6901886;6901886;6901886;6903821;6903821;6903821;6903821;6903821;6904047;6904047;6904047;6904047;6906444;6906444;6906444;6906444…	6887650;6887650;6887650;6887650;6887650;6890554;6890554;6890554;6890554;6890554;6891237;6896552;6896552;6896552;6896552;6896552;6896552;6896552;6896552;6897315;6897315;6897315;6897315;6897315;6897315;6897936;6897558;6897558;6897558;6897462;6897558;6897558;6902032;6901966;6902032;6902032;6902032;6903961;6903961;6903961;6903961;6903961;6904193;6904193;6904193;6904193;6906532;6906532;6906532;6906532…	+;+;+;+;+;+;+;+;+;+;+;+;+;+;+;+;+;+;+;+;+;+;+;+;+;+;+;+;+;+;+;+;+;+;+;+;+;+;+;+;+;+;+;+;+;+;+;+;+;+;+;+;+;+;+;+;+;+;+;+;+;+;+;+;+;+;+;+;+;+;+;+;+;+;+;+;+;+;+;+;+;+;+;+;+;+;+;+;+;+;+;+;+;+;+;+;+;+;+;+;+;+;+;+;+;+;+;+;+;+;+;+;+	3707	109	69	154	89	132	112	8	27	4	18	6	16	ADGRE1	protein_coding	protein_coding	6.059311925	6.095301992	6.323734395	6.05556165	6.177647486	6.192175629	4.301902383	4.333346906	4.37485668	4.319206948	4.311071286	4.337341748	3.008956387	6.09E-20	2.65E-17	UP
ENSG00000203852	chr1	149824181	149825836	+	1656	218	209	209	214	214	209	19	35	11	27	15	23	HIST2H3A	protein_coding	protein_coding	7.058839762	7.54068369	6.922058831	7.249796705	6.960223858	7.122546116	5.303880184	4.91790398	5.438015143	5.007635909	5.332254712	4.994790467	3.186929012	1.15E-19	4.90E-17	UP
ENSG00000103184	chr16;chr16;chr16;chr16;chr16;chr16;chr16;chr16;chr16;chr16;chr16;chr16;chr16;chr16;chr16;chr16;chr16;chr16;chr16;chr16;chr16	5008318;5009256;5009274;5037558;5037558;5038150;5038150;5040768;5040768;5041839;5041839;5046349;5046856;5050656;5050856;5053403;5055915;5057353;5058422;5061096;5064860	5008446;5009387;5009387;5037707;5037707;5038281;5038281;5040896;5040896;5041871;5042031;5046461;5047045;5050744;5050926;5053574;5056049;5057487;5058649;5061274;5069159	+;+;+;+;+;+;+;+;+;+;+;+;+;+;+;+;+;+;+;+;+	6477	26	14	34	20	30	24	101	256	51	178	76	154	SEC14L5	protein_coding	protein_coding	4.966864694	4.900856305	5.104501039	4.928347702	5.016013834	4.988316838	6.708693922	6.565579318	6.691776988	6.566256395	6.677333818	6.554567409	-2.566007291	1.34E-19	5.57E-17	DOWN
ENSG00000004776	chr19;chr19;chr19;chr19;chr19;chr19;chr19;chr19;chr19	36245469;36245470;36246284;36246673;36246673;36247712;36247712;36247712;36248809	36246584;36246584;36246795;36246795;36246795;36247930;36247910;36247934;36248980	-;-;-;-;-;-;-;-;-	1722	281	122	561	202	421	342	1350	4795	1091	3072	1220	2943	HSPB6	protein_coding	protein_coding	8.506413534	8.24461013	9.027961826	8.402978668	8.784000352	8.760493852	10.52232629	10.72629471	11.02174115	10.64113707	10.68836568	10.73880165	-3.072312174	1.35E-19	5.57E-17	DOWN
ENSG00000165238	chr9;chr9;chr9;chr9;chr9;chr9;chr9;chr9;chr9;chr9;chr9;chr9;chr9;chr9;chr9;chr9;chr9;chr9;chr9;chr9;chr9;chr9;chr9;chr9;chr9;chr9;chr9;chr9;chr9;chr9;chr9;chr9;chr9;chr9;chr9;chr9;chr9;chr9;chr9;chr9;chr9;chr9;chr9;chr9;chr9;chr9;chr9;chr9;chr9;chr9;chr9;chr9;chr9;chr9;chr9;chr9;chr9;chr9;chr9;chr9;chr9;chr9;chr9;chr9;chr9;chr9;chr9;chr9;chr9;chr9;chr9;chr9;chr9;chr9;chr9;chr9;chr9;chr9;chr9;chr9…	95947198;95947212;95947212;95947212;95947212;95947212;95947212;95947225;95991978;95991978;95991978;95991978;95991978;95991978;95991978;95991978;95993170;95993170;95993170;95993170;95993170;95993170;95993170;95993170;95997090;95997090;95997090;95997090;95997090;95997090;95997090;95997090;95997205;96000515;96000515;96000515;96000515;96000515;96000515;96000515;96000515;96000515;96002039;96002039;960…	95947892;95947892;95947892;95947892;95947892;95947892;95947892;95947892;95992150;95992150;95992150;95992150;95992150;95992150;95992150;95992150;95993390;95993390;95993390;95993390;95993390;95993390;95993390;95993390;95997247;95997247;95997247;95997247;95997247;95997247;95997247;95997247;95997247;96000603;96000603;96000603;96000603;96000603;96000603;96000603;96000603;96000603;96002258;96002258;960…	+;+;+;+;+;+;+;+;+;+;+;+;+;+;+;+;+;+;+;+;+;+;+;+;+;+;+;+;+;+;+;+;+;+;+;+;+;+;+;+;+;+;+;+;+;+;+;+;+;+;+;+;+;+;+;+;+;+;+;+;+;+;+;+;+;+;+;+;+;+;+;+;+;+;+;+;+;+;+;+;+;+;+;+;+;+;+;+;+;+;+;+;+;+;+;+;+;+;+;+;+;+;+;+;+;+;+;+;+;+;+;+;+;+;+;+;+;+;+;+;+;+;+;+;+;+;+;+	13198	9	32	66	20	38	49	501	943	206	722	354	574	WNK2	protein_coding	protein_coding	5.012086856	6.092504281	6.186479842	5.539914742	5.770961023	6.105705065	8.809610714	8.328455243	8.573469335	8.434198502	8.709135324	8.331137142	-4.107218556	2.32E-19	9.47E-17	DOWN
ENSG00000211662	chr22;chr22;chr22	23054174;23054770;23055384	23054290;23054949;23055688	+;+;+	602	3572	2801	4	3186	1788	1402	0	8	3	4	2	6	IGLV3-21	IG_V_gene	lncRNA	10.4107571	10.71397758	4.524738118	10.51339912	9.51228584	9.439371039	4.451883424	4.524052493	5.122665359	4.49020589	4.785459404	4.666927933	9.130198235	2.58E-19	1.04E-16	UP
ENSG00000140534	chr15;chr15;chr15;chr15;chr15;chr15;chr15;chr15;chr15;chr15;chr15;chr15;chr15;chr15;chr15;chr15;chr15;chr15;chr15;chr15;chr15;chr15;chr15;chr15;chr15;chr15;chr15;chr15;chr15;chr15;chr15;chr15;chr15;chr15;chr15;chr15;chr15;chr15;chr15;chr15;chr15;chr15;chr15;chr15;chr15;chr15;chr15;chr15	90118713;90118818;90125917;90125917;90127517;90127520;90128939;90128939;90135278;90135278;90137646;90137646;90138624;90138624;90142555;90142555;90143816;90143816;90144529;90144529;90144720;90144720;90144968;90144968;90146027;90146027;90149999;90149999;90152034;90152034;90159636;90159636;90161383;90161383;90162939;90162939;90164624;90164624;90166854;90166854;90168631;90169167;90169167;90169167;901…	90119471;90119471;90126196;90126196;90127758;90127758;90129173;90129173;90135407;90135407;90137785;90137785;90138842;90138842;90142706;90142706;90143916;90143916;90144622;90144622;90144799;90144799;90145207;90145207;90146123;90146123;90150056;90150056;90152180;90152180;90159726;90159726;90161441;90161441;90163073;90163073;90164781;90164781;90169017;90169017;90169017;90169292;90169292;90169292;901…	+;+;+;+;+;+;+;+;+;+;+;+;+;+;+;+;+;+;+;+;+;+;+;+;+;+;+;+;+;+;+;+;+;+;+;+;+;+;+;+;+;+;+;+;+;+;+;+	8398	285	78	194	182	240	136	10	35	5	22	8	20	TICRR	protein_coding	protein_coding	7.233265408	6.391838831	6.72879496	6.966228656	6.967151122	6.559576846	4.67958354	4.743957293	4.749692778	4.685151736	4.726082891	4.719202135	3.405443362	3.12E-19	1.23E-16	UP
ENSG00000188153	chrX;chrX;chrX;chrX;chrX;chrX;chrX;chrX;chrX;chrX;chrX;chrX;chrX;chrX;chrX;chrX;chrX;chrX;chrX;chrX;chrX;chrX;chrX;chrX;chrX;chrX;chrX;chrX;chrX;chrX;chrX;chrX;chrX;chrX;chrX;chrX;chrX;chrX;chrX;chrX;chrX;chrX;chrX;chrX;chrX;chrX;chrX;chrX;chrX;chrX;chrX;chrX;chrX;chrX;chrX;chrX;chrX;chrX;chrX;chrX;chrX;chrX;chrX;chrX;chrX;chrX;chrX;chrX;chrX;chrX;chrX;chrX;chrX;chrX;chrX;chrX;chrX;chrX;chrX;chrX…	107683074;107683112;107683112;107683172;107686121;107782976;107782976;107782976;107802294;107802294;107802294;107807112;107807112;107807112;107811859;107811859;107811859;107811989;107811989;107811989;107814643;107814643;107815041;107815041;107816804;107816804;107819140;107819140;107821182;107821182;107821308;107821308;107821521;107821521;107823763;107823763;107823912;107823912;107824213;107824213…	107683436;107683436;107683436;107683436;107686321;107783035;107783035;107783035;107802383;107802383;107802383;107807156;107807156;107807156;107811903;107811903;107811903;107812265;107812051;107812051;107814696;107814696;107815067;107815067;107816884;107816884;107819202;107819202;107821217;107821217;107821349;107821349;107821613;107821613;107823816;107823816;107823968;107823968;107824257;107824257…	+;+;+;+;+;+;+;+;+;+;+;+;+;+;+;+;+;+;+;+;+;+;+;+;+;+;+;+;+;+;+;+;+;+;+;+;+;+;+;+;+;+;+;+;+;+;+;+;+;+;+;+;+;+;+;+;+;+;+;+;+;+;+;+;+;+;+;+;+;+;+;+;+;+;+;+;+;+;+;+;+;+;+;+;+;+;+;+;+;+;+;+;+;+;+;+;+;+;+;+;+;+;+;+;+;+;+;+;+;+;+;+;+;+;+;+;+;+;+;+;+;+;+;+;+;+;+;+	8738	275	126	344	200	310	235	699	1941	470	1320	584	1206	COL4A5	protein_coding	protein_coding	8.178832344	7.936987998	8.299228561	8.076174502	8.217217944	8.131636235	9.61732228	9.560437637	9.913360298	9.539602294	9.698512668	9.585277887	-2.228272631	4.09E-19	1.60E-16	DOWN
ENSG00000184357	chr6	27834570	27835359	-	790	1065	741	686	903	876	714	18	80	43	49	30	62	HIST1H1B	protein_coding	protein_coding	9.183020867	9.33157873	8.612364717	9.222299978	8.887618297	8.861153696	5.995470306	6.228527706	7.177510803	6.148441817	6.527483333	6.421043601	3.902675544	7.60E-19	2.92E-16	UP
ENSG00000148180	chr9;chr9;chr9;chr9;chr9;chr9;chr9;chr9;chr9;chr9;chr9;chr9;chr9;chr9;chr9;chr9;chr9;chr9;chr9;chr9;chr9;chr9;chr9;chr9;chr9;chr9;chr9;chr9;chr9;chr9;chr9;chr9;chr9;chr9;chr9;chr9;chr9;chr9;chr9;chr9;chr9;chr9;chr9;chr9;chr9;chr9;chr9;chr9;chr9;chr9;chr9;chr9;chr9;chr9;chr9;chr9;chr9;chr9;chr9;chr9;chr9;chr9;chr9;chr9;chr9;chr9;chr9;chr9;chr9;chr9;chr9;chr9;chr9;chr9;chr9;chr9;chr9;chr9;chr9;chr9…	123970072;123970078;123971574;123971574;123972514;123972514;123973062;123973062;123993443;123993443;124010554;124027432;124027432;124027939;124030338;124030338;124030380;124030380;124030380;124030380;124030380;124030380;124030441;124043748;124043748;124043748;124043748;124043748;124043748;124043748;124043748;124043750;124043789;124044153;124044717;124044717;124044717;124045597;124048401;124048870…	123970175;123970175;123971675;123971675;123972607;123972607;123973145;123973145;123993581;123993581;124010601;124027575;124027464;124028032;124030497;124030497;124030497;124030497;124030497;124030497;124030497;124030497;124030497;124043840;124043840;124043840;124043840;124043840;124043840;124043840;124043840;124043840;124043840;124044231;124044828;124044828;124044828;124045670;124048463;124049039…	+;+;+;+;+;+;+;+;+;+;+;+;+;+;+;+;+;+;+;+;+;+;+;+;+;+;+;+;+;+;+;+;+;+;+;+;+;+;+;+;+;+;+;+;+;+;+;+;+;+;+;+;+;+;+;+;+;+;+;+;+;+;+;+;+;+;+;+;+;+;+;+;+;+;+;+;+;+;+;+;+;+;+;+;+;+;+;+;+;+;+;+;+;+;+;+;+;+;+;+;+;+;+;+;+;+;+;+;+;+;+;+;+;+;+;+;+;+;+;+;+;+;+;+;+;+;+;+	11097	34100	19832	35136	26966	34618	27484	135915	229048	69116	182482	102516	149082	GSN	protein_coding	protein_coding	15.17387538	15.13560612	15.12058677	15.14408274	15.11921937	15.07477582	17.08822654	16.5016955	17.09036835	16.64595425	17.06183656	16.57499037	-2.5354957	8.68E-19	3.29E-16	DOWN
ENSG00000123610	chr2;chr2;chr2;chr2;chr2;chr2;chr2;chr2;chr2	152214106;152220457;152222570;152222656;152226534;152226534;152230063;152230063;152235878	152214274;152220594;152222731;152222731;152226762;152226762;152230258;152230103;152236560	+;+;+;+;+;+;+;+;+	1577	1452	4837	2352	3144	1902	3594	108	334	28	221	68	181	TNFAIP6	protein_coding	protein_coding	9.931510398	11.80339792	10.34643746	10.98084107	10.13448926	11.02106303	8.015473214	8.049362546	7.554583701	8.01325836	7.862241958	7.96233614	4.413367603	2.78E-18	1.04E-15	UP
ENSG00000146005	chr5;chr5;chr5;chr5;chr5;chr5;chr5;chr5;chr5;chr5;chr5;chr5;chr5;chr5;chr5	139175406;139188976;139192894;139193755;139197066;139201478;139202311;139213287;139215308;139216396;139216753;139217210;139218213;139219612;139221856	139175560;139189396;139193343;139193949;139197146;139201590;139202369;139213376;139215351;139216586;139216823;139217367;139218357;139219755;139224051	+;+;+;+;+;+;+;+;+;+;+;+;+;+;+	4513	41	28	33	34	37	30	117	338	51	228	84	194	PSD2	protein_coding	protein_coding	5.473278171	5.580400533	5.226502915	5.488715034	5.326575187	5.308059099	6.966586079	6.956527803	6.802298018	6.926304799	6.887927449	6.897592875	-2.359542334	3.22E-18	1.19E-15	DOWN
ENSG00000124440	chr19;chr19;chr19;chr19;chr19;chr19;chr19;chr19;chr19;chr19;chr19;chr19;chr19;chr19;chr19;chr19;chr19;chr19;chr19;chr19;chr19;chr19;chr19;chr19;chr19;chr19;chr19;chr19;chr19;chr19;chr19;chr19;chr19;chr19;chr19;chr19;chr19;chr19;chr19;chr19;chr19;chr19;chr19;chr19;chr19;chr19;chr19;chr19;chr19;chr19;chr19;chr19;chr19;chr19;chr19;chr19;chr19;chr19;chr19;chr19;chr19;chr19;chr19;chr19;chr19;chr19;chr…	46800303;46800303;46800303;46800303;46801555;46801647;46801651;46801659;46801679;46801683;46801690;46801715;46806856;46807106;46807106;46807106;46807155;46807155;46807155;46807155;46807155;46807155;46807155;46807155;46807155;46807155;46807155;46807155;46807155;46808299;46808343;46808356;46808502;46808502;46808502;46808502;46808502;46808502;46808502;46808502;46808502;46808502;46808502;46811478;468…	46800359;46800359;46800359;46800359;46801771;46801771;46801771;46801771;46801771;46801771;46801771;46801771;46806944;46807345;46807345;46807345;46807345;46807345;46807345;46807345;46807345;46807345;46807345;46807444;46807345;46807345;46807345;46807345;46807345;46808392;46808647;46808392;46808647;46808647;46808647;46808647;46808647;46808647;46808647;46808647;46808647;46808647;46808647;46811562;468…	+;+;+;+;+;+;+;+;+;+;+;+;+;+;+;+;+;+;+;+;+;+;+;+;+;+;+;+;+;+;+;+;+;+;+;+;+;+;+;+;+;+;+;+;+;+;+;+;+;+;+;+;+;+;+;+;+;+;+;+;+;+;+;+;+;+;+;+;+;+;+;+;+;+;+;+;+;+;+;+;+;+;+;+;+;+;+;+;+;+;+;+;+;+;+;+;+;+;+;+;+;+;+;+;+;+;+;+;+;+;+;+;+;+;+;+;+;+;+;+;+;+;+;+;+;+;+;+	8371	39	9	151	24	95	80	758	3164	482	1961	620	1823	HIF3A	protein_coding	protein_coding	6.33562525	5.887357913	7.285558053	6.177539364	6.912940034	6.922223547	9.512213275	9.901981112	9.757455502	9.776728726	9.573234461	9.844390378	-4.579338601	3.42E-18	1.25E-15	DOWN
ENSG00000118193	chr1;chr1;chr1;chr1;chr1;chr1;chr1;chr1;chr1;chr1;chr1;chr1;chr1;chr1;chr1;chr1;chr1;chr1;chr1;chr1;chr1;chr1;chr1;chr1;chr1;chr1;chr1;chr1;chr1;chr1	200520628;200523596;200524508;200528458;200529850;200534197;200534573;200539039;200544719;200549382;200550329;200555229;200558345;200559253;200561208;200562795;200567365;200569178;200569484;200571024;200572354;200572967;200574411;200574992;200575874;200577958;200583446;200584483;200586740;200589539	200522895;200523734;200524582;200528580;200530008;200534381;200534797;200539133;200544819;200549511;200550422;200555355;200558497;200559400;200561368;200562897;200567549;200569241;200569631;200571196;200572469;200573083;200574518;200575022;200575926;200578056;200583533;200584737;200587966;200589862	-;-;-;-;-;-;-;-;-;-;-;-;-;-;-;-;-;-;-;-;-;-;-;-;-;-;-;-;-;-	7274	302	53	377	178	340	215	8	26	0	17	4	13	KIF14	protein_coding	protein_coding	7.278436659	5.978401598	7.424006669	6.92188194	7.324893422	7.020875872	4.484656386	4.471888381	3.940476565	4.450164161	4.299962567	4.372770041	4.402189216	3.68E-18	1.32E-15	UP
ENSG00000149451	chr20;chr20;chr20;chr20;chr20;chr20;chr20;chr20;chr20;chr20;chr20;chr20;chr20;chr20;chr20;chr20;chr20;chr20;chr20;chr20;chr20;chr20;chr20;chr20;chr20;chr20;chr20;chr20;chr20;chr20;chr20;chr20;chr20;chr20;chr20;chr20;chr20;chr20;chr20;chr20;chr20;chr20;chr20;chr20;chr20;chr20;chr20;chr20;chr20;chr20;chr20;chr20;chr20;chr20;chr20;chr20;chr20;chr20;chr20;chr20;chr20;chr20;chr20;chr20;chr20;chr20;chr…	3648612;3648617;3648617;3648617;3648621;3649946;3649946;3649946;3649946;3649946;3650193;3650193;3650193;3650193;3651653;3651653;3651653;3651653;3651884;3651884;3651884;3651884;3652066;3652066;3652228;3652228;3652228;3652228;3652524;3652524;3652524;3652524;3652781;3652781;3652781;3652781;3653184;3653184;3653184;3653184;3653368;3653368;3653368;3653368;3654001;3654001;3654001;3654221;3654221;3654221…	3649647;3649644;3649647;3649647;3649647;3650017;3650017;3650017;3651272;3650017;3650284;3650284;3650284;3650284;3651800;3651800;3651800;3651800;3651992;3651992;3651992;3651992;3652143;3652143;3652426;3652426;3652426;3652426;3652632;3652632;3652632;3652632;3652976;3652976;3652976;3652976;3653273;3653273;3653273;3653273;3653545;3653545;3653545;3654143;3654143;3654143;3654143;3654305;3654305;3654305…	-;-;-;-;-;-;-;-;-;-;-;-;-;-;-;-;-;-;-;-;-;-;-;-;-;-;-;-;-;-;-;-;-;-;-;-;-;-;-;-;-;-;-;-;-;-;-;-;-;-;-;-;-;-;-;-;-;-;-;-;-;-;-;-;-;-;-;-;-;-;-;-;-;-;-;-;-;-	5386	323	279	600	301	462	440	1068	3642	684	2355	876	2163	ADAM33	protein_coding	protein_coding	8.598768029	8.907846457	9.067557808	8.711394552	8.842862295	8.961224519	10.25890816	10.41694742	10.50277775	10.34292764	10.32065856	10.3945604	-2.233306535	3.77E-18	1.33E-15	DOWN
ENSG00000113368	chr5;chr5;chr5;chr5;chr5;chr5;chr5;chr5;chr5;chr5;chr5;chr5;chr5;chr5;chr5;chr5;chr5;chr5;chr5;chr5;chr5;chr5;chr5;chr5;chr5;chr5;chr5;chr5;chr5;chr5;chr5;chr5;chr5;chr5;chr5;chr5;chr5;chr5;chr5;chr5;chr5;chr5;chr5;chr5;chr5;chr5;chr5;chr5;chr5;chr5;chr5;chr5;chr5;chr5;chr5;chr5;chr5;chr5;chr5;chr5;chr5	126112315;126112840;126112845;126112853;126112853;126112881;126113053;126113071;126113390;126140468;126140468;126140468;126140468;126140468;126140468;126140468;126141263;126141263;126141263;126141263;126141263;126141263;126145872;126145872;126145872;126145872;126145872;126145872;126147405;126147465;126147465;126147465;126147465;126147465;126150862;126154614;126154614;126154614;126154614;126154614…	126113559;126113559;126112936;126112944;126112944;126113559;126113559;126113098;126113559;126140624;126140624;126140606;126140624;126140624;126140624;126140624;126141388;126141388;126141388;126141388;126141388;126141388;126145947;126146042;126146042;126146042;126146042;126146042;126147590;126147590;126147590;126147590;126147590;126147590;126150939;126154834;126154926;126154671;126154834;126154834…	+;+;+;+;+;+;+;+;+;+;+;+;+;+;+;+;+;+;+;+;+;+;+;+;+;+;+;+;+;+;+;+;+;+;+;+;+;+;+;+;+;+;+;+;+;+;+;+;+;+;+;+;+;+;+;+;+;+;+;+;+	3635	969	536	881	752	925	708	40	255	17	148	28	136	LMNB1	protein_coding	protein_coding	9.140056232	9.038797845	8.941872285	9.083393538	9.008026303	8.914884832	6.651853854	7.278121869	6.560133142	7.123058803	6.589651999	7.167003466	3.08766717	4.04E-18	1.41E-15	UP
ENSG00000185274	chr7;chr7;chr7;chr7;chr7;chr7;chr7;chr7;chr7;chr7;chr7;chr7;chr7;chr7;chr7;chr7;chr7;chr7;chr7;chr7;chr7;chr7;chr7;chr7;chr7;chr7;chr7;chr7;chr7;chr7;chr7;chr7;chr7;chr7;chr7;chr7;chr7	70597155;70748982;70765317;70765728;70800536;70800536;70800536;70800536;70853221;70853221;70853221;70853221;70880875;70880875;70880875;70880875;70885894;70885894;70885894;71036270;71036270;71036270;71130396;71130396;71130396;71134957;71134957;71134957;71142196;71142196;71142196;71175746;71175746;71175746;71177003;71177003;71177003	70598026;70749621;70765488;70765899;70800719;70800719;70800719;70800719;70853387;70853387;70853387;70853387;70881049;70880917;70881049;70881049;70886091;70886091;70886091;71036387;71036387;71036387;71130581;71130581;71130581;71135094;71135094;71135094;71142291;71142291;71142291;71175913;71175913;71175913;71178583;71178585;71178584	+;+;+;+;+;+;+;+;+;+;+;+;+;+;+;+;+;+;+;+;+;+;+;+;+;+;+;+;+;+;+;+;+;+;+;+;+	4869	20	21	29	20	24	25	102	422	40	262	71	231	WBSCR17	protein_coding	protein_coding	4.821116166	5.251036843	5.024489108	4.975155737	4.893214614	5.065469395	6.756651882	7.124567976	6.484393032	7.005347259	6.645791512	7.013269377	-2.942340337	5.51E-18	1.90E-15	DOWN
ENSG00000111046	chr12;chr12;chr12	81101277;81102303;81102621	81102017;81102393;81103253	+;+;+	1465	1	1	11	1	6	6	97	1693	39	895	68	866	MYF6	protein_coding	protein_coding	3.483562658	3.720923422	4.202961419	3.576073399	3.899315417	4.010747525	6.643186282	8.645472991	6.386464568	8.329327021	6.536094958	8.445714641	-6.819675435	6.04E-18	2.06E-15	DOWN
ENSG00000197299	chr15;chr15;chr15;chr15;chr15;chr15;chr15;chr15;chr15;chr15;chr15;chr15;chr15;chr15;chr15;chr15;chr15;chr15;chr15;chr15;chr15;chr15;chr15;chr15;chr15;chr15;chr15;chr15;chr15;chr15;chr15;chr15;chr15;chr15;chr15;chr15;chr15;chr15;chr15;chr15;chr15;chr15;chr15;chr15;chr15;chr15;chr15;chr15;chr15;chr15;chr15;chr15;chr15;chr15;chr15;chr15;chr15;chr15;chr15;chr15;chr15;chr15;chr15;chr15;chr15;chr15;chr…	91260558;91260625;91260635;91290619;91290619;91290619;91290620;91292597;91292597;91292597;91292597;91293238;91295017;91295017;91295017;91295017;91298041;91298041;91298041;91298041;91303211;91303377;91303377;91303824;91303824;91303824;91303824;91305594;91305626;91306196;91306196;91306196;91306196;91306196;91308526;91308526;91308526;91308526;91310140;91310140;91310140;91310140;91310140;91312363;913…	91260671;91260671;91260671;91290720;91290720;91290720;91290891;91293190;91293297;91293297;91293297;91293297;91295176;91295176;91295176;91295176;91298168;91298168;91298168;91298168;91303509;91303509;91303509;91304052;91304485;91304485;91304485;91305652;91305652;91306387;91306387;91306387;91306387;91306387;91308644;91308644;91308644;91308644;91310253;91310253;91310253;91310253;91310253;91312411;913…	+;+;+;+;+;+;+;+;+;+;+;+;+;+;+;+;+;+;+;+;+;+;+;+;+;+;+;+;+;+;+;+;+;+;+;+;+;+;+;+;+;+;+;+;+;+;+;+;+;+;+;+;+;+;+;+;+;+;+;+;+;+;+;+;+;+;+;+;+;+;+;+;+;+;+;+;+;+;+;+;+;+;+;+;+;+;+;+;+;+;+;+;+;+;+;+;+;+;+;+;+;+	6015	183	121	240	152	212	180	13	71	9	42	11	40	BLM	protein_coding	protein_coding	6.857554589	6.941865082	7.046043418	6.87237846	6.930715916	6.94687441	5.01207954	5.453370797	5.273867247	5.326346764	5.09195617	5.398659708	2.533341833	7.90E-18	2.66E-15	UP
ENSG00000109906	chr11;chr11;chr11;chr11;chr11;chr11;chr11;chr11;chr11;chr11;chr11;chr11;chr11;chr11;chr11;chr11;chr11;chr11;chr11;chr11;chr11;chr11;chr11;chr11;chr11;chr11;chr11;chr11;chr11;chr11;chr11;chr11;chr11;chr11;chr11;chr11;chr11;chr11;chr11	113930315;113930447;113930459;113930979;113931229;113932093;113933933;113933933;113933933;113933933;113933933;113935134;113992540;114027059;114027059;114027059;114027059;114051488;114057674;114057674;114057674;114057674;114057674;114107929;114112889;114112889;114112889;114112889;114112889;114117512;114117920;114117920;114117920;114117920;114117920;114121048;114121048;114121048;114121048	113930604;113930604;113930604;113931016;113931306;113932283;113934368;113934466;113935290;113935290;113935290;113935290;113992636;114027156;114027156;114027156;114027156;114051664;114057760;114057760;114057760;114060486;114057760;114108062;114113059;114113059;114113059;114113059;114113059;114118087;114118087;114118066;114118018;114118087;114118087;114121198;114121279;114121374;114121398	+;+;+;+;+;+;+;+;+;+;+;+;+;+;+;+;+;+;+;+;+;+;+;+;+;+;+;+;+;+;+;+;+;+;+;+;+;+;+	6372	226	437	784	332	505	610	3360	8841	3499	6100	3430	6170	ZBTB16	protein_coding	protein_coding	8.807456933	9.704923755	9.70000533	9.232892157	9.343736844	9.650807245	11.75252876	11.63571994	12.54263278	11.62994682	12.05441436	11.78625755	-3.691828441	8.03E-18	2.67E-15	DOWN
ENSG00000254521	chr19;chr19;chr19;chr19;chr19;chr19;chr19;chr19;chr19;chr19;chr19;chr19;chr19;chr19;chr19;chr19;chr19;chr19;chr19;chr19;chr19;chr19;chr19	51994611;51994618;51994895;52000134;52000134;52000134;52000603;52000603;52000603;52001272;52001272;52001272;52002424;52002424;52002424;52002692;52002692;52002692;52003174;52003174;52003174;52004561;52004561	51995083;51995083;51995083;52000230;52000230;52000230;52000699;52000699;52000699;52001541;52001541;52001541;52002471;52002471;52002471;52002970;52002970;52002970;52003554;52003627;52003234;52005043;52005026	-;-;-;-;-;-;-;-;-;-;-;-;-;-;-;-;-;-;-;-;-;-;-	2201	185	77	64	131	124	70	2	8	0	5	1	4	SIGLEC12	protein_coding	protein_coding	6.432692857	6.012743753	5.223196531	6.272003657	5.918622477	5.506455593	3.298254329	3.230172575	3.248859248	3.229229142	3.266717854	3.214000181	5.051920871	1.56E-17	5.12E-15	UP
ENSG00000158008	chr1;chr1;chr1;chr1;chr1;chr1;chr1;chr1;chr1;chr1;chr1;chr1;chr1;chr1;chr1;chr1;chr1;chr1;chr1;chr1;chr1;chr1;chr1;chr1	26346375;26348271;26349680;26355684;26355684;26355684;26356091;26356091;26356967;26356967;26356967;26357623;26357623;26357623;26357951;26357951;26358621;26358887;26359720;26360187;26360187;26361327;26361327;26361656	26346435;26349916;26349916;26355777;26355777;26355777;26356198;26356198;26357086;26357086;26357086;26358046;26357755;26357755;26358057;26358038;26358976;26358976;26359806;26360347;26360347;26361495;26361495;26362955	+;+;+;+;+;+;+;+;+;+;+;+;+;+;+;+;+;+;+;+;+;+;+;+	4537	7	1	4	4	6	2	33	147	21	90	27	84	EXTL1	protein_coding	protein_coding	3.328487042	2.902109794	2.996037563	3.16732711	3.193776641	2.863261432	5.023471611	5.472201866	5.217993602	5.337595533	5.070112782	5.402416208	-4.072178766	1.95E-17	6.32E-15	DOWN
ENSG00000187474	chr19;chr19;chr19;chr19	52298416;52320937;52326992;52326992	52298584;52321088;52329061;52329442	+;+;+;+	2772	5575	3143	6684	4359	6130	4914	737	2219	552	1478	644	1386	FPR3	protein_coding	protein_coding	11.85160204	11.77400854	11.94774931	11.80469042	11.87074553	11.82791959	10.40232331	10.42448672	10.76048782	10.38828386	10.51322912	10.45117734	1.98615251	2.01E-17	6.43E-15	UP
ENSG00000197409	chr6;chr6;chr6	26197068;26197068;26199087	26197478;26197497;26199521	-;-;-	865	882	832	642	857	762	737	75	216	19	146	47	118	HIST1H3D	protein_coding	protein_coding	9.062781891	9.538478863	8.634634064	9.247454051	8.827032626	8.981747501	7.192119073	7.167357601	6.678720148	7.147220275	7.022963875	7.081624731	3.00900802	2.16E-17	6.83E-15	UP
ENSG00000121310	chr1;chr1;chr1;chr1;chr1;chr1;chr1;chr1;chr1;chr1;chr1;chr1;chr1;chr1;chr1;chr1;chr1;chr1;chr1;chr1;chr1;chr1;chr1;chr1;chr1;chr1;chr1;chr1;chr1;chr1;chr1;chr1;chr1;chr1;chr1;chr1;chr1;chr1;chr1;chr1;chr1;chr1;chr1;chr1;chr1;chr1;chr1;chr1;chr1;chr1;chr1;chr1;chr1;chr1;chr1;chr1;chr1;chr1;chr1;chr1;chr1;chr1;chr1;chr1;chr1;chr1;chr1;chr1;chr1;chr1;chr1;chr1;chr1;chr1;chr1;chr1;chr1;chr1;chr1;chr1…	53361656;53361895;53361897;53361904;53361904;53361904;53361904;53361905;53361911;53362075;53362075;53362220;53363109;53363109;53363109;53363109;53363109;53363109;53363109;53363109;53363109;53363109;53363109;53364846;53364846;53364846;53364846;53364846;53364846;53364846;53364846;53364846;53364846;53364846;53364849;53370318;53370318;53370318;53370318;53370318;53370318;53370318;53370318;53370318;533…	53362269;53362269;53367713;53362269;53362269;53362269;53362269;53362269;53362269;53362269;53362269;53362269;53363156;53363156;53363156;53363156;53363156;53363156;53363156;53363156;53363156;53364896;53363156;53364896;53364896;53364896;53364896;53364896;53364896;53364896;53364896;53364896;53364896;53364896;53364896;53370505;53370505;53370505;53370505;53370505;53370505;53370844;53370505;53370505;533…	-;-;-;-;-;-;-;-;-;-;-;-;-;-;-;-;-;-;-;-;-;-;-;-;-;-;-;-;-;-;-;-;-;-;-;-;-;-;-;-;-;-;-;-;-;-;-;-;-;-;-;-;-;-;-;-;-;-;-;-;-;-;-;-;-;-;-;-;-;-;-;-;-;-;-;-;-;-;-;-;-;-;-;-;-;-;-;-;-;-;-;-;-;-;-;-;-;-;-;-;-;-;-;-;-;-;-;-;-;-;-;-;-;-;-;-;-;-;-;-;-;-;-;-;-;-;-;-	11498	2247	1577	2657	1912	2452	2117	4076	12257	2452	8166	3264	7354	ECHDC2	protein_coding	protein_coding	11.13182269	11.26633966	11.20350802	11.16852692	11.14159709	11.17239276	12.24627897	12.27161028	12.42321232	12.22982458	12.28283427	12.26031084	-1.618584053	2.20E-17	6.88E-15	DOWN
ENSG00000166803	chr15;chr15;chr15;chr15;chr15;chr15;chr15;chr15;chr15;chr15;chr15;chr15;chr15;chr15;chr15;chr15;chr15;chr15;chr15;chr15;chr15;chr15;chr15;chr15;chr15;chr15	64657193;64657564;64657805;64657933;64657947;64658067;64658143;64665355;64665897;64668942;64668942;64668942;64668942;64668942;64673157;64673157;64673157;64673157;64673157;64673525;64673525;64673525;64673525;64674624;64679646;64679646	64658274;64658274;64658274;64658274;64658274;64658274;64658274;64665970;64665963;64669104;64669104;64669104;64669104;64669104;64673237;64673237;64673354;64673237;64673237;64673637;64673640;64673709;64673643;64675189;64679886;64679883	-;-;-;-;-;-;-;-;-;-;-;-;-;-;-;-;-;-;-;-;-;-;-;-;-;-	3051	63	39	122	51	92	80	0	6	1	3	0	4	KIAA0101	protein_coding	protein_coding	5.134538978	5.140413451	5.732789951	5.119514149	5.447912101	5.486472537	2.680987596	2.879317275	3.227596825	2.806555881	2.789464346	2.992376125	4.939536412	3.95E-17	1.22E-14	UP
ENSG00000175426	chr5;chr5;chr5;chr5;chr5;chr5;chr5;chr5;chr5;chr5;chr5;chr5;chr5;chr5;chr5;chr5;chr5;chr5;chr5;chr5;chr5;chr5;chr5;chr5;chr5;chr5;chr5;chr5;chr5;chr5;chr5;chr5;chr5;chr5;chr5;chr5;chr5;chr5;chr5;chr5;chr5	95726119;95728629;95728631;95730568;95730568;95730568;95733040;95733040;95733040;95734583;95734583;95734583;95735657;95735657;95735657;95743927;95743927;95743927;95746478;95746478;95748022;95748022;95748022;95748625;95751737;95751737;95757584;95757584;95759017;95759017;95759087;95761524;95761524;95761524;95764917;95764917;95764917;95767787;95768567;95768567;95769770	95729082;95729082;95729082;95730729;95730729;95730729;95733173;95733173;95733173;95734740;95734740;95734740;95735890;95735890;95735890;95744027;95744027;95744027;95746690;95746690;95748194;95748194;95748194;95748689;95751825;95751825;95757660;95757660;95759163;95759163;95759163;95761634;95761634;95761634;95765021;95765021;95765021;95767864;95768760;95768984;95769847	-;-;-;-;-;-;-;-;-;-;-;-;-;-;-;-;-;-;-;-;-;-;-;-;-;-;-;-;-;-;-;-;-;-;-;-;-;-;-;-;-	5307	116	168	761	142	438	464	10	24	4	17	7	14	PCSK1	protein_coding	protein_coding	6.388841483	7.287103252	8.310432412	6.79784058	7.70807846	7.970752144	4.803291628	4.593660823	4.772696279	4.629428584	4.775012418	4.60225833	4.634443685	4.01E-17	1.23E-14	UP
ENSG00000230838	chr2;chr2	216582766;216583720	216582985;216584147	+;+	648	196	27	153	112	174	90	0	5	0	2	0	2	LINC01614	lincRNA	lncRNA	6.463906415	4.89518652	6.094024122	6.066147205	6.248932028	5.728042646	2.834695505	2.918255343	3.141284795	2.815741306	2.9500811	2.885129714	6.354922922	4.38E-17	1.32E-14	UP
ENSG00000183798	chr20;chr20;chr20;chr20	39988606;39992278;39993675;39995108	39991694;39992501;39993797;39995467	-;-;-;-	3796	7	4	17	6	12	10	298	206	54	252	176	130	EMILIN3	protein_coding	protein_coding	3.983351963	4.041499179	4.448873428	4.036070421	4.229579251	4.245377112	7.83371047	6.272395657	6.683591239	6.868087848	7.526638565	6.310134928	-4.6929271	4.69E-17	1.40E-14	DOWN
ENSG00000143850	chr1;chr1;chr1;chr1;chr1;chr1;chr1;chr1;chr1;chr1;chr1;chr1;chr1;chr1;chr1;chr1;chr1;chr1;chr1;chr1;chr1;chr1;chr1;chr1;chr1;chr1;chr1;chr1;chr1;chr1;chr1;chr1;chr1;chr1;chr1;chr1;chr1;chr1;chr1;chr1;chr1;chr1;chr1;chr1;chr1;chr1;chr1;chr1;chr1;chr1;chr1;chr1	204187979;204190349;204192590;204192590;204197211;204197211;204197856;204197856;204198065;204198065;204199541;204199541;204210503;204210503;204210813;204210813;204213992;204213992;204214743;204214743;204216493;204216493;204217949;204217949;204218312;204218312;204219674;204219674;204226481;204226481;204228386;204228386;204230434;204230434;204230466;204231088;204234070;204234070;204236603;204236603…	204191907;204191907;204192713;204192713;204197356;204197356;204197989;204197989;204198232;204198232;204199714;204199714;204210609;204210609;204210942;204210942;204214131;204214131;204214854;204214854;204216588;204216588;204218098;204218098;204218392;204218392;204219742;204219742;204226997;204226997;204228868;204228868;204230636;204230576;204230636;204231228;204234170;204234170;204236675;204236675…	-;-;-;-;-;-;-;-;-;-;-;-;-;-;-;-;-;-;-;-;-;-;-;-;-;-;-;-;-;-;-;-;-;-;-;-;-;-;-;-;-;-;-;-;-;-;-;-;-;-;-;-	7820	271	264	323	268	297	294	1913	2689	812	2301	1362	1750	PLEKHA6	protein_coding	protein_coding	8.404936192	8.817077	8.4765778	8.567025091	8.417119481	8.562315944	10.85330311	10.06984737	10.65840992	10.28923058	10.7635141	10.14290397	-2.886728644	7.60E-17	2.25E-14	DOWN
ENSG00000197153	chr6;chr6;chr6	27858093;27858413;27860539	27858570;27858588;27860884	-;-;-	842	113	76	63	94	88	70	0	2	1	1	0	2	HIST1H3J	protein_coding	protein_coding	5.767541165	5.865359127	5.063324875	5.781504504	5.421721586	5.366903401	2.678077807	2.501162711	3.234047722	2.541782472	2.789780187	2.747447516	6.368336013	7.72E-17	2.26E-14	UP
ENSG00000163823	chr3;chr3	46243200;46249773	46245815;46249887	-;-	2731	3229	1378	3046	2304	3138	2212	344	1308	216	826	280	762	CCR1	protein_coding	protein_coding	10.9996464	10.63092128	10.84348442	10.85594715	10.88866039	10.71166444	9.335197437	9.567355283	9.527910945	9.481825379	9.381693285	9.530742179	1.988646707	1.24E-16	3.59E-14	UP
ENSG00000035499	chr5;chr5;chr5;chr5;chr5;chr5;chr5;chr5;chr5;chr5;chr5;chr5;chr5;chr5;chr5;chr5;chr5;chr5;chr5;chr5;chr5;chr5;chr5;chr5;chr5;chr5;chr5;chr5;chr5;chr5;chr5;chr5;chr5;chr5;chr5;chr5;chr5;chr5;chr5;chr5;chr5;chr5;chr5;chr5;chr5;chr5;chr5;chr5;chr5;chr5;chr5	59892739;59893456;59893495;59893495;59894902;59899218;59899218;59899218;59899218;59901511;59901517;59901517;59901517;59901517;59924041;59934577;59934577;59934577;59934577;59938639;59938639;59938639;59938639;59940572;59940572;59940572;59940572;59941319;59941319;59941319;59941319;59941343;59943225;59943225;59943225;59943225;59943225;59943225;59982789;59982789;59982789;59982789;59982789;59983552;599…	59893741;59893741;59893741;59893741;59895087;59899394;59899394;59899394;59899394;59901683;59901683;59901683;59901683;59901683;59924518;59934717;59934717;59934717;59934717;59938686;59938686;59938686;59938686;59940702;59940702;59940702;59940702;59941446;59941446;59941446;59941446;59941446;59943360;59943974;59943360;59943360;59943360;59943360;59983054;59983054;59983054;59983054;59983054;59983665;599…	-;-;-;-;-;-;-;-;-;-;-;-;-;-;-;-;-;-;-;-;-;-;-;-;-;-;-;-;-;-;-;-;-;-;-;-;-;-;-;-;-;-;-;-;-;-;-;-;-;-;-	3806	80	33	90	56	85	62	5	10	0	8	2	5	DEPDC1B	protein_coding	protein_coding	5.433860179	5.034528023	5.464041902	5.271634309	5.418837934	5.277931405	3.576786148	3.26016609	3.110689761	3.371568042	3.326603377	3.21266306	3.68215749	3.13E-16	8.97E-14	UP
ENSG00000235358	chr1;chr1;chr1;chr1;chr1;chr1;chr1;chr1	41708045;41708247;41726415;41726453;41729513;41730073;41730073;41749957	41708378;41708378;41726545;41726545;41729780;41730225;41730230;41750533	+;+;+;+;+;+;+;+	1468	8	5	8	6	8	6	44	123	19	84	32	71	RP11-399E6.1	lincRNA	lncRNA	3.540766798	3.606476534	3.480958988	3.51128026	3.489739725	3.448573753	5.396877676	5.367353164	5.208400918	5.34716778	5.327001509	5.31103526	-3.245498947	5.12E-16	1.45E-13	DOWN
ENSG00000157456	chr15;chr15;chr15;chr15;chr15;chr15;chr15;chr15;chr15;chr15;chr15;chr15;chr15;chr15;chr15;chr15;chr15;chr15;chr15;chr15;chr15	59397277;59397325;59397356;59399521;59399521;59399756;59406643;59406643;59406643;59406917;59406917;59408889;59408889;59408966;59409427;59409427;59415716;59415716;59415716;59416966;59416966	59397491;59397491;59397491;59399869;59399649;59399869;59406813;59406813;59406813;59407075;59407075;59409125;59409125;59409125;59409567;59409567;59415989;59415826;59415826;59417215;59417244	+;+;+;+;+;+;+;+;+;+;+;+;+;+;+;+;+;+;+;+;+	1825	217	44	253	130	235	148	3	23	0	13	2	12	CCNB2	protein_coding	protein_coding	6.795087773	5.648774626	6.865153676	6.458092159	6.799149483	6.493443162	3.796305356	4.193016188	3.666846741	4.074566817	3.81214418	4.119625982	4.314884147	5.19E-16	1.46E-13	UP
ENSG00000066279	chr1;chr1;chr1;chr1;chr1;chr1;chr1;chr1;chr1;chr1;chr1;chr1;chr1;chr1;chr1;chr1;chr1;chr1;chr1;chr1;chr1;chr1;chr1;chr1;chr1;chr1;chr1;chr1;chr1;chr1;chr1;chr1;chr1;chr1;chr1;chr1;chr1;chr1;chr1;chr1;chr1;chr1;chr1;chr1;chr1;chr1;chr1;chr1;chr1;chr1;chr1;chr1;chr1;chr1;chr1;chr1;chr1;chr1;chr1;chr1;chr1;chr1;chr1;chr1;chr1;chr1;chr1;chr1;chr1;chr1;chr1;chr1;chr1;chr1;chr1;chr1;chr1;chr1	197053258;197053258;197053262;197055933;197055933;197055933;197057386;197057386;197057386;197059060;197059060;197059060;197059326;197059326;197059326;197059980;197059980;197059980;197061037;197061037;197061037;197062182;197062182;197062182;197063214;197063214;197063214;197065128;197065128;197065128;197069561;197086919;197086919;197086919;197091045;197091045;197091045;197091289;197091289;197091289…	197053556;197053556;197053556;197056102;197056102;197056102;197057562;197057562;197057562;197059214;197059214;197059214;197059518;197059518;197059518;197060171;197060171;197060171;197061186;197061186;197061186;197062391;197062391;197062391;197063310;197063310;197063310;197065294;197065294;197065294;197074315;197087113;197087113;197087113;197091173;197091173;197091173;197091431;197091431;197091431…	-;-;-;-;-;-;-;-;-;-;-;-;-;-;-;-;-;-;-;-;-;-;-;-;-;-;-;-;-;-;-;-;-;-;-;-;-;-;-;-;-;-;-;-;-;-;-;-;-;-;-;-;-;-;-;-;-;-;-;-;-;-;-;-;-;-;-;-;-;-;-;-;-;-;-;-;-;-	10887	1143	224	1499	684	1321	862	8	86	33	47	20	60	ASPM	protein_coding	protein_coding	9.232332524	8.026000081	9.433786902	8.889764137	9.30788796	9.035691396	5.517352637	6.224333983	6.901860167	6.058469285	6.180467139	6.34054772	4.247666802	6.85E-16	1.90E-13	UP
ENSG00000154839	chr18;chr18;chr18;chr18;chr18;chr18;chr18;chr18;chr18;chr18;chr18;chr18;chr18;chr18;chr18;chr18;chr18;chr18;chr18;chr18;chr18;chr18;chr18;chr18;chr18;chr18;chr18;chr18;chr18;chr18;chr18	47901365;47901410;47901413;47901416;47901431;47902190;47902190;47902190;47902190;47902190;47906496;47906496;47906496;47908499;47908499;47908499;47908499;47908499;47911586;47911586;47911586;47917494;47917494;47917494;47917494;47917494;47918469;47918469;47918469;47918469;47918469	47901564;47901609;47901564;47901564;47901609;47902288;47902288;47902288;47902288;47902288;47906620;47906620;47906620;47908596;47908596;47908596;47908596;47908596;47911723;47911723;47911723;47917663;47917663;47917663;47917663;47917663;47918530;47918621;47918919;47920543;47918617	+;+;+;+;+;+;+;+;+;+;+;+;+;+;+;+;+;+;+;+;+;+;+;+;+;+;+;+;+;+;+	2950	86	57	129	72	108	93	1	15	8	8	4	12	SKA1	protein_coding	protein_coding	5.688411437	5.768961865	6.014199819	5.709350642	5.843690751	5.872840198	3.325482135	3.748893891	4.625052655	3.625295343	3.892596596	3.959040113	3.393360738	7.82E-16	2.14E-13	UP
ENSG00000108924	chr17;chr17;chr17;chr17;chr17;chr17;chr17;chr17;chr17;chr17;chr17;chr17;chr17;chr17;chr17;chr17;chr17;chr17;chr17;chr17;chr17;chr17;chr17;chr17;chr17;chr17;chr17;chr17;chr17;chr17;chr17;chr17;chr17;chr17;chr17	53342373;53343171;53343583;53344952;53344976;53345112;53345112;53345112;53345177;53360843;53360857;53361061;53361081;53361373;53366242;53366242;53392588;53392588;53392588;53392588;53392588;53392588;53392588;53392588;53392593;53396314;53398022;53398025;53398025;53398025;53398025;53398025;53398025;53398025;53398025	53342960;53343247;53343676;53345447;53345447;53345447;53345447;53345447;53345447;53361058;53361058;53361138;53361314;53361418;53366344;53366291;53392808;53392785;53392808;53392808;53392808;53392808;53392808;53392808;53392808;53396415;53398780;53398504;53398027;53398218;53400350;53400896;53398646;53398775;53402426	+;+;+;+;+;+;+;+;+;+;+;+;+;+;+;+;+;+;+;+;+;+;+;+;+;+;+;+;+;+;+;+;+;+;+	6602	111	64	283	88	197	174	706	2358	300	1532	503	1329	HLF	protein_coding	protein_coding	7.261357578	7.228949249	7.984518958	7.239783549	7.672920956	7.722746748	9.527118603	9.667072987	9.336927158	9.596438429	9.439776142	9.587793741	-2.925440132	7.89E-16	2.14E-13	DOWN
ENSG00000174371	chr1;chr1;chr1;chr1;chr1;chr1;chr1;chr1;chr1;chr1;chr1;chr1;chr1;chr1;chr1;chr1;chr1;chr1;chr1;chr1;chr1;chr1;chr1;chr1;chr1;chr1;chr1;chr1;chr1;chr1;chr1;chr1;chr1;chr1;chr1;chr1;chr1;chr1;chr1;chr1;chr1;chr1;chr1;chr1;chr1;chr1;chr1;chr1;chr1;chr1;chr1;chr1;chr1;chr1;chr1;chr1;chr1;chr1;chr1;chr1;chr1;chr1;chr1;chr1;chr1;chr1;chr1;chr1;chr1;chr1;chr1;chr1;chr1;chr1;chr1;chr1;chr1;chr1;chr1;chr1…	242011269;242011482;242011527;242011553;242012033;242012033;242012033;242012033;242012033;242012133;242012252;242012253;242012285;242012411;242012414;242013711;242013711;242013711;242013711;242013711;242013711;242013711;242013711;242013711;242013794;242015594;242015594;242015594;242015594;242015594;242016660;242016660;242016660;242016660;242016660;242016660;242016660;242016660;242017875;242020647…	242011502;242011655;242011655;242011574;242012329;242012329;242012329;242012329;242012329;242012329;242012329;242012329;242012329;242012518;242012518;242013888;242013888;242013888;242013888;242013888;242013888;242013888;242013888;242013762;242013888;242015713;242015713;242015713;242015713;242015713;242016783;242016783;242016774;242016783;242016783;242016783;242016783;242016783;242018083;242020784…	+;+;+;+;+;+;+;+;+;+;+;+;+;+;+;+;+;+;+;+;+;+;+;+;+;+;+;+;+;+;+;+;+;+;+;+;+;+;+;+;+;+;+;+;+;+;+;+;+;+;+;+;+;+;+;+;+;+;+;+;+;+;+;+;+;+;+;+;+;+;+;+;+;+;+;+;+;+;+;+;+;+;+;+	4140	131	37	219	84	175	128	6	12	4	9	5	8	EXO1	protein_coding	protein_coding	6.196780793	5.417323024	6.65020815	5.941543305	6.423152732	6.280193255	4.031267668	3.7018208	4.270664155	3.77988059	4.105994375	3.803334818	3.924039401	1.30E-15	3.51E-13	UP
ENSG00000178999	chr17;chr17;chr17;chr17;chr17;chr17;chr17;chr17;chr17;chr17;chr17;chr17;chr17;chr17;chr17;chr17;chr17;chr17;chr17;chr17;chr17;chr17;chr17;chr17;chr17;chr17;chr17;chr17;chr17;chr17;chr17;chr17;chr17;chr17;chr17;chr17;chr17;chr17;chr17;chr17;chr17;chr17;chr17;chr17;chr17;chr17;chr17;chr17;chr17;chr17;chr17;chr17;chr17;chr17;chr17;chr17;chr17;chr17;chr17;chr17;chr17;chr17;chr17;chr17;chr17;chr17;chr…	8108056;8108061;8108091;8108177;8108189;8108189;8108220;8108279;8108534;8108534;8108534;8108534;8108534;8108534;8108534;8108583;8108636;8109809;8109809;8109809;8109809;8109809;8109809;8109809;8109809;8109809;8109809;8109811;8109837;8109856;8110058;8110068;8110068;8110068;8110068;8110068;8110068;8110068;8110068;8110494;8110494;8110494;8110494;8110494;8110494;8110494;8110494;8110560;8110636;8110636…	8108362;8108362;8108362;8108362;8108362;8108362;8108362;8108362;8108708;8108708;8108708;8108708;8108708;8108708;8108708;8108708;8108708;8109957;8109957;8109957;8110016;8109957;8109957;8109957;8109957;8109957;8109957;8109957;8109957;8109957;8110685;8110206;8110206;8110206;8110252;8110206;8110206;8110206;8110206;8110685;8110685;8110688;8110688;8110685;8110685;8110688;8110685;8110685;8110685;8110685…	-;-;-;-;-;-;-;-;-;-;-;-;-;-;-;-;-;-;-;-;-;-;-;-;-;-;-;-;-;-;-;-;-;-;-;-;-;-;-;-;-;-;-;-;-;-;-;-;-;-;-;-;-;-;-;-;-;-;-;-;-;-;-;-;-;-;-;-;-;-;-;-;-;-;-;-;-;-;-;-;-;-;-;-;-;-;-;-;-;-;-;-;-	2236	232	134	189	183	210	162	20	27	13	24	16	20	AURKB	protein_coding	protein_coding	7.080542711	7.023805367	6.77353781	7.041157769	6.896293117	6.812991703	5.283326682	4.673988873	5.503271826	4.860852018	5.320249118	4.83383344	3.000008487	1.42E-15	3.78E-13	UP
ENSG00000072571	chr5;chr5;chr5;chr5;chr5;chr5;chr5;chr5;chr5;chr5;chr5;chr5;chr5;chr5;chr5;chr5;chr5;chr5;chr5;chr5;chr5;chr5;chr5;chr5;chr5;chr5;chr5;chr5;chr5;chr5;chr5;chr5;chr5;chr5;chr5;chr5;chr5;chr5;chr5;chr5;chr5;chr5;chr5;chr5;chr5;chr5;chr5;chr5;chr5;chr5;chr5;chr5;chr5;chr5;chr5;chr5;chr5;chr5;chr5;chr5;chr5;chr5;chr5;chr5;chr5;chr5;chr5;chr5;chr5;chr5;chr5;chr5;chr5;chr5;chr5;chr5;chr5;chr5;chr5;chr5…	162887209;162887348;162887372;162887556;162887640;162887659;162887663;162887666;162890862;162890862;162890862;162890862;162890862;162890862;162890862;162891729;162891729;162891729;162891729;162891729;162891729;162891729;162894707;162894710;162896647;162896647;162896647;162896647;162896647;162896647;162896647;162898191;162898191;162898191;162898191;162898191;162898191;162898369;162898369;162898369…	162887372;162887428;162887744;162887744;162887744;162887744;162887744;162887744;162890960;162890960;162890960;162890960;162890960;162890960;162890960;162891808;162892214;162891808;162891808;162891808;162891808;162891808;162894754;162894754;162896916;162896835;162896835;162896835;162896835;162896835;162896835;162898277;162898277;162898277;162898277;162898277;162898277;162898469;162898469;162898469…	+;+;+;+;+;+;+;+;+;+;+;+;+;+;+;+;+;+;+;+;+;+;+;+;+;+;+;+;+;+;+;+;+;+;+;+;+;+;+;+;+;+;+;+;+;+;+;+;+;+;+;+;+;+;+;+;+;+;+;+;+;+;+;+;+;+;+;+;+;+;+;+;+;+;+;+;+;+;+;+;+;+;+;+;+;+;+	3932	198	74	349	136	274	212	2	29	0	16	1	14	HMMR	protein_coding	protein_coding	6.757904434	6.240881642	7.278679455	6.569783777	7.02729301	6.942555087	3.784945794	4.452128084	3.796365258	4.30544856	3.776263773	4.314817571	4.45892218	1.71E-15	4.51E-13	UP
ENSG00000127564	chr16;chr16;chr16;chr16;chr16;chr16;chr16;chr16;chr16;chr16;chr16;chr16;chr16;chr16;chr16;chr16;chr16;chr16;chr16;chr16;chr16;chr16;chr16;chr16;chr16;chr16;chr16;chr16;chr16;chr16;chr16;chr16;chr16;chr16;chr16;chr16;chr16;chr16;chr16;chr16;chr16;chr16;chr16;chr16;chr16;chr16;chr16;chr16;chr16;chr16;chr16;chr16;chr16;chr16;chr16;chr16;chr16;chr16;chr16;chr16;chr16;chr16;chr16;chr16;chr16;chr16;chr…	3018025;3018103;3018354;3018909;3019889;3021691;3022636;3022792;3022792;3022794;3022811;3022814;3022820;3022850;3022852;3022996;3023139;3023139;3023139;3023139;3023139;3023139;3023139;3023139;3023139;3023419;3024001;3024001;3024001;3024001;3024001;3024001;3024001;3024001;3024001;3024246;3024246;3024246;3024246;3024246;3024246;3024246;3024246;3024246;3024551;3024551;3024551;3024551;3024551;3024551…	3018516;3018516;3018516;3019105;3020242;3022104;3022755;3023065;3023065;3023216;3023065;3023065;3023065;3023065;3023065;3023065;3023446;3023216;3023216;3023216;3023603;3023216;3023216;3023254;3023216;3023483;3024158;3024158;3024158;3024158;3024158;3024158;3024158;3024158;3024158;3024418;3024418;3024418;3024418;3024418;3024418;3024269;3024418;3024418;3024657;3024657;3024657;3024657;3024796;3024657…	-;-;-;-;-;-;-;-;-;-;-;-;-;-;-;-;-;-;-;-;-;-;-;-;-;-;-;-;-;-;-;-;-;-;-;-;-;-;-;-;-;-;-;-;-;-;-;-;-;-;-;-;-;-;-;-;-;-;-;-;-;-;-;-;-;-;-;-;-;-;-;-;-;-;-;-;-;-;-;-;-;-;-;-;-;-;-;-;-;-;-;-;-;-;-;-;-;-;-;-;-;-;-	5034	104	81	75	92	90	78	6	13	4	10	5	8	PKMYT1	protein_coding	protein_coding	5.880492073	6.131512706	5.460243116	5.958869374	5.655579186	5.690749367	3.934747006	3.659271981	4.167227397	3.74895441	4.006828024	3.710457374	3.435841555	1.74E-15	4.52E-13	UP
ENSG00000137804	chr15;chr15;chr15;chr15;chr15;chr15;chr15;chr15;chr15;chr15;chr15;chr15;chr15;chr15;chr15;chr15;chr15;chr15;chr15;chr15;chr15;chr15;chr15;chr15;chr15;chr15;chr15;chr15;chr15;chr15;chr15;chr15;chr15;chr15;chr15;chr15;chr15;chr15;chr15;chr15;chr15;chr15;chr15;chr15;chr15;chr15;chr15;chr15;chr15;chr15;chr15;chr15;chr15;chr15;chr15;chr15;chr15;chr15;chr15;chr15;chr15;chr15;chr15;chr15;chr15;chr15;chr…	41624892;41624892;41624926;41625053;41625069;41625069;41625069;41625081;41625084;41625097;41625111;41634584;41634584;41634584;41634584;41634584;41634584;41634584;41634584;41634584;41634584;41634594;41637684;41641296;41641296;41641296;41641296;41641296;41641296;41641296;41641296;41641296;41641296;41641296;41643186;41643186;41643186;41643186;41643186;41643189;41643189;41643231;41643231;41643231;416…	41625193;41625248;41625248;41625248;41625248;41625248;41625248;41625248;41625248;41625248;41625248;41634652;41634652;41634652;41634652;41634652;41634652;41634652;41634652;41634652;41634652;41634652;41637800;41641603;41641439;41641439;41641439;41641439;41641439;41641439;41641439;41641439;41641439;41641439;41643327;41643327;41643327;41643327;41643327;41643327;41643327;41643284;41643327;41643327;416…	+;+;+;+;+;+;+;+;+;+;+;+;+;+;+;+;+;+;+;+;+;+;+;+;+;+;+;+;+;+;+;+;+;+;+;+;+;+;+;+;+;+;+;+;+;+;+;+;+;+;+;+;+;+;+;+;+;+;+;+;+;+;+;+;+;+;+;+;+;+;+;+;+;+;+;+;+;+;+;+;+;+;+;+;+;+;+;+;+;+;+;+;+;+;+;+;+;+;+;+;+;+;+;+;+;+;+;+;+;+;+;+	2875	441	170	892	306	666	531	21	113	17	67	19	65	NUSAP1	protein_coding	protein_coding	8.081846642	7.608652785	8.745476487	7.908651721	8.441132263	8.390578472	5.814698217	6.254984459	6.187911292	6.129556599	5.939184111	6.216609983	3.263442347	1.75E-15	4.52E-13	UP
ENSG00000164161	chr4;chr4;chr4;chr4;chr4;chr4;chr4;chr4;chr4;chr4;chr4;chr4;chr4;chr4;chr4;chr4;chr4;chr4;chr4;chr4;chr4;chr4;chr4;chr4;chr4;chr4;chr4;chr4;chr4;chr4;chr4;chr4;chr4;chr4;chr4;chr4;chr4;chr4;chr4;chr4;chr4	145567173;145567324;145568251;145569332;145571767;145573757;145573757;145573757;145573757;145573757;145573811;145576035;145579942;145579942;145579942;145579942;145579942;145580014;145580789;145580789;145580789;145580789;145580789;145606753;145627683;145628239;145629283;145629320;145633102;145633102;145635377;145635377;145636153;145636452;145636452;145640027;145655893;145656019;145658916;145658916…	145568106;145568106;145568379;145569908;145572108;145573949;145573949;145573949;145573949;145573949;145573949;145576185;145579991;145580098;145580098;145580098;145580098;145580098;145581008;145580990;145580928;145581425;145580990;145606817;145627834;145628412;145629463;145629463;145633223;145633223;145635500;145635500;145636225;145636775;145636582;145640108;145656041;145656041;145659044;145666423…	+;+;+;+;+;+;+;+;+;+;+;+;+;+;+;+;+;+;+;+;+;+;+;+;+;+;+;+;+;+;+;+;+;+;+;+;+;+;+;+;+	12074	59	19	155	39	107	87	2141	2661	137	2401	1139	1399	HHIP	protein_coding	protein_coding	6.698677457	6.331841625	7.377568245	6.562882628	7.083587418	7.064969252	10.71439921	9.753222655	8.479726815	10.04292349	10.29010546	9.596883576	-4.604969944	1.95E-15	5.00E-13	DOWN
ENSG00000160791	chr3;chr3;chr3;chr3;chr3;chr3	46411633;46412191;46412345;46414161;46414383;46414383	46411689;46412479;46412479;46415452;46417697;46417673	+;+;+;+;+;+	3883	1621	644	898	1132	1260	771	77	355	62	216	70	208	CCR5	protein_coding	protein_coding	9.85201001	9.397148901	9.130103494	9.681229211	9.499115428	9.172448408	7.428882114	7.803395179	7.823651481	7.689966215	7.564698911	7.774580133	2.664155269	2.40E-15	6.10E-13	UP
ENSG00000196787	chr6	27100832	27103070	+	2239	511	372	484	442	498	428	19	111	1	65	10	56	HIST1H2AG	protein_coding	protein_coding	8.182934095	8.377672266	8.028354589	8.242874385	8.073059356	8.103277027	5.643598073	6.154391703	4.91210055	6.015485548	5.42311655	6.005494834	3.618802447	3.84E-15	9.67E-13	UP
ENSG00000198756	chr1;chr1;chr1;chr1;chr1;chr1;chr1;chr1;chr1;chr1;chr1;chr1;chr1;chr1;chr1;chr1;chr1;chr1;chr1;chr1;chr1;chr1;chr1;chr1;chr1;chr1;chr1;chr1;chr1;chr1;chr1;chr1;chr1;chr1;chr1;chr1;chr1	183898796;183898988;183904971;183904971;183907099;183909715;183909715;183909715;183909715;183909715;183913330;183913330;183913330;183913330;183914566;183914566;183914566;183914566;183920141;183920141;183920141;183923896;183923896;183923896;183933035;183933035;183933035;183938403;183938403;183942750;183942750;183944231;183944231;183947544;183947544;184006229;184006229	183899423;183899423;183908171;183908171;183908171;183909921;183909921;183909921;183909865;183909921;183913457;183913457;183913457;183913457;183914698;183914698;183915752;183914698;183920247;183920247;183920247;183923972;183923972;183923972;183933634;183933154;183933154;183938607;183938607;183942884;183942884;183944348;183944348;183947654;183947654;184006863;184006611	-;-;-;-;-;-;-;-;-;-;-;-;-;-;-;-;-;-;-;-;-;-;-;-;-;-;-;-;-;-;-;-;-;-;-;-;-	7339	180	68	180	124	180	124	537	1060	264	798	400	662	COLGALT2	protein_coding	protein_coding	7.520232881	7.118279471	7.439737371	7.369955752	7.451577086	7.285073917	9.13523627	8.720959734	9.098974539	8.805446883	9.095144261	8.750699303	-2.332517904	4.24E-15	1.06E-12	DOWN
ENSG00000171241	chr16;chr16;chr16;chr16;chr16;chr16;chr16;chr16;chr16;chr16;chr16;chr16;chr16;chr16;chr16;chr16;chr16;chr16;chr16;chr16;chr16;chr16;chr16;chr16;chr16;chr16;chr16;chr16;chr16;chr16;chr16;chr16;chr16;chr16;chr16;chr16	46614466;46615825;46617428;46617428;46617915;46617915;46629464;46629536;46633743;46633743;46633841;46637451;46637451;46637451;46637506;46637887;46637887;46637902;46638140;46638140;46642209;46642209;46642209;46642209;46649858;46649858;46649858;46649858;46651546;46651546;46652117;46652117;46654378;46655169;46655169;46655169	46615966;46615966;46617569;46617569;46618001;46618165;46629582;46629582;46633874;46633874;46633874;46637571;46637756;46637571;46638055;46638055;46638055;46638373;46638373;46638373;46642301;46642301;46642301;46642301;46649895;46650066;46649905;46650066;46651661;46651661;46652284;46652284;46654812;46655263;46655280;46655538	-;-;-;-;-;-;-;-;-;-;-;-;-;-;-;-;-;-;-;-;-;-;-;-;-;-;-;-;-;-;-;-;-;-;-;-	4459	388	240	351	314	370	296	52	67	16	60	34	42	SHCBP1	protein_coding	protein_coding	7.883253882	7.900639828	7.684225356	7.871525499	7.753044503	7.707659356	6.442627469	5.743774251	6.049689655	5.951778341	6.30164514	5.780110513	2.673947711	4.38E-15	1.08E-12	UP
ENSG00000142945	chr1;chr1;chr1;chr1;chr1;chr1;chr1;chr1;chr1;chr1;chr1;chr1;chr1;chr1;chr1;chr1;chr1;chr1;chr1;chr1;chr1;chr1;chr1;chr1;chr1;chr1;chr1;chr1;chr1;chr1;chr1;chr1;chr1;chr1;chr1;chr1;chr1;chr1;chr1;chr1;chr1;chr1;chr1;chr1;chr1;chr1;chr1;chr1;chr1;chr1;chr1;chr1;chr1;chr1;chr1;chr1;chr1;chr1;chr1;chr1;chr1;chr1;chr1;chr1;chr1;chr1;chr1;chr1;chr1;chr1;chr1;chr1;chr1;chr1;chr1;chr1;chr1;chr1;chr1;chr1…	45205490;45205492;45205497;45205534;45205625;45206585;45206585;45206585;45206585;45206585;45212066;45212078;45212078;45213056;45213056;45213056;45213056;45213056;45213056;45213056;45213056;45213324;45213324;45213324;45213324;45213324;45213324;45213324;45213324;45215981;45216114;45216114;45216114;45216114;45216114;45216114;45216114;45218804;45218804;45218804;45218804;45218804;45219405;45219405;452…	45205674;45205674;45205674;45205674;45205714;45206679;45206679;45206679;45206679;45206679;45212118;45212431;45212431;45213157;45213157;45213157;45213157;45213157;45213157;45213157;45213157;45213372;45213372;45213372;45213372;45213372;45213372;45213372;45213372;45216236;45216236;45216236;45216236;45216236;45216236;45216236;45216236;45218825;45218926;45218926;45218926;45218926;45219505;45219505;452…	+;+;+;+;+;+;+;+;+;+;+;+;+;+;+;+;+;+;+;+;+;+;+;+;+;+;+;+;+;+;+;+;+;+;+;+;+;+;+;+;+;+;+;+;+;+;+;+;+;+;+;+;+;+;+;+;+;+;+;+;+;+;+;+;+;+;+;+;+;+;+;+;+;+;+;+;+;+;+;+;+;+;+;+;+;+;+;+;+;+;+;+;+;+;+;+;+;+;+;+;+;+;+;+;+;+;+;+;+;+;+;+;+;+;+;+;+;+;+;+;+;+;+;+;+	3658	479	169	347	324	413	258	26	92	2	59	14	47	KIF2C	protein_coding	protein_coding	8.036816084	7.456239831	7.596047304	7.831313574	7.794930356	7.487323964	5.753650959	5.886078085	4.876645153	5.824375587	5.502134013	5.750232111	3.118127746	5.38E-15	1.32E-12	UP
ENSG00000198018	chr10;chr10;chr10;chr10;chr10;chr10;chr10;chr10;chr10;chr10;chr10;chr10;chr10;chr10;chr10;chr10	101419263;101419619;101421203;101439018;101439482;101445549;101448451;101451142;101455713;101458291;101458423;101460624;101460730;101462269;101462269;101464209	101419345;101419721;101421385;101439223;101439632;101445652;101448507;101451275;101455879;101458615;101458615;101460815;101460815;101462430;101462431;101465997	+;+;+;+;+;+;+;+;+;+;+;+;+;+;+;+	3657	1152	612	852	882	1002	732	151	346	67	248	109	206	ENTPD7	protein_coding	protein_coding	9.487315983	9.345744089	9.078403034	9.417469154	9.260125398	9.121221839	8.01021276	7.785385236	7.895622559	7.815366316	7.950090766	7.770845199	2.114541743	5.71E-15	1.39E-12	UP
ENSG00000173391	chr12;chr12;chr12;chr12;chr12;chr12;chr12;chr12;chr12;chr12;chr12;chr12;chr12;chr12;chr12;chr12;chr12;chr12;chr12;chr12;chr12;chr12;chr12;chr12;chr12;chr12;chr12;chr12;chr12;chr12;chr12;chr12;chr12;chr12;chr12;chr12;chr12;chr12;chr12;chr12;chr12;chr12;chr12;chr12;chr12;chr12;chr12	10310902;10312114;10312183;10312217;10312266;10312267;10312500;10312618;10312946;10312946;10312946;10312946;10312946;10312946;10313001;10313385;10313385;10313385;10313385;10313385;10313466;10313477;10319311;10319311;10319311;10319311;10319311;10319311;10319311;10319311;10319311;10319311;10319786;10320177;10320177;10320177;10321673;10321673;10321673;10321673;10321673;10321673;10322917;10324601;103…	10312620;10312552;10312620;10312620;10312620;10312620;10312620;10312620;10313061;10313061;10313061;10313160;10313061;10313061;10313061;10313524;10313524;10313524;10313524;10313524;10313524;10313524;10319556;10319767;10319556;10319556;10319548;10319556;10319556;10319556;10319556;10319556;10319907;10320198;10320262;10320198;10321774;10321774;10321781;10321774;10321774;10321774;10322986;10324731;103…	-;-;-;-;-;-;-;-;-;-;-;-;-;-;-;-;-;-;-;-;-;-;-;-;-;-;-;-;-;-;-;-;-;-;-;-;-;-;-;-;-;-;-;-;-;-;-	3055	906	175	1146	540	1026	660	43	151	10	97	26	80	OLR1	protein_coding	protein_coding	8.974754909	7.77643886	9.133693593	8.633094403	9.027009586	8.743724346	6.546521768	6.67937096	6.050154015	6.617931599	6.367604125	6.571271608	3.442630289	5.82E-15	1.40E-12	UP
ENSG00000250548	chr14;chr14;chr14;chr14;chr14;chr14;chr14;chr14;chr14	62023031;62023038;62027461;62031837;62032038;62032038;62036262;62036875;62037204	62023270;62023270;62031959;62031959;62032106;62032106;62036395;62036912;62037371	-;-;-;-;-;-;-;-;-	5148	208	121	160	164	184	140	3	37	0	20	2	18	RP11-47I22.2	lincRNA	lncRNA	6.800304371	6.748277675	6.42744809	6.759089922	6.588431639	6.488521686	3.908429989	4.638727954	3.794894442	4.460708601	3.927022024	4.487925106	3.792566507	5.91E-15	1.41E-12	UP
ENSG00000123975	chr9;chr9;chr9	91926113;91930085;91931288	91926266;91930212;91931618	+;+;+	613	99	44	107	72	103	76	4	24	4	14	4	14	CKS2	protein_coding	protein_coding	5.834800281	5.513359211	5.82342077	5.71278679	5.797966723	5.670350757	3.74974721	4.087139148	4.18535335	3.981051445	3.9106	4.079423231	2.911171723	1.09E-14	2.57E-12	UP
ENSG00000110934	chr12;chr12;chr12;chr12;chr12;chr12;chr12;chr12;chr12;chr12;chr12;chr12;chr12;chr12;chr12;chr12;chr12;chr12;chr12;chr12;chr12;chr12;chr12;chr12;chr12;chr12;chr12;chr12;chr12;chr12;chr12;chr12;chr12;chr12;chr12;chr12;chr12;chr12;chr12;chr12;chr12;chr12;chr12;chr12;chr12;chr12;chr12;chr12;chr12;chr12;chr12;chr12;chr12;chr12;chr12;chr12;chr12;chr12;chr12;chr12;chr12;chr12;chr12;chr12;chr12;chr12;chr…	51674822;51674822;51674822;51674822;51675066;51678500;51678500;51678500;51678500;51678500;51681892;51681892;51681892;51681892;51685375;51685375;51685375;51685375;51685375;51685946;51685986;51689580;51689580;51689580;51689580;51689580;51689580;51689580;51690873;51690873;51690873;51690873;51690873;51690873;51690873;51692987;51692987;51692987;51692987;51692987;51693391;51693391;51693391;51693391;516…	51675312;51675312;51675312;51675312;51675312;51678571;51678571;51678571;51678571;51678564;51681972;51681972;51681972;51681972;51686128;51686128;51686128;51686128;51686128;51686093;51686128;51689662;51689662;51689662;51689662;51689662;51689662;51689662;51691152;51691157;51690948;51690948;51690948;51690948;51690948;51693072;51693072;51693072;51693072;51693072;51693498;51693498;51693498;51693498;516…	-;-;-;-;-;-;-;-;-;-;-;-;-;-;-;-;-;-;-;-;-;-;-;-;-;-;-;-;-;-;-;-;-;-;-;-;-;-;-;-;-;-;-;-;-;-;-;-;-;-;-;-;-;-;-;-;-;-;-;-;-;-;-;-;-;-;-;-;-;-;-;-;-;-;-;-	3976	1448	856	1195	1152	1322	1026	169	632	107	400	138	370	BIN2	protein_coding	protein_coding	9.865806717	9.837228322	9.572415729	9.836784783	9.69057501	9.614622206	8.300404788	8.515246915	8.501234653	8.432344127	8.350172645	8.483633225	1.92754103	1.37E-14	3.20E-12	UP
ENSG00000136244	chr7;chr7;chr7;chr7;chr7;chr7;chr7;chr7;chr7;chr7;chr7;chr7;chr7;chr7;chr7;chr7;chr7;chr7;chr7;chr7;chr7;chr7;chr7;chr7;chr7;chr7;chr7;chr7;chr7;chr7;chr7;chr7;chr7;chr7;chr7;chr7;chr7;chr7;chr7;chr7	22765503;22766766;22766766;22766766;22766798;22766819;22766819;22766833;22766843;22766859;22767063;22767063;22767063;22767063;22767132;22768119;22768312;22768312;22768312;22768312;22768312;22768312;22768312;22768312;22768312;22769133;22769133;22769133;22769133;22769133;22769133;22769133;22769133;22769133;22769133;22771025;22771025;22771025;22771025;22771025	22765877;22766900;22766900;22766900;22766900;22767253;22767253;22766900;22766900;22766900;22767253;22767253;22767253;22767253;22767253;22768425;22768425;22768425;22768425;22768425;22768425;22768425;22768425;22768425;22768425;22769407;22769279;22769434;22770076;22769279;22769279;22769422;22769279;22769279;22769266;22771348;22771621;22771607;22771313;22771621	+;+;+;+;+;+;+;+;+;+;+;+;+;+;+;+;+;+;+;+;+;+;+;+;+;+;+;+;+;+;+;+;+;+;+;+;+;+;+;+	2711	403	212	392	308	398	302	6	80	3	43	4	42	IL6	protein_coding	protein_coding	7.793692314	7.635884507	7.667161378	7.719516458	7.69776162	7.594043212	4.733193755	5.678241519	4.865433989	5.473644629	4.720703568	5.565750707	3.720611863	1.38E-14	3.20E-12	UP
ENSG00000090889	chrX;chrX;chrX;chrX;chrX;chrX;chrX;chrX;chrX;chrX;chrX;chrX;chrX;chrX;chrX;chrX;chrX;chrX;chrX;chrX;chrX;chrX;chrX;chrX;chrX;chrX;chrX;chrX;chrX;chrX;chrX;chrX;chrX;chrX;chrX;chrX;chrX;chrX;chrX;chrX;chrX;chrX;chrX;chrX;chrX;chrX;chrX;chrX;chrX;chrX;chrX;chrX;chrX;chrX;chrX;chrX;chrX;chrX;chrX;chrX;chrX;chrX;chrX;chrX	69509879;69509940;69509962;69510288;69510288;69510288;69510541;69510541;69510541;69516848;69516848;69516848;69518963;69518963;69521750;69521750;69522154;69522154;69549255;69549255;69550007;69550007;69553478;69553478;69561649;69561649;69563553;69563553;69563727;69563727;69572450;69572450;69573472;69573472;69594001;69594001;69595054;69595054;69595950;69595950;69606468;69606468;69607034;69607034;696…	69510000;69510000;69510185;69510428;69510428;69510428;69510655;69510655;69510655;69517038;69517038;69517038;69519052;69519052;69521916;69521916;69522248;69522248;69549371;69549371;69550182;69550182;69553539;69553539;69561781;69561781;69563611;69563611;69563832;69563832;69572506;69572506;69573657;69573657;69594104;69594104;69595198;69595198;69596060;69596060;69606551;69606551;69607147;69607147;696…	+;+;+;+;+;+;+;+;+;+;+;+;+;+;+;+;+;+;+;+;+;+;+;+;+;+;+;+;+;+;+;+;+;+;+;+;+;+;+;+;+;+;+;+;+;+;+;+;+;+;+;+;+;+;+;+;+;+;+;+;+;+;+;+	4723	510	207	346	358	428	276	29	35	21	32	25	28	KIF4A	protein_coding	protein_coding	8.128415642	7.694440804	7.618156743	7.962592129	7.85739924	7.583348791	5.876313068	5.187991397	6.186200217	5.390648507	5.971836034	5.396672219	3.299100646	1.44E-14	3.32E-12	UP
ENSG00000165304	chr9;chr9;chr9;chr9;chr9;chr9;chr9;chr9;chr9;chr9;chr9;chr9;chr9;chr9;chr9;chr9;chr9;chr9;chr9;chr9;chr9;chr9;chr9;chr9;chr9;chr9;chr9;chr9;chr9;chr9;chr9;chr9;chr9;chr9;chr9;chr9;chr9;chr9;chr9;chr9;chr9;chr9;chr9;chr9;chr9;chr9;chr9;chr9;chr9;chr9;chr9;chr9;chr9;chr9;chr9;chr9;chr9;chr9;chr9;chr9;chr9;chr9;chr9;chr9;chr9;chr9;chr9;chr9;chr9;chr9;chr9;chr9;chr9;chr9;chr9;chr9;chr9;chr9;chr9;chr9…	36572859;36572860;36572892;36572894;36572894;36572894;36572894;36572906;36572907;36572908;36572921;36581641;36581641;36581641;36581641;36581641;36581641;36581641;36581641;36581641;36581641;36583624;36583624;36583624;36583624;36583624;36583624;36589533;36589533;36589533;36589533;36589533;36589533;36589533;36589533;36589533;36589533;36594625;36594625;36594625;36594625;36594625;36594625;36597219;365…	36573004;36573004;36573004;36573004;36573004;36573004;36573004;36573004;36573004;36573004;36573195;36581736;36581736;36581736;36581736;36581736;36581736;36581736;36581736;36581736;36581736;36583709;36583709;36583709;36583709;36583709;36583709;36589649;36589649;36589649;36589649;36589649;36589649;36589649;36589649;36589649;36589649;36594768;36594768;36594768;36594768;36594768;36594768;36597287;365…	+;+;+;+;+;+;+;+;+;+;+;+;+;+;+;+;+;+;+;+;+;+;+;+;+;+;+;+;+;+;+;+;+;+;+;+;+;+;+;+;+;+;+;+;+;+;+;+;+;+;+;+;+;+;+;+;+;+;+;+;+;+;+;+;+;+;+;+;+;+;+;+;+;+;+;+;+;+;+;+;+;+;+;+;+;+;+;+;+;+;+;+;+;+;+;+;+;+;+;+;+;+;+;+;+;+;+;+;+;+;+;+;+;+;+;+;+;+;+;+;+;+;+;+;+;+;+;+	3090	241	52	359	146	300	206	10	12	8	11	9	10	MELK	protein_coding	protein_coding	7.031368648	5.960389866	7.36776242	6.709916394	7.1859984	6.973151147	4.628747854	4.003366718	4.99116628	4.189245478	4.751091589	4.224640935	4.050691865	1.83E-14	4.17E-12	UP
ENSG00000150337	chr1;chr1;chr1;chr1;chr1;chr1;chr1;chr1;chr1;chr1;chr1;chr1;chr1;chr1	149754227;149754246;149754284;149754726;149754726;149755559;149759922;149759922;149761610;149761610;149761924;149762793;149762793;149762793	149754330;149754330;149754330;149755507;149754746;149755813;149760173;149760173;149761894;149761894;149761961;149763231;149764074;149762946	+;+;+;+;+;+;+;+;+;+;+;+;+;+	2998	826	618	637	722	732	628	15	154	4	84	10	79	FCGR1A	protein_coding	protein_coding	8.829764646	9.057655576	8.452288525	8.902143448	8.615668776	8.644353498	5.729265492	6.624591209	5.527174943	6.423720595	5.673704675	6.48601658	3.907922178	2.66E-14	6.01E-12	UP
ENSG00000248015	chr19;chr19;chr19;chr19;chr19;chr19;chr19;chr19;chr19	1392169;1393565;1393577;1393887;1393887;1393887;1394803;1394803;1394803	1393605;1393601;1393605;1394356;1394356;1394356;1394877;1394866;1396466	-;-;-;-;-;-;-;-;-	3571	11	17	12	14	12	14	54	310	40	182	47	175	AC005329.7	antisense	lncRNA	4.157189141	4.841089027	4.147982904	4.460670542	4.157219322	4.387312421	5.9240535	6.62736567	6.292416455	6.448673066	6.038489505	6.547502427	-3.226139288	2.70E-14	6.05E-12	DOWN
ENSG00000101470	chr20;chr20;chr20;chr20;chr20;chr20;chr20;chr20;chr20;chr20;chr20;chr20;chr20	44451853;44451853;44452630;44452630;44452931;44452931;44453134;44453134;44453422;44453422;44455885;44461890;44462297	44452018;44452018;44452766;44452766;44453045;44453045;44453277;44453277;44453473;44453473;44455980;44461967;44462384	-;-;-;-;-;-;-;-;-;-;-;-;-	876	23	17	46	20	34	32	139	4871	104	2505	122	2488	TNNC2	protein_coding	protein_coding	5.544625374	5.700744305	5.952303921	5.595332212	5.745218726	5.835966892	7.494621092	10.20902411	7.885357903	9.86245679	7.62129455	10.00927942	-5.478503996	3.61E-14	8.03E-12	DOWN
ENSG00000183715	chr11;chr11;chr11;chr11;chr11;chr11;chr11;chr11;chr11;chr11;chr11;chr11;chr11;chr11;chr11;chr11;chr11;chr11;chr11;chr11;chr11;chr11;chr11;chr11;chr11;chr11;chr11;chr11;chr11;chr11;chr11;chr11;chr11;chr11;chr11;chr11;chr11;chr11;chr11;chr11;chr11;chr11	132284871;132284875;132289754;132289914;132290087;132305053;132305980;132305980;132305980;132305980;132305980;132306553;132306553;132306553;132306553;132306553;132307116;132307116;132307116;132307116;132307116;132398955;132398955;132398955;132398955;132398955;132526982;132526982;132526982;132526982;132526982;132526982;132687021;132730374;132812821;132812821;132812821;132812821;132812821;132813491…	132290187;132290187;132290187;132290187;132290187;132305079;132306131;132306131;132306131;132306131;132306131;132306673;132306673;132306673;132306673;132306673;132307253;132307253;132307253;132307253;132307253;132399080;132399080;132399080;132399080;132399080;132527214;132527214;132527214;132527214;132527214;132527214;132687086;132730672;132812905;132812987;132812905;132812905;132813566;132813663…	-;-;-;-;-;-;-;-;-;-;-;-;-;-;-;-;-;-;-;-;-;-;-;-;-;-;-;-;-;-;-;-;-;-;-;-;-;-;-;-;-;-	7578	25	11	36	18	30	24	77	290	36	184	56	163	OPCML	protein_coding	protein_coding	4.885105825	4.68186712	5.101526902	4.798003621	4.965223915	4.936699225	6.390617724	6.655527831	6.296670875	6.561105087	6.325574661	6.573626168	-2.495817732	4.28E-14	9.44E-12	DOWN
ENSG00000196747	chr6	27775899	27776429	+	531	337	321	207	329	272	264	13	23	17	18	15	20	HIST1H2AI	protein_coding	protein_coding	7.572205894	8.060118128	6.965375444	7.762646391	7.263132565	7.42132133	5.105810447	4.709856488	5.844870157	4.80686461	5.401509123	4.969244398	3.758089269	5.66E-14	1.24E-11	UP
ENSG00000169679	chr2;chr2;chr2;chr2;chr2;chr2;chr2;chr2;chr2;chr2;chr2;chr2;chr2;chr2;chr2;chr2;chr2;chr2;chr2;chr2;chr2;chr2;chr2;chr2;chr2;chr2;chr2;chr2;chr2;chr2;chr2;chr2;chr2;chr2;chr2;chr2;chr2;chr2;chr2;chr2;chr2;chr2;chr2;chr2;chr2;chr2;chr2;chr2;chr2;chr2;chr2;chr2;chr2;chr2;chr2;chr2;chr2;chr2;chr2;chr2;chr2;chr2;chr2;chr2;chr2;chr2;chr2;chr2;chr2;chr2;chr2;chr2;chr2;chr2;chr2;chr2;chr2;chr2;chr2;chr2…	111395275;111395409;111395411;111397319;111397319;111397319;111398611;111398611;111398611;111398884;111398884;111398903;111399219;111399219;111399219;111399219;111399691;111399696;111399696;111399696;111399696;111400026;111406394;111406811;111406811;111406811;111406811;111408123;111408123;111408123;111408123;111408123;111411013;111411013;111411013;111411013;111413316;111413316;111413316;111413316…	111395736;111395736;111395736;111397425;111397425;111397425;111398782;111398769;111398782;111399041;111399041;111399041;111399380;111399380;111399380;111399380;111399811;111399811;111399811;111399811;111399811;111400367;111406954;111406954;111406954;111406954;111406954;111408361;111408316;111408361;111408361;111408361;111411100;111411100;111411100;111411100;111413493;111413493;111413493;111413493…	-;-;-;-;-;-;-;-;-;-;-;-;-;-;-;-;-;-;-;-;-;-;-;-;-;-;-;-;-;-;-;-;-;-;-;-;-;-;-;-;-;-;-;-;-;-;-;-;-;-;-;-;-;-;-;-;-;-;-;-;-;-;-;-;-;-;-;-;-;-;-;-;-;-;-;-;-;-;-;-;-;-;-;-;-;-;-;-;-;-;-;-;-;-;-;-;-;-;-;-;-;-;-;-;-;-;-;-;-;-;-;-;-;-;-;-;-;-;-;-;-;-;-;-;-;-;-;-	6032	447	152	581	300	514	366	18	35	25	26	22	30	BUB1	protein_coding	protein_coding	7.986460285	7.372784487	8.173366115	7.774220462	8.054769161	7.882598105	5.518274656	5.184466608	6.333041973	5.245905048	5.869026985	5.442770698	3.50040025	6.18E-14	1.34E-11	UP
ENSG00000081041	chr4;chr4;chr4;chr4;chr4;chr4;chr4;chr4;chr4	74962752;74963393;74964248;74964318;74964318;74964516;74964516;74964738;74964738	74963488;74963488;74964639;74964401;74964401;74964639;74964912;74964913;74965010	-;-;-;-;-;-;-;-;-	1500	562	335	248	448	405	292	36	103	13	70	24	58	CXCL2	protein_coding	protein_coding	8.309195571	8.287207812	7.361673948	8.28098453	7.879025573	7.725299264	6.171358366	6.132809965	5.945945781	6.120055827	6.06274636	6.078005722	2.93228709	6.20E-14	1.34E-11	UP
ENSG00000261685	chr16	50679720	50683160	+	3441	18	13	59	16	38	36	194	643	49	418	122	346	RP11-401P9.4	lincRNA	lncRNA	4.954918051	5.102960112	5.785418259	5.022238994	5.432143644	5.537332608	7.568587149	7.705047936	6.836620362	7.633870551	7.346902639	7.57444995	-3.277398869	7.87E-14	1.68E-11	DOWN
ENSG00000134668	chr1;chr1;chr1;chr1;chr1;chr1;chr1;chr1;chr1;chr1;chr1;chr1;chr1;chr1;chr1;chr1;chr1;chr1;chr1;chr1;chr1;chr1;chr1;chr1;chr1;chr1;chr1;chr1;chr1;chr1;chr1;chr1;chr1;chr1;chr1;chr1;chr1;chr1;chr1;chr1;chr1;chr1;chr1;chr1;chr1;chr1;chr1;chr1;chr1;chr1;chr1;chr1;chr1;chr1;chr1;chr1;chr1;chr1;chr1;chr1;chr1;chr1;chr1;chr1;chr1;chr1;chr1;chr1;chr1;chr1;chr1;chr1;chr1;chr1;chr1;chr1;chr1;chr1;chr1;chr1…	32256023;32256025;32256025;32256029;32256078;32256084;32257816;32257816;32257816;32257816;32257816;32258279;32258279;32258279;32258279;32258279;32258279;32258879;32258879;32258879;32258879;32258879;32258879;32258920;32259348;32259348;32259348;32259348;32259348;32259348;32259619;32259725;32259725;32259725;32259725;32259725;32259725;32259725;32259828;32260097;32260117;32260117;32262191;32262191;322…	32256853;32256892;32256892;32256853;32256853;32256853;32258002;32258002;32258002;32258002;32258002;32258368;32258368;32258368;32258368;32258368;32258368;32259029;32259029;32259498;32259029;32259029;32259029;32259029;32259498;32259498;32259498;32259498;32259498;32259498;32259836;32259836;32259836;32259836;32259836;32259836;32259836;32259836;32259836;32262316;32262316;32262316;32262316;32262316;322…	-;-;-;-;-;-;-;-;-;-;-;-;-;-;-;-;-;-;-;-;-;-;-;-;-;-;-;-;-;-;-;-;-;-;-;-;-;-;-;-;-;-;-;-;-;-;-;-;-;-;-;-;-;-;-;-;-;-;-;-;-;-;-;-;-;-;-;-;-;-;-;-;-;-;-;-;-;-;-;-;-;-;-;-;-;-;-;-;-;-;-;-;-;-;-;-;-;-;-;-;-;-;-;-;-;-;-;-;-;-;-;-;-;-;-	7085	297	188	809	242	553	498	25	56	23	40	24	40	SPOCD1	protein_coding	protein_coding	7.604968281	7.646095961	8.582307401	7.600572196	8.181771301	8.262751421	5.838657007	5.60276736	6.333955775	5.634068982	6.014758953	5.737910138	3.337293004	8.11E-14	1.72E-11	UP
ENSG00000149591	chr11;chr11;chr11;chr11;chr11;chr11;chr11;chr11;chr11;chr11;chr11;chr11;chr11;chr11;chr11;chr11;chr11;chr11;chr11;chr11;chr11;chr11;chr11;chr11;chr11;chr11;chr11;chr11;chr11;chr11;chr11;chr11;chr11;chr11	117070037;117070098;117070110;117070349;117070971;117071882;117072466;117072589;117073718;117073718;117073718;117073718;117073718;117073860;117074023;117074023;117074023;117074023;117074023;117074023;117074023;117074498;117074498;117074498;117074498;117074498;117074498;117074498;117074931;117074931;117074931;117074931;117074931;117074931	117070148;117070148;117070545;117070545;117071058;117074200;117072657;117073909;117073909;117073909;117073909;117073909;117073909;117073888;117074200;117074200;117074117;117074200;117074200;117074200;117074200;117074600;117074600;117074600;117075476;117074600;117074600;117074600;117075494;117075121;117075492;117075257;117075498;117075273	+;+;+;+;+;+;+;+;+;+;+;+;+;+;+;+;+;+;+;+;+;+;+;+;+;+;+;+;+;+;+;+;+;+	3917	3719	2105	5486	2912	4602	3796	15865	26290	6698	21078	11282	16494	TAGLN	protein_coding	protein_coding	12.01382386	11.95242571	12.28343078	11.97573799	12.13542189	12.1243886	13.9881896	13.38430666	13.79099067	13.5349754	13.89855115	13.41930081	-2.355830225	8.80E-14	1.85E-11	DOWN
ENSG00000177238	chr16;chr16;chr16;chr16;chr16;chr16;chr16	31225342;31226053;31230416;31230610;31232217;31234148;31235502	31225618;31226449;31230511;31230840;31232239;31234266;31236510	+;+;+;+;+;+;+	2152	1	2	0	2	0	1	17	800	28	408	22	414	TRIM72	protein_coding	protein_coding	2.77419788	3.202663936	2.571670495	3.030056232	2.577428828	2.826567073	4.544391488	7.519089252	5.683673517	7.161215045	5.024186044	7.331187509	-7.626257398	9.77E-14	2.04E-11	DOWN
ENSG00000169442	chr1;chr1;chr1;chr1;chr1;chr1;chr1	26644448;26644449;26644449;26645019;26645019;26646662;26646662	26644562;26644562;26644562;26645131;26645485;26646815;26647014	+;+;+;+;+;+;+	935	680	286	428	483	554	357	27	171	20	99	24	96	CD52	protein_coding	protein_coding	8.597062723	8.204082611	8.01196572	8.445166632	8.296223874	8.024117911	6.086633305	6.692649427	6.39866438	6.537462135	6.200159793	6.627844073	2.741901421	1.03E-13	2.13E-11	UP
ENSG00000129910	chr16;chr16;chr16;chr16;chr16;chr16;chr16;chr16;chr16;chr16;chr16;chr16;chr16;chr16;chr16;chr16;chr16;chr16;chr16;chr16;chr16;chr16	89238175;89238175;89238175;89245824;89245824;89245824;89246608;89246608;89249034;89249956;89249956;89251581;89251581;89253837;89254508;89256651;89257738;89258063;89258613;89259878;89260163;89261270	89238281;89238281;89238281;89245982;89245982;89245982;89246763;89246763;89250013;89250100;89250100;89251741;89252600;89253965;89254693;89256904;89257880;89258302;89258852;89260014;89260321;89261900	+;+;+;+;+;+;+;+;+;+;+;+;+;+;+;+;+;+;+;+;+;+	4628	21	24	42	22	32	33	196	647	32	422	114	340	CDH15	protein_coding	protein_coding	5.044900955	5.530446543	5.49065772	5.228226581	5.288619128	5.457370874	7.5718177	7.704136888	6.414256098	7.636457121	7.267625784	7.548024687	-3.214618895	1.12E-13	2.30E-11	DOWN
ENSG00000175084	chr2;chr2;chr2;chr2;chr2;chr2;chr2;chr2;chr2;chr2;chr2;chr2;chr2;chr2;chr2;chr2;chr2;chr2;chr2;chr2;chr2;chr2;chr2	220283099;220284767;220284817;220284844;220284973;220284973;220284973;220285217;220285217;220285217;220285550;220285550;220285550;220286062;220286062;220286062;220288499;220288499;220288499;220290242;220290385;220290671;220290671	220283762;220284877;220284877;220284877;220285068;220285068;220285068;220285378;220285378;220285378;220285675;220285675;220285675;220286282;220286282;220286282;220288565;220288542;220288542;220290467;220290467;220290906;220291461	+;+;+;+;+;+;+;+;+;+;+;+;+;+;+;+;+;+;+;+;+;+;+	2464	114	209	870	162	492	540	5585	45929	616	25757	3100	23272	DES	protein_coding	protein_coding	8.55779015	9.233360798	9.892934035	8.864052868	9.439231146	9.656342612	12.36951366	13.53171541	10.77943163	13.28737492	12.00910683	13.32485178	-5.160399802	1.30E-13	2.66E-11	DOWN
ENSG00000135047	chr9;chr9;chr9;chr9;chr9;chr9;chr9;chr9;chr9;chr9;chr9;chr9;chr9;chr9;chr9;chr9;chr9;chr9;chr9;chr9;chr9;chr9;chr9;chr9;chr9;chr9;chr9;chr9;chr9;chr9;chr9;chr9;chr9;chr9;chr9;chr9;chr9;chr9;chr9;chr9	90340434;90341024;90341029;90341049;90341055;90341055;90342509;90342509;90342509;90342509;90342509;90342942;90342942;90342942;90342942;90342949;90343165;90343165;90343165;90343165;90343165;90343500;90343500;90343500;90343500;90343500;90343633;90344488;90344488;90344488;90344488;90344488;90345296;90345296;90345296;90345296;90345923;90345923;90345923;90345923	90341313;90341168;90341168;90341168;90341223;90341168;90342644;90342644;90342617;90342644;90342644;90343064;90343064;90343064;90343064;90343064;90343311;90343311;90343311;90343311;90343311;90343912;90343724;90343724;90343724;90343724;90343724;90344595;90344650;90344650;90344650;90344650;90345413;90345413;90345413;90345413;90346308;90345988;90346301;90346307	+;+;+;+;+;+;+;+;+;+;+;+;+;+;+;+;+;+;+;+;+;+;+;+;+;+;+;+;+;+;+;+;+;+;+;+;+;+;+;+	2366	17189	20438	31724	18814	24456	26081	3353	5734	1463	4544	2408	3598	CTSL	protein_coding	protein_coding	13.56376624	14.27417367	14.11357494	13.86773278	13.85131329	14.1110805	12.49389163	12.01606399	12.35667145	12.13019239	12.42666855	12.04502294	2.531428524	1.86E-13	3.77E-11	UP
ENSG00000239776	chr12	127650616	127650672	-	57	38	150	51	94	44	100	6154	371	6285	3262	6220	3328	AC079949.1	miRNA	lncRNA	6.983993152	8.245785438	7.083308823	7.64862639	7.015233516	7.621818772	12.13245832	8.132769023	12.95421919	10.61450618	12.44546038	10.7832828	-6.440427177	1.88E-13	3.78E-11	DOWN
ENSG00000266964	chr19;chr19;chr19;chr19;chr19;chr19;chr19;chr19;chr19;chr19;chr19;chr19;chr19;chr19;chr19;chr19;chr19;chr19;chr19;chr19;chr19;chr19;chr19;chr19;chr19;chr19;chr19;chr19;chr19;chr19;chr19;chr19;chr19;chr19;chr19;chr19;chr19;chr19;chr19;chr19;chr19;chr19;chr19;chr19;chr19;chr19;chr19;chr19;chr19;chr19;chr19;chr19;chr19;chr19;chr19;chr19;chr19;chr19;chr19;chr19;chr19;chr19;chr19;chr19;chr19;chr19	35629712;35629745;35630022;35630345;35630630;35630642;35630817;35630823;35630926;35630980;35630980;35630980;35630980;35630980;35631009;35631501;35631501;35631501;35631501;35631501;35631501;35631501;35631501;35631501;35631769;35632036;35632036;35632036;35632036;35632036;35632036;35632036;35632036;35632036;35632347;35632440;35632440;35632440;35632440;35632440;35632440;35632440;35633376;35633376;356…	35629798;35629798;35630136;35630492;35630671;35630671;35631044;35631044;35631044;35631044;35631044;35631044;35631044;35631044;35631044;35631533;35631533;35631533;35631533;35631533;35631533;35631533;35631533;35631533;35632110;35632110;35632153;35632110;35632110;35632110;35632110;35632476;35632110;35632110;35632476;35632476;35632476;35632476;35632476;35632476;35632476;35632476;35633425;35633425;356…	+;+;+;+;+;+;+;+;+;+;+;+;+;+;+;+;+;+;+;+;+;+;+;+;+;+;+;+;+;+;+;+;+;+;+;+;+;+;+;+;+;+;+;+;+;+;+;+;+;+;+;+;+;+;+;+;+;+;+;+;+;+;+;+;+;+	1801	8	3	20	6	14	12	122	149	39	136	80	94	FXYD1	protein_coding	protein_coding	3.854274423	3.717090872	4.390619201	3.834162007	4.144106068	4.173323512	6.706467788	5.798913104	6.193536751	6.07685243	6.522954841	5.834650229	-3.593149038	2.10E-13	4.13E-11	DOWN
ENSG00000090104	chr1;chr1;chr1;chr1;chr1;chr1;chr1;chr1;chr1;chr1;chr1;chr1;chr1;chr1;chr1;chr1;chr1;chr1;chr1	192544857;192544893;192544903;192544903;192544903;192544905;192545415;192545415;192545415;192545415;192545904;192545904;192545904;192545904;192545904;192547352;192547352;192548267;192548267	192545059;192545059;192545495;192545059;192545059;192545059;192545495;192545896;192545495;192545495;192547515;192545954;192545965;192546406;192545965;192548085;192547515;192549071;192549161	+;+;+;+;+;+;+;+;+;+;+;+;+;+;+;+;+;+;+	4117	893	602	1401	748	1147	1002	11	136	55	74	33	96	RGS1	protein_coding	protein_coding	9.053889697	9.165352209	9.445085881	9.079308685	9.241352871	9.290020018	5.877410209	6.745001786	7.487644757	6.561911629	6.708436965	6.872874882	3.636449488	2.10E-13	4.13E-11	UP
ENSG00000100292	chr22;chr22;chr22;chr22;chr22;chr22;chr22;chr22;chr22;chr22;chr22;chr22;chr22;chr22	35776354;35776828;35776927;35777086;35779099;35779099;35779099;35782678;35782678;35782678;35783033;35785857;35785857;35789461	35776473;35777189;35777189;35777322;35779219;35779219;35779219;35783169;35782901;35783094;35783169;35786286;35785956;35790207	+;+;+;+;+;+;+;+;+;+;+;+;+;+	2405	9586	4396	43113	6991	26350	23754	804	1609	476	1206	640	1042	HMOX1	protein_coding	protein_coding	12.62461786	12.33302053	14.17612997	12.50493351	13.63680762	13.7221565	10.77473848	10.46464835	10.90647286	10.52560357	10.7997859	10.51636675	3.969657265	2.10E-13	4.13E-11	UP
ENSG00000231475	chr14;chr14	106805209;106805599	106805516;106805716	-;-	426	948	1927	1	1438	474	964	0	2	1	1	0	2	IGHV4-31	IG_V_gene	lncRNA	8.656139664	10.08777007	3.581454353	9.380349014	7.778173216	8.795588206	3.730796226	3.485189716	4.237336742	3.54733754	3.848439982	3.709003354	10.09982884	2.74E-13	5.35E-11	UP
ENSG00000211653	chr22;chr22	22764098;22764305	22764194;22764614	+;+	407	1795	1666	4	1730	900	835	0	24	2	12	1	13	IGLV1-40	IG_V_gene	lncRNA	9.526963705	10.02479915	4.276955352	9.718808391	8.645383324	8.764057781	4.186016214	4.817292581	4.78234895	4.660980162	4.429344802	4.789391637	7.468509068	3.36E-13	6.51E-11	UP
ENSG00000162493	chr1;chr1;chr1;chr1;chr1;chr1;chr1;chr1;chr1;chr1;chr1;chr1;chr1;chr1;chr1;chr1;chr1;chr1;chr1;chr1;chr1;chr1;chr1;chr1;chr1;chr1;chr1;chr1;chr1;chr1;chr1;chr1;chr1;chr1;chr1;chr1;chr1;chr1;chr1;chr1;chr1;chr1;chr1;chr1;chr1;chr1;chr1;chr1;chr1;chr1;chr1;chr1;chr1;chr1;chr1;chr1	13909960;13910257;13910327;13910328;13910588;13910762;13910765;13911956;13911967;13911975;13922322;13922322;13933668;13933668;13933668;13933668;13933668;13933668;13933668;13933668;13933668;13933668;13936882;13936882;13936882;13936882;13936882;13936882;13936882;13936882;13940182;13940182;13940182;13940182;13940182;13940182;13940182;13940182;13940182;13940795;13940795;13940795;13940795;13940795;139…	13910595;13910595;13910595;13910595;13910683;13910836;13910836;13912134;13912063;13912134;13922479;13922479;13933801;13933801;13933801;13933801;13933801;13933801;13933801;13933716;13933801;13933801;13937011;13937011;13937011;13937011;13937011;13937011;13937011;13937011;13940220;13940220;13940220;13940220;13940220;13940220;13940220;13940220;13940220;13940900;13940900;13940906;13940906;13940906;139…	+;+;+;+;+;+;+;+;+;+;+;+;+;+;+;+;+;+;+;+;+;+;+;+;+;+;+;+;+;+;+;+;+;+;+;+;+;+;+;+;+;+;+;+;+;+;+;+;+;+;+;+;+;+;+;+	3707	4209	3893	5002	4051	4606	4448	680	1195	117	938	398	656	PDPN	protein_coding	protein_coding	11.41144138	11.86141635	11.49885559	11.584163	11.42568143	11.57978091	10.13377052	9.671916424	9.214425038	9.780278617	9.880420223	9.587008505	2.679945819	4.38E-13	8.42E-11	UP
ENSG00000071539	chr5;chr5;chr5;chr5;chr5;chr5;chr5;chr5;chr5;chr5;chr5;chr5;chr5;chr5;chr5;chr5;chr5;chr5;chr5;chr5;chr5;chr5;chr5;chr5;chr5;chr5;chr5;chr5;chr5;chr5;chr5;chr5;chr5;chr5;chr5;chr5;chr5;chr5;chr5;chr5;chr5;chr5	892758;892999;893140;893757;894902;894902;894902;894902;896780;896780;896780;896825;900609;900609;900609;901456;901456;901456;904263;904263;904263;907245;907245;907245;908103;908103;908103;908470;908470;911958;914580;914674;916019;916019;916043;917123;917123;917123;917143;917451;917834;919135	893205;893205;893205;893835;895067;895067;895067;895067;896909;896909;896909;896905;900664;900664;900664;901546;901546;901546;904335;904335;904335;907308;907308;907308;908189;908189;908189;909047;908576;912111;914692;914692;916088;916088;916088;917266;917266;918235;917266;917563;918015;919472	+;+;+;+;+;+;+;+;+;+;+;+;+;+;+;+;+;+;+;+;+;+;+;+;+;+;+;+;+;+;+;+;+;+;+;+;+;+;+;+;+;+	3560	179	69	172	124	176	120	17	51	4	34	10	28	TRIP13	protein_coding	protein_coding	6.720357237	6.252153437	6.586299797	6.546916087	6.623708356	6.414545865	5.040409319	5.030483843	4.62335149	5.004976938	4.858656575	4.960960641	2.494668875	4.49E-13	8.58E-11	UP
ENSG00000197361	chr15;chr15;chr15;chr15;chr15;chr15;chr15;chr15;chr15	63889552;63889590;63889596;63889901;63891353;63891353;63893495;63893495;63893495	63889944;63889944;63889944;63889944;63891395;63891556;63893804;63894618;63894627	+;+;+;+;+;+;+;+;+	1730	6	2	8	4	7	5	77	86	83	82	80	84	FBXL22	protein_coding	protein_coding	3.48454213	3.343281476	3.581045827	3.420134697	3.515505514	3.460697882	6.097723841	5.123005749	6.906844343	5.435855588	6.411236316	5.59529122	-4.506468383	4.76E-13	9.02E-11	DOWN
ENSG00000121621	chr11;chr11;chr11;chr11;chr11;chr11;chr11;chr11;chr11;chr11;chr11;chr11;chr11;chr11;chr11;chr11;chr11;chr11;chr11;chr11;chr11;chr11;chr11;chr11;chr11;chr11;chr11;chr11;chr11;chr11;chr11	28042167;28045288;28056934;28057764;28080473;28083942;28090806;28098029;28098554;28098554;28104403;28104403;28104716;28104716;28105821;28106179;28106179;28110071;28110071;28110071;28112164;28112164;28112956;28112956;28116190;28116190;28118879;28119170;28119170;28129611;28129611	28042829;28045397;28057041;28058211;28080708;28084063;28090970;28098479;28098716;28098716;28104515;28104515;28104790;28104790;28106355;28106355;28106355;28110127;28110268;28110268;28112274;28112274;28113060;28113060;28116347;28116347;28119540;28119434;28119540;28129692;28129855	-;-;-;-;-;-;-;-;-;-;-;-;-;-;-;-;-;-;-;-;-;-;-;-;-;-;-;-;-;-;-	4668	179	44	184	112	182	114	9	30	7	20	8	18	KIF18A	protein_coding	protein_coding	6.645583345	5.727289487	6.580670262	6.364184019	6.583053002	6.283037452	4.479141218	4.506228097	4.814631627	4.491246282	4.59097294	4.518061716	3.013337771	4.83E-13	9.10E-11	UP
ENSG00000158402	chr5;chr5;chr5;chr5;chr5;chr5;chr5;chr5;chr5;chr5;chr5;chr5;chr5;chr5;chr5;chr5;chr5;chr5;chr5;chr5;chr5;chr5;chr5;chr5;chr5;chr5;chr5;chr5;chr5;chr5;chr5;chr5;chr5;chr5;chr5;chr5;chr5;chr5;chr5;chr5;chr5;chr5;chr5;chr5;chr5;chr5;chr5;chr5;chr5;chr5;chr5;chr5;chr5;chr5;chr5;chr5;chr5;chr5;chr5;chr5;chr5;chr5;chr5;chr5;chr5;chr5;chr5;chr5;chr5;chr5;chr5;chr5;chr5;chr5;chr5;chr5;chr5;chr5;chr5;chr5…	137620954;137620959;137620959;137620959;137621262;137621269;137621381;137621433;137621711;137621711;137621711;137621711;137621711;137621711;137621711;137621711;137622186;137622186;137622186;137622186;137622186;137622186;137622186;137622186;137622858;137622858;137622858;137622858;137622858;137622858;137622858;137622858;137625169;137625190;137625190;137625190;137625190;137625190;137625190;137625190…	137621530;137621530;137621530;137621530;137621530;137621530;137621530;137621530;137621822;137621822;137621822;137621822;137621822;137621822;137621822;137621822;137622319;137622319;137622319;137622319;137622319;137622319;137622319;137622319;137622956;137622956;137622956;137622956;137622956;137622956;137622956;137622956;137625252;137625252;137625252;137625252;137625252;137625252;137625252;137625252…	-;-;-;-;-;-;-;-;-;-;-;-;-;-;-;-;-;-;-;-;-;-;-;-;-;-;-;-;-;-;-;-;-;-;-;-;-;-;-;-;-;-;-;-;-;-;-;-;-;-;-;-;-;-;-;-;-;-;-;-;-;-;-;-;-;-;-;-;-;-;-;-;-;-;-;-;-;-;-;-;-;-;-;-;-;-;-;-;-;-;-;-;-;-;-;-;-;-;-;-;-;-;-;-;-;-;-;-;-;-	3042	82	21	72	52	77	46	2	8	0	5	1	4	CDC25C	protein_coding	protein_coding	5.34459392	4.476962389	5.120315685	5.078431566	5.202213657	4.860505698	2.999290959	2.975198092	2.894447732	2.961811878	2.947919746	2.940217469	4.068272262	4.94E-13	9.24E-11	UP
ENSG00000152253	chr2;chr2;chr2;chr2;chr2;chr2;chr2;chr2;chr2;chr2;chr2;chr2;chr2;chr2;chr2;chr2;chr2;chr2;chr2;chr2;chr2;chr2;chr2	169690642;169727404;169730095;169730095;169732582;169732582;169733748;169733748;169733748;169733748;169741358;169745736;169745736;169745736;169745736;169745897;169745897;169745897;169746828;169747039;169747039;169769706;169769710	169690732;169728065;169730193;169730193;169732686;169732686;169733894;169733894;169733894;169733894;169741417;169745801;169745801;169745803;169745801;169746043;169746043;169746043;169746955;169747196;169747196;169769881;169769787	-;-;-;-;-;-;-;-;-;-;-;-;-;-;-;-;-;-;-;-;-;-;-	1841	52	22	109	37	80	66	3	3	0	3	2	2	SPC25	protein_coding	protein_coding	4.860863846	4.495360831	5.534048519	4.718033225	5.223143241	5.206189975	3.109251647	2.521845623	2.841902548	2.707784584	3.094918872	2.651421916	4.651594635	8.59E-13	1.60E-10	UP
ENSG00000115163	chr2;chr2;chr2;chr2;chr2;chr2;chr2;chr2;chr2;chr2;chr2;chr2;chr2;chr2;chr2;chr2;chr2;chr2;chr2;chr2;chr2;chr2;chr2;chr2;chr2;chr2;chr2;chr2;chr2	26987157;27008865;27008895;27008936;27008970;27009011;27014999;27014999;27014999;27014999;27014999;27014999;27015370;27015624;27015624;27015624;27016013;27016013;27016013;27016013;27016013;27016013;27016680;27016680;27016680;27016680;27016680;27016680;27023797	26987294;27009164;27008948;27009164;27009164;27009164;27015108;27015108;27015108;27015108;27015108;27015108;27015701;27015701;27015701;27015701;27016194;27016194;27016194;27016194;27016194;27016194;27016761;27017457;27016810;27016944;27017461;27017457;27023935	+;+;+;+;+;+;+;+;+;+;+;+;+;+;+;+;+;+;+;+;+;+;+;+;+;+;+;+;+	1983	90	17	97	54	94	57	1	7	2	4	2	4	CENPA	protein_coding	protein_coding	5.500352173	4.349783962	5.486406112	5.176252552	5.467240366	5.134498764	2.905295746	2.97398679	3.459893724	2.935367744	3.220275658	3.012028104	4.218219303	8.74E-13	1.61E-10	UP
ENSG00000254528	chr11;chr11;chr11;chr11;chr11;chr11;chr11;chr11;chr11	117704434;117704608;117704625;117706984;117706984;117706984;117707883;117707883;117709322	117704533;117704776;117704776;117707217;117707217;117707217;117708507;117708370;117709657	+;+;+;+;+;+;+;+;+	1464	34	10	22	22	28	16	110	361	26	236	68	194	RP11-728F11.4	antisense	lncRNA	5.154792796	4.647493437	4.744542039	4.973256053	4.935851292	4.666830341	6.782552634	6.908864864	6.005548062	6.84432435	6.547019728	6.778513534	-2.869311554	9.89E-13	1.81E-10	DOWN
ENSG00000165891	chr12;chr12;chr12;chr12;chr12;chr12;chr12;chr12;chr12;chr12;chr12;chr12;chr12;chr12;chr12;chr12;chr12;chr12;chr12;chr12;chr12;chr12;chr12;chr12;chr12;chr12;chr12;chr12;chr12;chr12;chr12;chr12;chr12;chr12;chr12;chr12;chr12;chr12;chr12;chr12;chr12;chr12;chr12;chr12;chr12;chr12;chr12;chr12;chr12;chr12;chr12;chr12;chr12	77415027;77415028;77419338;77421663;77421663;77421724;77423611;77423611;77423611;77426830;77426830;77426830;77427637;77427637;77427637;77427786;77436845;77436845;77436845;77436845;77438026;77438314;77438417;77438417;77438417;77438417;77439402;77439818;77439818;77439818;77439818;77439818;77444356;77444356;77444356;77444356;77444356;77444356;77449635;77449635;77449635;77449635;77449658;77458323;774…	77417965;77417965;77419762;77421918;77421918;77421918;77424112;77424112;77424112;77426902;77426902;77426902;77427822;77427822;77427822;77427822;77436979;77436979;77436979;77436979;77438049;77438575;77438575;77438575;77438575;77438575;77440108;77440108;77440108;77440108;77440108;77440108;77444524;77444521;77444526;77444524;77444524;77444524;77449910;77449910;77449910;77449910;77449910;77458433;774…	-;-;-;-;-;-;-;-;-;-;-;-;-;-;-;-;-;-;-;-;-;-;-;-;-;-;-;-;-;-;-;-;-;-;-;-;-;-;-;-;-;-;-;-;-;-;-;-;-;-;-;-;-	6303	203	34	175	118	189	104	0	17	0	8	0	8	E2F7	protein_coding	protein_coding	6.602288232	5.249640077	6.34360041	6.228388689	6.441334557	5.991566099	3.084430981	3.787234227	3.39062072	3.575215638	3.198747977	3.665623978	4.782313365	1.02E-12	1.85E-10	UP
ENSG00000104044	chr15;chr15;chr15;chr15;chr15;chr15;chr15;chr15;chr15;chr15;chr15;chr15;chr15;chr15;chr15;chr15;chr15;chr15;chr15;chr15;chr15;chr15;chr15;chr15;chr15;chr15;chr15;chr15;chr15;chr15;chr15;chr15;chr15;chr15;chr15;chr15;chr15;chr15;chr15;chr15;chr15;chr15;chr15;chr15;chr15;chr15;chr15;chr15;chr15;chr15;chr15;chr15;chr15;chr15;chr15;chr15;chr15;chr15;chr15;chr15;chr15;chr15;chr15;chr15;chr15;chr15;chr…	28000021;28000021;28090105;28090105;28096528;28096528;28116300;28116300;28117009;28117009;28171273;28171273;28195655;28196930;28196930;28196930;28200304;28200304;28200304;28202734;28202734;28202734;28211836;28211836;28211836;28228491;28228491;28228491;28230210;28230210;28230210;28231733;28231733;28231733;28234747;28234747;28234747;28235722;28235722;28259922;28259922;28259922;28261250;28261250;282…	28000618;28000618;28090198;28090198;28096621;28096621;28116404;28116404;28117068;28117068;28171400;28171400;28195710;28197038;28197038;28197038;28200361;28200361;28200361;28202881;28202881;28202881;28211968;28211968;28211968;28228629;28228629;28228629;28230334;28230334;28230334;28231789;28231789;28231789;28234812;28234812;28234812;28235793;28235793;28260075;28260075;28260075;28261332;28261332;282…	-;-;-;-;-;-;-;-;-;-;-;-;-;-;-;-;-;-;-;-;-;-;-;-;-;-;-;-;-;-;-;-;-;-;-;-;-;-;-;-;-;-;-;-;-;-;-;-;-;-;-;-;-;-;-;-;-;-;-;-;-;-;-;-;-;-;-;-;-;-;-;-;-;-;-;-;-;-;-	3355	0	6	12	3	6	9	48	114	21	81	34	68	OCA2	protein_coding	protein_coding	2.621625786	3.658423698	3.68672792	3.141470928	3.280637816	3.634785743	5.456005066	5.261732855	5.274686003	5.281160204	5.357374487	5.237922494	-3.439267361	1.03E-12	1.87E-10	DOWN
ENSG00000143228	chr1;chr1;chr1;chr1;chr1;chr1;chr1;chr1;chr1;chr1;chr1;chr1;chr1;chr1;chr1;chr1;chr1;chr1;chr1;chr1;chr1;chr1;chr1;chr1;chr1;chr1;chr1;chr1;chr1;chr1;chr1;chr1;chr1;chr1;chr1;chr1;chr1;chr1;chr1;chr1;chr1;chr1;chr1;chr1;chr1;chr1;chr1;chr1;chr1;chr1;chr1;chr1;chr1;chr1;chr1;chr1;chr1;chr1;chr1;chr1;chr1;chr1;chr1;chr1;chr1;chr1;chr1;chr1;chr1;chr1;chr1;chr1;chr1;chr1;chr1;chr1;chr1;chr1;chr1;chr1…	163236366;163237060;163291680;163291690;163291725;163291725;163291744;163291754;163291776;163291836;163292657;163292657;163295822;163295822;163295822;163295822;163295822;163295822;163295822;163295822;163295865;163297278;163297278;163297278;163297278;163297278;163297278;163297278;163297278;163297278;163297688;163298018;163298018;163298018;163298018;163298018;163298018;163298018;163298018;163298018…	163236464;163237134;163291856;163292002;163291856;163292002;163292002;163291856;163292002;163291856;163292885;163292885;163295964;163295964;163295964;163295964;163295964;163295964;163295964;163295964;163295964;163297352;163297352;163297352;163297352;163297352;163297352;163297352;163297352;163297352;163297720;163298351;163298094;163298094;163298094;163298094;163298094;163298094;163298094;163298094…	+;+;+;+;+;+;+;+;+;+;+;+;+;+;+;+;+;+;+;+;+;+;+;+;+;+;+;+;+;+;+;+;+;+;+;+;+;+;+;+;+;+;+;+;+;+;+;+;+;+;+;+;+;+;+;+;+;+;+;+;+;+;+;+;+;+;+;+;+;+;+;+;+;+;+;+;+;+;+;+;+;+;+;+;+;+;+;+;+;+;+;+;+;+;+;+;+;+	3362	112	30	182	71	147	106	0	15	1	8	0	8	NUF2	protein_coding	protein_coding	5.89525966	5.056541351	6.320639749	5.625661189	6.104272995	5.944889171	2.974612797	3.622081173	3.511043835	3.488972677	3.086655231	3.579560572	4.385525217	1.21E-12	2.18E-10	UP
ENSG00000076706	chr11;chr11;chr11;chr11;chr11;chr11;chr11;chr11;chr11;chr11;chr11;chr11;chr11;chr11;chr11;chr11;chr11;chr11;chr11;chr11;chr11;chr11;chr11;chr11;chr11;chr11;chr11;chr11;chr11;chr11;chr11;chr11;chr11;chr11;chr11;chr11;chr11;chr11;chr11;chr11;chr11;chr11;chr11;chr11;chr11;chr11;chr11;chr11;chr11;chr11;chr11;chr11;chr11;chr11;chr11;chr11;chr11;chr11;chr11;chr11;chr11;chr11;chr11;chr11;chr11;chr11;chr…	119179241;119179682;119179696;119179696;119180333;119180333;119180597;119180697;119181059;119181059;119181059;119181059;119181059;119181466;119181466;119181466;119181466;119181466;119181466;119181800;119181800;119181800;119181990;119181990;119181990;119181990;119182240;119182240;119182240;119182240;119182518;119182518;119182518;119182518;119182762;119182762;119182762;119182762;119182976;119182976…	119180625;119180625;119180215;119180215;119180625;119180625;119180625;119180954;119181176;119181176;119181176;119181176;119181176;119181613;119181613;119181895;119181895;119182131;119181613;119181895;119181828;119181895;119182091;119182131;119182131;119182131;119182361;119182361;119182361;119182361;119182659;119182659;119182659;119182659;119182880;119182880;119182880;119182880;119183138;119183138…	-;-;-;-;-;-;-;-;-;-;-;-;-;-;-;-;-;-;-;-;-;-;-;-;-;-;-;-;-;-;-;-;-;-;-;-;-;-;-;-;-;-;-;-;-;-;-;-;-;-;-;-;-;-;-;-;-;-;-;-;-;-;-;-;-;-;-;-;-;-;-;-;-;-;-;-;-;-;-;-;-;-;-;-;-;-;-;-;-;-;-;-;-;-;-;-;-;-;-;-;-;-;-;-;-;-;-;-;-;-;-;-;-;-;-;-	7420	6470	3342	6211	4906	6340	4776	10312	27418	4964	18865	7638	16191	MCAM	protein_coding	protein_coding	12.5537468	12.40316217	12.43156812	12.48298476	12.46297722	12.36793393	13.55562342	13.45340704	13.50072258	13.44502113	13.51131299	13.42580559	-1.508170798	1.26E-12	2.24E-10	DOWN
ENSG00000017483	chrX;chrX;chrX;chrX;chrX;chrX;chrX;chrX;chrX;chrX;chrX;chrX;chrX;chrX;chrX;chrX;chrX;chrX;chrX;chrX;chrX;chrX;chrX;chrX;chrX;chrX;chrX;chrX;chrX;chrX;chrX;chrX;chrX;chrX;chrX;chrX;chrX;chrX;chrX;chrX;chrX;chrX;chrX;chrX;chrX;chrX;chrX;chrX;chrX;chrX;chrX;chrX;chrX;chrX;chrX;chrX;chrX;chrX;chrX;chrX;chrX;chrX;chrX;chrX;chrX;chrX;chrX;chrX;chrX;chrX;chrX;chrX;chrX;chrX;chrX;chrX;chrX;chrX;chrX;chrX…	48316920;48316922;48316928;48316928;48317076;48317606;48317922;48317922;48317922;48317922;48318118;48318118;48318118;48318118;48318118;48319035;48319035;48319035;48319035;48319035;48319372;48319372;48319372;48319372;48320104;48320104;48320104;48320104;48320117;48320138;48320393;48320393;48320393;48320393;48320393;48320393;48320508;48320619;48320619;48320619;48320619;48320619;48320619;48320619;483…	48317420;48317420;48317420;48317075;48317420;48318025;48318025;48318025;48318025;48318025;48318262;48318262;48318262;48318262;48318262;48319363;48319150;48319240;48319150;48319150;48319462;48319472;48319472;48319472;48320183;48320183;48320183;48320183;48320183;48320183;48320530;48320530;48320530;48320530;48320530;48320530;48320530;48320677;48320677;48320677;48320677;48320677;48320677;48320677;483…	-;-;-;-;-;-;-;-;-;-;-;-;-;-;-;-;-;-;-;-;-;-;-;-;-;-;-;-;-;-;-;-;-;-;-;-;-;-;-;-;-;-;-;-;-;-;-;-;-;-;-;-;-;-;-;-;-;-;-;-;-;-;-;-;-;-;-;-;-;-;-;-;-;-;-;-;-;-;-;-;-;-;-;-;-;-;-;-;-;-;-;-;-;-;-;-;-;-;-;-;-;-;-;-;-;-;-;-;-;-;-;-;-;-;-;-;-;-;-;-	4016	968	367	226	668	597	296	37	86	15	62	26	50	SLC38A5	protein_coding	protein_coding	8.948255407	8.430928801	7.321003971	8.760244261	8.337247745	7.788131886	6.258856223	6.050961718	6.117839238	6.087422405	6.192068973	6.026935209	3.431412791	1.61E-12	2.86E-10	UP
ENSG00000130528	chr19;chr19;chr19;chr19;chr19;chr19;chr19;chr19;chr19;chr19;chr19;chr19;chr19;chr19;chr19;chr19;chr19	49654455;49654456;49654546;49654774;49654774;49655212;49655261;49655261;49655567;49655567;49656518;49656518;49656518;49656518;49656664;49656664;49656664	49654589;49654589;49654589;49654810;49654810;49655635;49655315;49655315;49655635;49655635;49656564;49656588;49656588;49656588;49658500;49656692;49658681	-;-;-;-;-;-;-;-;-;-;-;-;-;-;-;-;-	2685	25	32	57	28	41	44	139	2108	109	1124	124	1108	HRC	protein_coding	protein_coding	5.511173185	6.066454811	6.042127111	5.73387524	5.798350879	5.994695135	7.435132652	9.201760809	7.877026391	8.906294755	7.579084498	9.039817911	-4.049338279	1.68E-12	2.95E-10	DOWN
ENSG00000108602	chr17;chr17;chr17;chr17;chr17;chr17;chr17;chr17;chr17;chr17;chr17;chr17;chr17;chr17;chr17;chr17;chr17;chr17;chr17;chr17;chr17;chr17;chr17;chr17;chr17;chr17;chr17;chr17;chr17;chr17;chr17;chr17;chr17;chr17;chr17;chr17;chr17;chr17;chr17;chr17;chr17;chr17;chr17;chr17;chr17;chr17;chr17;chr17;chr17;chr17;chr17;chr17;chr17;chr17;chr17;chr17;chr17;chr17;chr17;chr17;chr17;chr17;chr17;chr17;chr17;chr17;chr…	19641297;19641297;19641297;19641297;19641297;19641300;19641301;19641636;19641636;19641636;19641636;19641636;19641636;19641636;19642309;19642309;19642309;19642309;19642309;19642309;19642821;19642821;19642821;19642821;19642821;19642821;19642821;19642821;19643488;19643649;19643649;19643649;19643649;19643649;19643649;19643649;19643684;19644406;19644406;19644406;19644406;19644406;19644406;19644406;196…	19641548;19641548;19641548;19641548;19641548;19641548;19641548;19641766;19641766;19641766;19641766;19641766;19641766;19641766;19642408;19642408;19642408;19642408;19642408;19642408;19642987;19642987;19642987;19642987;19642987;19642987;19642937;19642987;19643790;19643790;19643790;19643790;19643790;19643790;19643790;19643790;19643790;19644523;19644544;19644523;19644669;19644523;19644523;19644523;196…	-;-;-;-;-;-;-;-;-;-;-;-;-;-;-;-;-;-;-;-;-;-;-;-;-;-;-;-;-;-;-;-;-;-;-;-;-;-;-;-;-;-;-;-;-;-;-;-;-;-;-;-;-;-;-;-;-;-;-;-;-;-;-;-;-;-;-;-;-;-;-;-;-;-;-;-;-;-;-;-;-;-;-;-;-;-;-;-;-;-;-;-;-;-;-;-;-;-;-;-;-;-;-;-;-;-;-;-	3918	6	6	11	6	8	8	54	96	27	75	40	62	ALDH3A1	protein_coding	protein_coding	3.423915985	3.749404776	3.714138083	3.551809691	3.529123964	3.650108215	5.637576902	5.15212087	5.595069304	5.265334148	5.58547298	5.208038337	-3.159532545	1.71E-12	2.99E-10	DOWN
ENSG00000230006	chr2;chr2;chr2;chr2;chr2;chr2;chr2;chr2;chr2;chr2;chr2;chr2;chr2;chr2;chr2;chr2;chr2;chr2;chr2;chr2;chr2;chr2;chr2;chr2;chr2;chr2;chr2;chr2;chr2;chr2;chr2;chr2;chr2;chr2;chr2;chr2;chr2;chr2;chr2;chr2;chr2;chr2;chr2;chr2;chr2;chr2;chr2;chr2;chr2;chr2;chr2;chr2;chr2;chr2;chr2;chr2;chr2;chr2;chr2	89065324;89065385;89065398;89065419;89065460;89072490;89072490;89072490;89072490;89072909;89076018;89076018;89076018;89076018;89077719;89082229;89082251;89082251;89082370;89082370;89082370;89084115;89084115;89084115;89084238;89084238;89084238;89085987;89085987;89085987;89086108;89086108;89086108;89087835;89087835;89087835;89087959;89087959;89087959;89091938;89091938;89091938;89096799;89100447;891…	89065713;89065713;89065713;89065713;89065713;89072561;89072561;89072561;89072561;89073085;89076092;89076090;89076090;89076090;89079082;89082279;89082279;89082279;89082442;89082442;89082442;89084143;89084143;89084143;89084310;89084443;89084443;89086015;89086015;89086015;89086180;89086180;89086180;89087863;89087863;89087863;89088031;89088031;89088031;89092011;89092011;89092011;89096940;89100822;891…	+;+;+;+;+;+;+;+;+;+;+;+;+;+;+;+;+;+;+;+;+;+;+;+;+;+;+;+;+;+;+;+;+;+;+;+;+;+;+;+;+;+;+;+;+;+;+;+;+;+;+;+;+;+;+;+;+;+;+	8039	1674	1192	69	1433	872	630	7	80	11	44	9	46	ANKRD36BP2	transcribed_unprocessed_pseudogene	lncRNA	9.589603827	9.770596963	6.264998494	9.641373033	8.773528875	8.614610877	5.260356702	6.018820857	5.93720922	5.851924086	5.532362289	5.988383992	5.125739401	1.89E-12	3.28E-10	UP
ENSG00000133048	chr1;chr1;chr1;chr1;chr1;chr1;chr1;chr1;chr1;chr1;chr1;chr1;chr1;chr1;chr1;chr1;chr1;chr1;chr1;chr1;chr1	203148059;203148059;203148109;203148262;203148889;203148889;203148889;203149126;203149598;203150290;203150290;203150290;203150290;203151859;203151859;203151859;203152769;203153704;203154312;203155444;203155727	203148713;203149005;203148713;203148713;203149005;203149005;203149261;203149780;203149780;203150413;203150413;203150413;203151262;203151969;203151933;203151980;203152919;203153760;203154513;203155473;203155877	-;-;-;-;-;-;-;-;-;-;-;-;-;-;-;-;-;-;-;-;-	3408	1905	13051	18027	7478	9966	15539	655	844	91	750	373	468	CHI3L1	protein_coding	protein_coding	10.75974571	13.31715985	13.01697299	12.36644477	12.37665464	13.06753251	10.27639774	9.595030505	9.27058877	9.789288607	10.01333529	9.528780305	4.296582202	2.14E-12	3.69E-10	UP
ENSG00000203867	chr10;chr10;chr10;chr10;chr10;chr10;chr10;chr10;chr10;chr10;chr10;chr10;chr10;chr10;chr10;chr10;chr10;chr10;chr10;chr10;chr10	112404155;112540559;112543124;112544099;112544550;112557266;112559545;112570141;112572036;112579830;112581033;112583238;112583346;112587529;112590819;112590819;112590819;112594936;112595626;112595626;112595626	112404403;112541642;112543185;112544190;112544647;112557406;112559676;112570220;112572705;112579934;112581693;112583372;112583372;112587612;112590940;112590940;112591271;112595449;112595992;112596016;112599227	+;+;+;+;+;+;+;+;+;+;+;+;+;+;+;+;+;+;+;+;+	8162	29	10	37	20	33	24	82	1180	74	631	78	627	RBM20	protein_coding	protein_coding	5.299251191	4.95746387	5.413963981	5.185439381	5.336232193	5.2406091	6.695110213	8.388411446	7.274019068	8.098308313	6.900812915	8.239290956	-3.890764012	2.24E-12	3.84E-10	DOWN
ENSG00000249378	chr4;chr4;chr4;chr4;chr4;chr4;chr4;chr4;chr4;chr4;chr4;chr4;chr4;chr4;chr4;chr4;chr4;chr4;chr4;chr4;chr4;chr4;chr4;chr4;chr4	189321890;189321890;189357858;189357858;189376732;189376747;189376779;189377818;189377818;189377818;189397852;189397852;189397852;189398792;189398792;189406933;189406933;189406933;189406933;189406933;189406933;189457889;189522922;189522922;189601875	189321987;189321987;189358054;189358054;189376828;189376828;189376828;189377916;189377916;189377916;189397910;189397910;189397910;189399066;189399066;189407019;189407019;189407019;189407019;189407019;189407019;189459706;189523060;189523062;189602205	+;+;+;+;+;+;+;+;+;+;+;+;+;+;+;+;+;+;+;+;+;+;+;+;+	3202	160	115	424	138	292	270	17	6	3	12	10	4	LINC01060	lincRNA	lncRNA	6.598608444	6.770991648	7.554750854	6.652683011	7.159405739	7.269130916	5.006692497	3.691796237	4.446893052	4.233700496	4.819789018	3.813185039	4.316797582	2.34E-12	3.99E-10	UP
ENSG00000185271	chr14;chr14;chr14;chr14	20896970;20897661;20897954;20903623	20897560;20897828;20898878;20903801	-;-;-;-	1863	8	1	33	4	20	17	124	816	45	470	84	430	KLHL33	protein_coding	protein_coding	4.20975841	3.870053109	5.082479869	4.0364345	4.710699945	4.733376831	6.94783466	7.837666121	6.585219995	7.629266969	6.804676792	7.678652597	-4.459146293	2.42E-12	4.10E-10	DOWN
ENSG00000226012	chr21;chr21	39609139;39610035	39609336;39610123	-;-	287	87	83	45	85	66	64	5	9	0	7	2	4	AP001434.2	lincRNA	lncRNA	5.543777424	6.010338527	4.798642677	5.725761726	5.185399315	5.33283229	3.592342677	3.210656669	3.129571406	3.308774136	3.34249831	3.12512621	4.034663998	2.79E-12	4.70E-10	UP
ENSG00000105011	chr19;chr19;chr19;chr19;chr19;chr19;chr19;chr19;chr19;chr19;chr19;chr19;chr19;chr19;chr19;chr19;chr19	14230321;14231031;14231260;14231310;14232099;14232344;14232344;14232344;14236934;14236934;14236934;14236934;14247160;14247160;14247160;14247160;14247160	14231477;14231477;14231477;14231477;14232520;14232520;14232489;14232520;14237049;14237049;14237049;14237049;14247386;14247365;14247425;14247401;14247768	-;-;-;-;-;-;-;-;-;-;-;-;-;-;-;-;-	2304	137	89	180	113	158	134	7	44	16	26	12	30	ASF1B	protein_coding	protein_coding	6.450563987	6.514921006	6.638944986	6.457798382	6.518385447	6.532938899	4.472385998	4.920034239	5.565403848	4.806811161	4.994492107	5.02368052	2.48661713	2.88E-12	4.82E-10	UP
ENSG00000150782	chr11;chr11;chr11;chr11;chr11;chr11;chr11;chr11;chr11;chr11;chr11;chr11;chr11;chr11;chr11;chr11;chr11;chr11;chr11;chr11;chr11;chr11;chr11;chr11;chr11;chr11;chr11;chr11;chr11	112013974;112013976;112013980;112014319;112014406;112019326;112019326;112019326;112019326;112019326;112020795;112020795;112020795;112020795;112020795;112021720;112023722;112024315;112024315;112025698;112025698;112025698;112025698;112025698;112034629;112034629;112034629;112034629;112034629	112014540;112014540;112014540;112014540;112014540;112019459;112019459;112019459;112019459;112019459;112020929;112020929;112021796;112020929;112020929;112021795;112024326;112024326;112024326;112025784;112025784;112025805;112025784;112025784;112034816;112034819;112034812;112034797;112034840	-;-;-;-;-;-;-;-;-;-;-;-;-;-;-;-;-;-;-;-;-;-;-;-;-;-;-;-;-	2628	602	399	580	500	591	490	86	293	62	190	74	178	IL18	protein_coding	protein_coding	8.651187095	8.741372724	8.520188866	8.667016137	8.553122972	8.545516144	7.300680499	7.427415539	7.6187804	7.36815086	7.396898786	7.430395183	1.782322301	3.08E-12	5.12E-10	UP
ENSG00000166748	chr15;chr15;chr15;chr15;chr15;chr15;chr15;chr15;chr15;chr15;chr15;chr15;chr15;chr15;chr15;chr15;chr15;chr15;chr15;chr15;chr15;chr15;chr15;chr15;chr15;chr15;chr15;chr15;chr15;chr15;chr15;chr15;chr15;chr15;chr15;chr15;chr15;chr15;chr15;chr15;chr15;chr15;chr15;chr15;chr15;chr15;chr15;chr15;chr15;chr15;chr15;chr15;chr15;chr15;chr15;chr15;chr15;chr15;chr15;chr15;chr15;chr15;chr15;chr15;chr15;chr15;chr…	86685227;86686930;86686953;86697661;86697661;86702164;86702164;86768145;86768145;86790902;86790902;86800084;86800084;86801195;86801195;86805856;86805856;86805875;86806009;86806009;86806009;86806009;86807489;86807489;86807489;86807489;86807489;86809605;86809605;86809605;86809605;86809605;86810221;86810221;86810221;86810221;86810221;86813150;86813150;86813150;86813150;86813150;86814850;86814850;868…	86685298;86687076;86687076;86697792;86697792;86702257;86702257;86768182;86768182;86791110;86791110;86800249;86800249;86801262;86801262;86805898;86806125;86805898;86806125;86806125;86806125;86806125;86808069;86808069;86808069;86808069;86808069;86809688;86809688;86809688;86809688;86809688;86810307;86810307;86810307;86810307;86810307;86813298;86813298;86813298;86813298;86813298;86814937;86814937;868…	+;+;+;+;+;+;+;+;+;+;+;+;+;+;+;+;+;+;+;+;+;+;+;+;+;+;+;+;+;+;+;+;+;+;+;+;+;+;+;+;+;+;+;+;+;+;+;+;+;+;+;+;+;+;+;+;+;+;+;+;+;+;+;+;+;+;+;+;+;+;+;+;+;+;+;+;+;+;+	4472	6	0	0	3	3	0	54	390	8	222	31	199	AGBL1	protein_coding	protein_coding	3.279478851	2.741785534	2.488035994	3.082595598	2.919960872	2.569054978	5.611017243	6.618319059	4.392199103	6.393443178	5.289275341	6.419154704	-5.964200772	3.20E-12	5.28E-10	DOWN
ENSG00000172752	chr3;chr3;chr3;chr3;chr3;chr3;chr3;chr3;chr3;chr3;chr3;chr3;chr3;chr3;chr3;chr3;chr3;chr3;chr3;chr3;chr3;chr3;chr3;chr3;chr3;chr3;chr3;chr3;chr3;chr3;chr3;chr3;chr3;chr3;chr3;chr3;chr3;chr3;chr3;chr3;chr3;chr3;chr3;chr3;chr3;chr3;chr3;chr3;chr3;chr3;chr3;chr3;chr3;chr3;chr3;chr3;chr3;chr3;chr3;chr3;chr3;chr3;chr3;chr3;chr3;chr3;chr3;chr3;chr3;chr3;chr3;chr3;chr3;chr3;chr3;chr3;chr3;chr3;chr3;chr3…	130064359;130064359;130064359;130092454;130092454;130092454;130095080;130095080;130095080;130098261;130098261;130098261;130103647;130103647;130103647;130107423;130107423;130107423;130110022;130110022;130110022;130113733;130113733;130113733;130116427;130116427;130116427;130116874;130116874;130116874;130119875;130119875;130119875;130120606;130120606;130120606;130122453;130122453;130122453;130124432…	130064824;130064824;130064824;130092548;130092548;130092548;130095679;130095679;130095679;130098893;130098893;130098893;130104207;130104207;130104207;130107977;130107977;130107977;130110597;130110597;130110597;130114308;130114308;130114308;130116767;130116767;130116767;130116955;130116955;130116955;130120017;130120017;130120017;130120698;130120698;130120698;130122506;130122506;130122506;130124503…	+;+;+;+;+;+;+;+;+;+;+;+;+;+;+;+;+;+;+;+;+;+;+;+;+;+;+;+;+;+;+;+;+;+;+;+;+;+;+;+;+;+;+;+;+;+;+;+;+;+;+;+;+;+;+;+;+;+;+;+;+;+;+;+;+;+;+;+;+;+;+;+;+;+;+;+;+;+;+;+;+;+;+;+;+;+;+;+;+;+;+;+;+;+;+;+;+;+;+;+;+;+;+;+;+;+;+;+;+;+;+;+;+;+;+;+;+;+;+;+;+;+;+;+;+;+;+;+	9591	52	103	41	78	46	72	1	3	0	2	0	2	COL6A5	protein_coding	protein_coding	4.87278367	6.120279143	4.549977044	5.499704159	4.675419406	5.313569955	2.74624438	2.481555556	2.820029271	2.54923653	2.640752924	2.617907693	5.748559555	3.32E-12	5.45E-10	UP
ENSG00000241781	chr9	79186731	79186787	+	57	11	53	10	32	10	32	1805	150	1796	978	1800	973	AL161626.1	miRNA	lncRNA	5.36779104	6.687732735	5.288443995	6.068907299	5.294669579	5.998665267	10.37423254	6.679986504	11.15612084	8.887137245	10.67019243	9.027558392	-6.306760517	3.51E-12	5.72E-10	DOWN
ENSG00000091262	chr16;chr16;chr16;chr16;chr16;chr16;chr16;chr16;chr16;chr16;chr16;chr16;chr16;chr16;chr16;chr16;chr16;chr16;chr16;chr16;chr16;chr16;chr16;chr16;chr16;chr16;chr16;chr16;chr16;chr16;chr16;chr16;chr16;chr16;chr16;chr16;chr16;chr16;chr16;chr16;chr16;chr16;chr16;chr16;chr16;chr16;chr16;chr16;chr16;chr16;chr16;chr16;chr16;chr16;chr16;chr16;chr16;chr16;chr16;chr16;chr16;chr16;chr16;chr16;chr16;chr16;chr…	16242785;16243451;16243990;16244435;16244435;16244435;16248485;16248485;16248485;16248730;16248730;16248730;16251520;16251520;16253339;16253339;16255295;16255295;16256850;16259480;16259480;16263503;16263503;16266939;16267141;16267141;16269768;16269768;16269768;16271302;16271309;16272655;16272655;16275562;16276269;16276269;16276661;16276661;16278816;16278816;16278816;16280981;16280981;16280981;162…	16244098;16244098;16244098;16244629;16244629;16244629;16248651;16248651;16248651;16248888;16249633;16248888;16251666;16251666;16253440;16253440;16255421;16255421;16257049;16259790;16259790;16263710;16263710;16267261;16267261;16267261;16269843;16269843;16269843;16271378;16271483;16272822;16272822;16275782;16276445;16276445;16276787;16276787;16278891;16278891;16278891;16281068;16281068;16281068;162…	-;-;-;-;-;-;-;-;-;-;-;-;-;-;-;-;-;-;-;-;-;-;-;-;-;-;-;-;-;-;-;-;-;-;-;-;-;-;-;-;-;-;-;-;-;-;-;-;-;-;-;-;-;-;-;-;-;-;-;-;-;-;-;-;-;-;-;-;-;-;-;-;-;-;-;-;-;-;-;-;-;-;-;-;-;-;-;-;-;-;-;-;-;-;-	7559	238	121	305	180	272	213	2520	1648	1005	2084	1762	1326	ABCC6	protein_coding	protein_coding	8.213854837	8.07251628	8.34733207	8.150459094	8.261220012	8.20825072	11.11102351	9.511794482	10.84261433	10.13159975	10.99902257	9.799562837	-3.455758348	3.70E-12	6.00E-10	DOWN
ENSG00000122861	chr10;chr10;chr10;chr10;chr10;chr10;chr10;chr10;chr10;chr10;chr10;chr10;chr10;chr10;chr10;chr10;chr10;chr10;chr10;chr10;chr10;chr10;chr10;chr10;chr10;chr10;chr10;chr10;chr10;chr10;chr10;chr10;chr10;chr10;chr10;chr10;chr10;chr10;chr10;chr10;chr10;chr10;chr10;chr10	75668935;75670363;75670862;75670905;75670915;75670916;75671283;75671283;75671283;75671283;75671283;75671283;75671799;75671799;75671799;75671973;75671973;75671973;75671973;75672682;75672682;75672682;75672682;75672682;75673048;75673048;75673048;75673048;75673297;75673297;75673297;75673297;75673738;75673738;75673738;75674534;75674534;75674534;75675009;75675009;75675009;75676147;75676147;75676147	75669052;75670507;75670976;75670976;75670976;75670976;75671370;75671370;75671370;75671297;75671683;75671370;75671826;75671826;75671826;75672080;75672080;75672080;75672080;75672856;75672856;75672856;75672807;75672856;75673139;75673139;75673139;75673139;75673516;75673516;75673511;75673516;75673886;75673886;75673886;75674674;75674674;75674674;75675157;75675157;75675157;75677254;75677255;75677254	+;+;+;+;+;+;+;+;+;+;+;+;+;+;+;+;+;+;+;+;+;+;+;+;+;+;+;+;+;+;+;+;+;+;+;+;+;+;+;+;+;+;+;+	2950	7999	4516	8429	6258	8214	6472	1509	3007	425	2258	967	1716	PLAU	protein_coding	protein_coding	12.35194944	12.27554441	12.31247549	12.30547302	12.29933353	12.23854844	11.22262585	10.86495096	10.68837933	10.93678342	11.04752525	10.8105992	1.986112776	4.08E-12	6.58E-10	UP
ENSG00000156711	chr6;chr6;chr6;chr6;chr6;chr6;chr6;chr6;chr6;chr6;chr6;chr6;chr6;chr6;chr6;chr6;chr6;chr6;chr6;chr6;chr6;chr6;chr6;chr6;chr6;chr6;chr6;chr6;chr6;chr6;chr6;chr6;chr6;chr6;chr6;chr6;chr6;chr6;chr6;chr6;chr6;chr6;chr6;chr6;chr6;chr6;chr6;chr6;chr6;chr6;chr6;chr6	36095586;36098098;36098262;36098291;36098396;36098440;36098646;36099048;36099048;36099048;36099048;36099048;36099048;36100398;36100398;36100398;36100398;36100398;36100398;36103530;36103530;36103530;36103530;36103530;36103530;36103796;36103796;36103796;36103796;36104261;36104261;36104261;36104261;36104261;36104433;36104433;36104433;36104433;36104656;36104656;36106142;36106142;36106479;36106479;361…	36095732;36098478;36098478;36098478;36098478;36098478;36098934;36099177;36099177;36099177;36099177;36099177;36099177;36100456;36100456;36100456;36100456;36100456;36100456;36103638;36103638;36103638;36103638;36103609;36103638;36103825;36103825;36103825;36103825;36104292;36104308;36104308;36104308;36104308;36104547;36104547;36104547;36104547;36104727;36104727;36106221;36106221;36106984;36106557;361…	+;+;+;+;+;+;+;+;+;+;+;+;+;+;+;+;+;+;+;+;+;+;+;+;+;+;+;+;+;+;+;+;+;+;+;+;+;+;+;+;+;+;+;+;+;+;+;+;+;+;+;+	2738	990	678	681	834	836	680	114	356	41	235	78	198	MAPK13	protein_coding	protein_coding	9.272450168	9.399526689	8.790011204	9.303683317	9.014837677	8.987348402	7.68347248	7.734483359	7.401503564	7.69103112	7.579549649	7.658557508	2.237293814	4.19E-12	6.71E-10	UP
ENSG00000256340	chr16;chr16;chr16;chr16;chr16;chr16;chr16;chr16;chr16;chr16;chr16;chr16;chr16;chr16;chr16;chr16;chr16;chr16;chr16;chr16;chr16;chr16;chr16;chr16;chr16;chr16;chr16;chr16;chr16;chr16	18582484;18582510;18582538;18582561;18582598;18584199;18584199;18584199;18584199;18584199;18584359;18585642;18586083;18586083;18586083;18586348;18586348;18586348;18591532;18591532;18591532;18593728;18593728;18597128;18597128;18602426;18602426;18603861;18603861;18608089	18582633;18582633;18582633;18582633;18582626;18584382;18584382;18584357;18584844;18584382;18584843;18585757;18586208;18586208;18586208;18586476;18586476;18586476;18591657;18591574;18591657;18593789;18593789;18597259;18597259;18602629;18602629;18604038;18604038;18609650	+;+;+;+;+;+;+;+;+;+;+;+;+;+;+;+;+;+;+;+;+;+;+;+;+;+;+;+;+;+	3431	13	15	26	14	20	20	278	162	175	220	226	168	ABCC6P1	transcribed_unprocessed_pseudogene	lncRNA	4.599658087	5.057077657	4.998518746	4.78723083	4.821111617	4.957322221	7.88922198	6.200268942	8.121335089	6.876753896	7.94254305	6.736032488	-4.073802421	4.31E-12	6.87E-10	DOWN
ENSG00000226777	chr14;chr14;chr14;chr14;chr14;chr14;chr14;chr14;chr14;chr14;chr14;chr14;chr14;chr14;chr14;chr14;chr14;chr14;chr14	106383838;106384295;106384297;106386922;106386922;106387009;106387347;106387977;106388058;106388058;106388058;106388062;106388400;106388400;106388400;106388400;106388400;106388874;106390195	106384676;106384373;106384373;106387117;106387107;106387117;106387421;106388203;106388203;106388203;106388203;106388203;106388531;106388531;106388531;106388525;106388502;106388981;106391825	+;+;+;+;+;+;+;+;+;+;+;+;+;+;+;+;+;+;+	3208	721	1469	8	1095	364	738	2	28	4	15	3	16	KIAA0125	lincRNA	lncRNA	8.428473186	9.830919774	4.39208398	9.13721308	7.586819242	8.571881825	4.280968512	4.808415617	4.902413795	4.668248782	4.531264509	4.80063574	6.352549775	4.71E-12	7.45E-10	UP
ENSG00000106078	chr7;chr7;chr7;chr7;chr7;chr7;chr7;chr7;chr7;chr7;chr7;chr7;chr7;chr7;chr7;chr7;chr7;chr7;chr7;chr7;chr7;chr7;chr7;chr7;chr7;chr7;chr7;chr7;chr7;chr7;chr7;chr7;chr7;chr7;chr7;chr7;chr7;chr7;chr7;chr7;chr7;chr7;chr7;chr7;chr7;chr7;chr7;chr7;chr7;chr7;chr7;chr7;chr7;chr7;chr7;chr7;chr7;chr7;chr7;chr7;chr7;chr7;chr7;chr7;chr7;chr7;chr7;chr7;chr7;chr7;chr7;chr7;chr7;chr7;chr7;chr7;chr7;chr7;chr7;chr7…	51083909;51083909;51083909;51083910;51084977;51092806;51092806;51092806;51092806;51092806;51094243;51094243;51094243;51094243;51094243;51095409;51095409;51095409;51095409;51095409;51096877;51098509;51098509;51098509;51098509;51098509;51098509;51111080;51111080;51111080;51111080;51111080;51132096;51138525;51150755;51150755;51150755;51152863;51152863;51152863;51152863;51152863;51152863;51152863;512…	51085265;51085265;51085265;51085265;51085265;51093069;51093069;51093069;51092928;51093069;51094362;51094362;51094362;51094362;51094362;51097288;51097288;51097288;51097288;51097288;51097288;51098606;51103652;51098606;51098606;51098606;51098606;51111389;51111389;51111389;51111389;51111389;51133146;51141082;51150925;51150925;51150925;51153001;51153001;51153001;51153001;51153001;51153001;51153001;512…	-;-;-;-;-;-;-;-;-;-;-;-;-;-;-;-;-;-;-;-;-;-;-;-;-;-;-;-;-;-;-;-;-;-;-;-;-;-;-;-;-;-;-;-;-;-;-;-;-;-;-;-;-;-;-;-;-;-;-;-;-;-;-;-;-;-;-;-;-;-;-;-;-;-;-;-;-;-;-;-;-;-;-;-;-;-	14304	117	81	163	99	140	122	392	973	108	682	250	540	COBL	protein_coding	protein_coding	7.000336982	7.118759435	7.2131773	7.031527818	7.089564842	7.128267246	8.700202659	8.526297087	8.068620296	8.536716677	8.49752285	8.433188216	-2.060675784	5.36E-12	8.45E-10	DOWN
ENSG00000125851	chr20;chr20;chr20;chr20;chr20;chr20;chr20;chr20;chr20;chr20;chr20;chr20;chr20;chr20;chr20;chr20;chr20;chr20;chr20;chr20;chr20;chr20;chr20;chr20;chr20;chr20;chr20;chr20;chr20;chr20;chr20;chr20;chr20;chr20;chr20;chr20;chr20;chr20;chr20;chr20;chr20;chr20;chr20;chr20	17206752;17207636;17207701;17207975;17208776;17240885;17240885;17240885;17338972;17338972;17338972;17338972;17341177;17341177;17341177;17341177;17349885;17349885;17349885;17349885;17389908;17389908;17389908;17389908;17410080;17410080;17410080;17417353;17417353;17417353;17434387;17434387;17434387;17436993;17436993;17436993;17444078;17445971;17445971;17445971;17462229;17462229;17462229;17462229	17207024;17208127;17208127;17208127;17208947;17240989;17240989;17240989;17339085;17339085;17339085;17339085;17341285;17341285;17341285;17341285;17349922;17349922;17349922;17349922;17389955;17389984;17389984;17389984;17410168;17410168;17410168;17417528;17417528;17417528;17434602;17434602;17434602;17437093;17437093;17437093;17446198;17446198;17446198;17446198;17462932;17462928;17465223;17465223	+;+;+;+;+;+;+;+;+;+;+;+;+;+;+;+;+;+;+;+;+;+;+;+;+;+;+;+;+;+;+;+;+;+;+;+;+;+;+;+;+;+;+;+	7078	0	0	8	0	4	4	39	79	14	59	26	46	PCSK2	protein_coding	protein_coding	2.214698071	2.402874776	3.114054542	2.288984618	2.751394674	2.856954573	5.005109971	4.660969016	4.610611008	4.727334014	4.839715198	4.610146812	-4.186653571	6.72E-12	1.05E-09	DOWN
ENSG00000110777	chr11;chr11;chr11;chr11;chr11;chr11;chr11;chr11;chr11;chr11;chr11;chr11;chr11;chr11;chr11;chr11;chr11;chr11;chr11;chr11;chr11;chr11;chr11;chr11;chr11;chr11;chr11;chr11;chr11;chr11;chr11;chr11;chr11;chr11;chr11;chr11;chr11;chr11;chr11;chr11;chr11	111222977;111225262;111228170;111228170;111228251;111228520;111228520;111228520;111229513;111229513;111229513;111229533;111229542;111229997;111233696;111234056;111234558;111234558;111248499;111249887;111249887;111249887;111255462;111256979;111267523;111267523;111267523;111267576;111268305;111268305;111268305;111268305;111269823;111269823;111271710;111275346;111275346;111275365;111305717;111320644…	111225300;111225300;111228435;111228435;111228435;111228562;111228562;111228562;111229643;111229643;111229643;111229643;111229643;111230131;111234159;111234159;111235002;111235023;111248577;111250000;111250000;111250417;111256855;111257017;111267768;111267768;111267768;111267768;111268605;111268431;111268770;111268496;111269967;111269876;111271766;111275447;111275447;111275447;111305769;111320706…	-;-;-;-;-;-;-;-;-;-;-;-;-;-;-;-;-;-;-;-;-;-;-;-;-;-;-;-;-;-;-;-;-;-;-;-;-;-;-;-;-	7416	1944	3333	19	2638	982	1676	4	82	8	43	6	45	POU2AF1	protein_coding	protein_coding	9.817369899	11.02558297	5.500114149	10.40079821	8.967195308	9.766200656	5.216174318	6.1448594	5.874675874	5.949037598	5.483580066	6.08159211	6.247488951	7.07E-12	1.10E-09	UP
ENSG00000170476	chr5;chr5;chr5;chr5;chr5;chr5;chr5;chr5;chr5;chr5;chr5;chr5;chr5;chr5;chr5;chr5;chr5;chr5;chr5;chr5;chr5;chr5;chr5;chr5;chr5;chr5;chr5;chr5;chr5;chr5;chr5;chr5	138723169;138723175;138723257;138723257;138723258;138723258;138723284;138723474;138723710;138723710;138723710;138723710;138723710;138723710;138723710;138724150;138724150;138724150;138724150;138724150;138724150;138724285;138724306;138725016;138725369;138725369;138725369;138725369;138725369;138725369;138725369;138725369	138723610;138723610;138723610;138723610;138723610;138723610;138723820;138723610;138723820;138723820;138723820;138723820;138723820;138723820;138723820;138724274;138724451;138725572;138724274;138724356;138724290;138725109;138724356;138725109;138725603;138725586;138725586;138725537;138725603;138725584;138725770;138725602	-;-;-;-;-;-;-;-;-;-;-;-;-;-;-;-;-;-;-;-;-;-;-;-;-;-;-;-;-;-;-;-	2273	2120	5665	14	3892	1067	2840	2	86	9	44	6	48	MZB1	protein_coding	protein_coding	9.969827735	11.70177724	5.500440824	10.90412363	9.118973616	10.42352872	5.243036086	6.293129969	6.067025578	6.085451573	5.631412359	6.243620389	6.80117754	7.48E-12	1.16E-09	UP
ENSG00000182759	chr8;chr8;chr8	144501352;144510230;144511680	144501508;144512576;144512068	-;-;-	2504	0	2	4	1	2	3	32	169	6	100	19	88	MAFA	protein_coding	protein_coding	2.235490478	2.831582367	2.769089288	2.505572045	2.527320176	2.7601203	4.84802732	5.491900494	3.901205692	5.316445893	4.571904512	5.320094297	-4.912560556	7.72E-12	1.19E-09	DOWN
ENSG00000101160	chr20;chr20;chr20;chr20;chr20;chr20;chr20;chr20;chr20;chr20;chr20;chr20;chr20;chr20;chr20;chr20	57570240;57571642;57571694;57572447;57572658;57572658;57576520;57576520;57576520;57581097;57581377;57581377;57581377;57582041;57582041;57582041	57570814;57571856;57571856;57572808;57572808;57572808;57576699;57576699;57576699;57581540;57581540;57581481;57581540;57582160;57582285;57582302	-;-;-;-;-;-;-;-;-;-;-;-;-;-;-;-	2038	26794	18822	16509	22808	21652	17666	3231	7452	1505	5342	2368	4478	CTSZ	protein_coding	protein_coding	14.02568726	14.18174687	13.42631395	14.06852751	13.72000323	13.69578236	12.45519963	12.23812607	12.37743065	12.26733489	12.40670345	12.22998047	2.271180411	7.79E-12	1.19E-09	UP
ENSG00000211899	chr14;chr14;chr14;chr14	106320349;106321022;106321585;106322011	106320842;106321339;106321920;106322323	-;-;-;-	1461	16553	152946	212	84750	8382	76579	12	689	15	350	14	352	IGHM	IG_C_gene	lncRNA	13.11795133	17.38709726	9.025525674	15.53162077	12.26656444	15.20565965	8.270043582	9.502193478	8.49486683	9.286857399	8.354387854	9.382345239	8.668275754	9.73E-12	1.48E-09	UP
ENSG00000126353	chr17;chr17;chr17;chr17;chr17;chr17;chr17;chr17	38710021;38710582;38711344;38715145;38715145;38716931;38721652;38721652	38712070;38712070;38712070;38715194;38715194;38717265;38721711;38721724	-;-;-;-;-;-;-;-	2508	448	471	98	460	273	284	6	33	14	20	10	24	CCR7	protein_coding	protein_coding	7.884925229	8.493495881	6.22591576	8.135159541	7.269588118	7.502331893	4.669278465	4.939436089	5.687054728	4.86653821	5.120721454	5.089063175	4.188203795	1.28E-11	1.93E-09	UP
ENSG00000241644	chr7;chr7;chr7;chr7;chr7;chr7;chr7;chr7;chr7;chr7;chr7;chr7	30737601;30737659;30739332;30784899;30791751;30791753;30793347;30793347;30793350;30795038;30795038;30795038	30737846;30737846;30739848;30784952;30791920;30791920;30793554;30793554;30793554;30795467;30797218;30795586	+;+;+;+;+;+;+;+;+;+;+;+	3376	55	59	203	57	129	131	453	1261	352	857	402	806	INMT	protein_coding	protein_coding	6.491626224	6.935060915	7.489089649	6.669752858	7.099559118	7.270364917	8.913201002	8.859135383	9.368497087	8.837139784	9.059365039	8.913958213	-2.917933079	1.37E-11	2.05E-09	DOWN
ENSG00000257337	chr12;chr12;chr12;chr12;chr12;chr12;chr12;chr12;chr12;chr12;chr12;chr12;chr12;chr12;chr12;chr12;chr12;chr12;chr12;chr12;chr12;chr12;chr12;chr12	53408380;53408413;53412563;53433383;53433502;53436489;53436669;53436973;53438849;53439384;53439384;53439745;53439745;53439745;53439745;53439745;53439745;53440637;53440637;53446888;53447180;53448105;53448105;53448105	53408727;53408727;53412743;53434047;53434047;53436931;53436931;53439437;53438970;53439437;53439437;53439845;53439787;53439845;53439845;53439845;53439845;53440834;53440743;53447358;53447358;53448202;53448222;53448168	-;-;-;-;-;-;-;-;-;-;-;-;-;-;-;-;-;-;-;-;-;-;-;-	4990	242	230	317	236	280	274	1333	1877	646	1605	990	1262	RP11-983P16.4	antisense	lncRNA	8.181839091	8.576455729	8.336012704	8.333660355	8.240311361	8.378466043	10.38170869	9.608909222	10.33071549	9.82489456	10.33820618	9.714648569	-2.553028987	1.43E-11	2.14E-09	DOWN
ENSG00000119280	chr1;chr1;chr1;chr1;chr1;chr1;chr1;chr1;chr1;chr1;chr1;chr1;chr1;chr1;chr1;chr1;chr1;chr1;chr1;chr1;chr1;chr1;chr1;chr1;chr1;chr1	230972865;230972865;230972866;230975367;230979100;230979100;230979100;230979100;230979417;230979583;230991414;230991414;230991414;230991414;230991414;230991624;231003926;231003926;231003926;231004189;231004558;231004558;231004558;231004794;231004794;231005228	230975654;230975654;230975654;230975654;230979642;230979642;230979603;230979642;230979642;230979642;230991880;230991464;230991464;230991464;230991464;230991782;231004136;231004148;231004399;231004661;231004744;231004661;231004661;231005316;231005062;231005335	-;-;-;-;-;-;-;-;-;-;-;-;-;-;-;-;-;-;-;-;-;-;-;-;-;-	5161	1099	508	1133	804	1116	820	1846	5039	1073	3442	1460	3056	C1orf198	protein_coding	protein_coding	10.02560875	9.776080815	9.970182678	9.922484562	9.968508265	9.851069272	11.07467588	10.99986548	11.2160041	10.98391907	11.09837993	10.99965846	-1.672032527	1.45E-11	2.16E-09	DOWN
ENSG00000151136	chr12;chr12;chr12;chr12;chr12;chr12;chr12;chr12;chr12;chr12;chr12;chr12;chr12;chr12;chr12;chr12;chr12;chr12;chr12;chr12;chr12;chr12;chr12;chr12;chr12;chr12;chr12;chr12;chr12;chr12;chr12;chr12;chr12;chr12;chr12;chr12;chr12;chr12;chr12;chr12;chr12;chr12;chr12;chr12;chr12;chr12;chr12;chr12;chr12;chr12;chr12;chr12;chr12;chr12;chr12;chr12;chr12;chr12;chr12;chr12;chr12;chr12;chr12;chr12;chr12;chr12;chr…	107712190;107712198;107712718;107713675;107714365;107914264;107914264;107914264;107914264;107937712;107937712;107937712;107937712;107937712;107974427;107974929;107974929;107974929;107974929;107974929;107974929;108003967;108003967;108003967;108003967;108003967;108003967;108006557;108006557;108006557;108006557;108008838;108008838;108008838;108008838;108010866;108010866;108010866;108010866;108011078…	107713852;107713852;107713852;107713852;107714412;107914413;107914413;107914413;107914413;107937916;107937916;107937916;107937916;107937916;107974784;107975081;107975081;107975081;107975081;107975081;107975081;108004097;108004133;108004132;108004132;108004132;108004132;108006646;108006646;108006646;108006646;108008939;108008939;108008939;108008939;108010959;108010959;108010959;108010959;108011213…	+;+;+;+;+;+;+;+;+;+;+;+;+;+;+;+;+;+;+;+;+;+;+;+;+;+;+;+;+;+;+;+;+;+;+;+;+;+;+;+;+;+;+;+;+;+;+;+;+;+;+;+;+;+;+;+;+;+;+;+;+;+;+;+;+;+;+;+;+;+;+;+;+;+;+;+;+;+	7924	565	498	472	532	518	485	88	182	30	135	59	106	BTBD11	protein_coding	protein_coding	8.511109459	8.904641957	8.23234592	8.658863275	8.341473414	8.459716634	7.22093193	6.906675428	6.891937194	6.966619012	7.097751146	6.875606144	2.304043989	1.70E-11	2.51E-09	UP
ENSG00000260249	chr16;chr16;chr16;chr16;chr16	50700122;50702766;50704594;50705059;50705059	50704904;50703071;50704904;50705489;50705550	+;+;+;+;+	5275	8	5	4	6	6	4	40	85	14	62	27	50	RP11-401P9.5	antisense	lncRNA	3.385366254	3.442829863	2.980755676	3.351015728	3.174963415	3.090076721	5.173633592	4.876747305	4.776207185	4.920627536	5.027476833	4.839308577	-3.162923286	1.85E-11	2.72E-09	DOWN
ENSG00000090382	chr12;chr12;chr12;chr12;chr12;chr12;chr12;chr12;chr12	69742121;69742164;69742166;69743888;69743888;69743888;69746000;69746933;69746933	69742324;69742324;69742324;69744052;69744052;69744286;69746078;69747275;69748014	+;+;+;+;+;+;+;+;+	1764	18183	12949	4750	15566	11466	8850	996	2665	436	1830	716	1550	LYZ	protein_coding	protein_coding	13.30096263	13.47654643	11.80554078	13.35125665	12.72077622	12.63753736	10.93977974	10.8590263	10.81383032	10.85053158	10.87727188	10.8233811	3.151354992	1.88E-11	2.76E-09	UP
ENSG00000122367	chr10;chr10;chr10;chr10;chr10;chr10;chr10;chr10;chr10;chr10;chr10;chr10;chr10;chr10;chr10;chr10;chr10;chr10;chr10;chr10;chr10;chr10;chr10;chr10;chr10;chr10;chr10;chr10;chr10;chr10;chr10;chr10;chr10;chr10;chr10;chr10;chr10;chr10;chr10;chr10;chr10;chr10;chr10;chr10;chr10;chr10;chr10;chr10;chr10;chr10;chr10;chr10;chr10;chr10;chr10;chr10;chr10;chr10;chr10;chr10;chr10;chr10;chr10;chr10;chr10;chr10;chr…	88428206;88428206;88428206;88428370;88428426;88428426;88428426;88428426;88428426;88428426;88428428;88428449;88439124;88439124;88439124;88439124;88439124;88439124;88439124;88439124;88439124;88439839;88439839;88439839;88439839;88439839;88439839;88439839;88439839;88439839;88441193;88441193;88441193;88441193;88441193;88445435;88445435;88445435;88445435;88446826;88446826;88446826;88446826;88446826;884…	88428327;88428327;88428327;88428541;88428541;88428541;88428541;88428541;88428541;88428541;88428541;88428541;88439275;88439275;88439275;88439275;88439275;88439275;88439275;88439275;88439275;88439914;88439914;88439914;88439914;88439914;88439914;88439914;88439914;88439914;88441560;88441560;88441560;88441560;88441560;88445457;88445457;88445457;88445457;88447029;88447029;88447029;88447029;88447029;884…	+;+;+;+;+;+;+;+;+;+;+;+;+;+;+;+;+;+;+;+;+;+;+;+;+;+;+;+;+;+;+;+;+;+;+;+;+;+;+;+;+;+;+;+;+;+;+;+;+;+;+;+;+;+;+;+;+;+;+;+;+;+;+;+;+;+;+;+;+;+;+;+;+;+;+;+;+;+;+;+;+;+;+;+;+;+;+;+;+;+;+;+;+;+;+;+;+;+	6679	57	35	233	46	145	134	690	11515	186	6102	438	5850	LDB3	protein_coding	protein_coding	6.923660247	6.947899043	7.919232044	6.92152763	7.53541023	7.618472123	9.583460669	11.51270067	8.934285853	11.20283876	9.377319443	11.3082673	-4.928156328	1.91E-11	2.79E-09	DOWN
ENSG00000138795	chr4;chr4;chr4;chr4;chr4;chr4;chr4;chr4;chr4;chr4;chr4;chr4;chr4;chr4;chr4;chr4;chr4;chr4;chr4;chr4;chr4;chr4;chr4;chr4;chr4;chr4;chr4;chr4;chr4;chr4;chr4;chr4;chr4;chr4;chr4;chr4;chr4;chr4;chr4;chr4;chr4;chr4;chr4;chr4;chr4;chr4;chr4;chr4;chr4;chr4;chr4;chr4;chr4;chr4;chr4;chr4;chr4;chr4;chr4;chr4;chr4;chr4;chr4;chr4;chr4;chr4;chr4;chr4;chr4;chr4;chr4;chr4;chr4;chr4;chr4;chr4;chr4;chr4;chr4;chr4…	108968701;108968701;108968729;108968748;108969325;108969456;108969510;108969533;108969573;108969683;108969753;108969791;108969795;108984779;108984779;108984779;108984779;108984779;108984779;108984779;108984779;108984779;108984779;108984785;108985492;108985492;108985492;108985492;108985492;108985492;108985492;108985492;108985492;108985492;108985492;108985492;108985492;108985492;108991586;108991818…	108969907;108969907;108969930;108969907;108969907;108969907;108969907;108969907;108969907;108969907;108969907;108969907;108969907;108984819;108984819;108984813;108984819;108984819;108984819;108984819;108984819;108984819;108984819;108984819;108985540;108985540;108985540;108985540;108985540;108985540;108985540;108985540;108985540;108985540;108985540;108985540;108985540;108985540;108991926;108991926…	-;-;-;-;-;-;-;-;-;-;-;-;-;-;-;-;-;-;-;-;-;-;-;-;-;-;-;-;-;-;-;-;-;-;-;-;-;-;-;-;-;-;-;-;-;-;-;-;-;-;-;-;-;-;-;-;-;-;-;-;-;-;-;-;-;-;-;-;-;-;-;-;-;-;-;-;-;-;-;-;-;-;-;-;-;-;-;-;-;-;-;-;-;-;-;-;-;-;-;-;-;-;-;-;-;-;-;-;-;-;-;-;-;-;-;-;-;-;-;-;-;-;-;-;-;-;-;-	5361	647	408	266	528	456	337	32	117	29	74	30	73	LEF1	protein_coding	protein_coding	8.525867516	8.564988014	7.508047763	8.523069826	8.072613762	7.944929981	6.182147129	6.338583342	6.669543122	6.266563333	6.340930561	6.367667599	2.851508601	1.93E-11	2.79E-09	UP
ENSG00000007968	chr1;chr1;chr1;chr1;chr1;chr1;chr1;chr1;chr1	23832922;23842827;23842851;23845508;23845508;23847405;23848329;23850875;23857034	23836640;23843019;23843019;23845888;23845622;23847563;23848548;23850980;23857712	-;-;-;-;-;-;-;-;-	5457	169	177	212	173	190	194	19	33	17	26	18	25	E2F2	protein_coding	protein_coding	6.77955224	7.346179547	6.920708961	7.010215286	6.821414174	7.028553023	5.284992614	4.857353382	5.76022697	4.961720766	5.452525234	5.035779838	2.809559033	1.97E-11	2.84E-09	UP
ENSG00000078900	chr1;chr1;chr1;chr1;chr1;chr1;chr1;chr1;chr1;chr1;chr1;chr1;chr1;chr1;chr1;chr1;chr1;chr1;chr1;chr1;chr1;chr1;chr1;chr1;chr1;chr1;chr1;chr1;chr1;chr1;chr1;chr1;chr1;chr1;chr1;chr1;chr1;chr1;chr1;chr1;chr1;chr1;chr1;chr1;chr1;chr1;chr1;chr1;chr1;chr1;chr1;chr1;chr1;chr1;chr1;chr1;chr1;chr1;chr1;chr1;chr1;chr1;chr1;chr1;chr1;chr1;chr1;chr1;chr1;chr1;chr1;chr1;chr1;chr1;chr1;chr1;chr1;chr1;chr1;chr1…	3569084;3569084;3569129;3569129;3569129;3598897;3598897;3598897;3598897;3598897;3598930;3598930;3599624;3599624;3599624;3599624;3599624;3599624;3599624;3607236;3607236;3607236;3607271;3614610;3614622;3624113;3624113;3624113;3624113;3624113;3624113;3624113;3624113;3624113;3624113;3624113;3624113;3624113;3638585;3638585;3638585;3638585;3638585;3638585;3638585;3638585;3638585;3638585;3638585;3638585…	3569205;3569205;3569205;3569205;3569205;3598994;3598994;3598994;3598994;3598994;3598994;3598994;3599744;3599744;3599744;3599744;3599744;3599744;3599744;3607508;3607508;3607508;3607508;3614715;3614715;3625098;3624355;3624355;3624355;3624355;3624355;3624355;3624355;3624355;3624355;3624355;3624355;3624355;3638771;3638771;3638771;3638771;3638771;3638771;3638771;3638771;3638771;3638771;3638771;3638771…	+;+;+;+;+;+;+;+;+;+;+;+;+;+;+;+;+;+;+;+;+;+;+;+;+;+;+;+;+;+;+;+;+;+;+;+;+;+;+;+;+;+;+;+;+;+;+;+;+;+;+;+;+;+;+;+;+;+;+;+;+;+;+;+;+;+;+;+;+;+;+;+;+;+;+;+;+;+;+;+;+;+;+;+;+;+;+;+;+;+;+;+;+;+;+;+;+;+;+;+;+;+;+;+;+;+;+;+;+;+;+;+;+;+;+;+;+;+;+;+;+;+;+;+;+;+;+;+	6763	52	71	39	62	46	55	0	6	0	3	0	3	TP73	protein_coding	protein_coding	4.826219114	5.659313871	4.457055648	5.207603143	4.629946032	4.985471442	2.489213121	2.725614047	2.767249649	2.64265337	2.594359129	2.715670426	4.914985359	2.00E-11	2.87E-09	UP
ENSG00000158714	chr1;chr1;chr1;chr1;chr1;chr1;chr1;chr1;chr1;chr1;chr1;chr1;chr1;chr1;chr1;chr1;chr1	159796540;159796601;159799656;159799798;159802666;159802666;159802666;159802795;159803052;159803052;159803052;159803052;159804974;159804974;159806460;159806875;159806875	159796728;159796728;159799982;159799982;159802971;159802971;159802971;159802971;159803159;159803159;159803159;159803159;159805469;159807039;159806585;159807039;159807039	+;+;+;+;+;+;+;+;+;+;+;+;+;+;+;+;+	2996	2785	2483	572	2634	1678	1528	31	367	29	199	30	198	SLAMF8	protein_coding	protein_coding	10.49894381	10.92983932	8.738192386	10.6611597	9.860980768	9.954106533	6.883001579	7.910159907	7.312373349	7.700937893	7.033777424	7.81085846	4.119067757	2.58E-11	3.66E-09	UP
ENSG00000180638	chr17;chr17;chr17;chr17;chr17;chr17;chr17;chr17;chr17;chr17;chr17;chr17;chr17;chr17;chr17;chr17;chr17;chr17;chr17;chr17;chr17;chr17;chr17;chr17;chr17;chr17;chr17;chr17;chr17;chr17;chr17;chr17;chr17;chr17;chr17;chr17;chr17;chr17;chr17;chr17;chr17;chr17;chr17;chr17;chr17;chr17;chr17;chr17;chr17;chr17;chr17;chr17;chr17;chr17;chr17;chr17;chr17;chr17;chr17;chr17;chr17;chr17;chr17;chr17;chr17;chr17;chr…	19581601;19581628;19581628;19581632;19581834;19583265;19583265;19583265;19583265;19583265;19584680;19584680;19584680;19584680;19584680;19584851;19584851;19584851;19584851;19605918;19605918;19605918;19605918;19605918;19606405;19606405;19606405;19606410;19606423;19607383;19607383;19607383;19607383;19607383;19607383;19607383;19607966;19607966;19608324;19608749;19608749;19608749;19608749;19608749;196…	19582219;19582219;19582219;19582219;19582219;19583352;19583352;19583352;19583352;19583352;19584774;19584774;19584774;19584983;19584774;19584983;19584983;19584983;19584983;19605987;19605987;19605987;19605987;19605987;19606480;19606480;19606480;19606480;19606480;19607491;19607491;19607491;19607491;19607491;19607491;19607491;19608007;19608007;19608816;19608816;19608816;19608816;19608816;19608816;196…	-;-;-;-;-;-;-;-;-;-;-;-;-;-;-;-;-;-;-;-;-;-;-;-;-;-;-;-;-;-;-;-;-;-;-;-;-;-;-;-;-;-;-;-;-;-;-;-;-;-;-;-;-;-;-;-;-;-;-;-;-;-;-;-;-;-;-;-;-;-;-;-;-;-;-;-;-;-;-;-;-;-;-;-;-;-;-;-;-;-;-;-;-;-;-;-;-;-;-;-;-;-;-;-;-;-;-;-;-;-;-;-;-;-;-;-;-;-	6691	2	1	1	2	2	1	7	479	18	243	12	248	SLC47A2	protein_coding	protein_coding	2.67312812	2.775440595	2.473777665	2.786088097	2.630930652	2.570592658	3.636934195	6.797663265	5.056540758	6.437782157	4.279958173	6.611159625	-6.390870003	2.58E-11	3.66E-09	DOWN
ENSG00000100558	chr14;chr14;chr14;chr14;chr14;chr14;chr14;chr14;chr14;chr14;chr14;chr14;chr14;chr14;chr14;chr14;chr14;chr14;chr14;chr14;chr14;chr14;chr14;chr14;chr14;chr14;chr14;chr14;chr14;chr14;chr14;chr14;chr14;chr14	67853700;67853704;67854105;67854936;67854941;67854941;67854963;67854969;67857380;67857380;67857380;67857380;67859043;67859043;67859043;67859379;67859379;67859379;67859379;67859867;67859867;67859867;67862119;67862119;67862119;67864379;67864379;67864379;67864379;67864463;67864724;67878735;67878735;67878735	67854173;67854173;67854173;67855019;67855019;67855019;67855019;67855019;67857463;67857463;67857463;67857463;67859144;67859144;67859144;67859566;67859566;67859422;67859566;67859958;67859958;67859958;67862300;67862300;67862300;67864543;67864387;67864537;67864543;67864543;67864772;67878884;67878788;67878917	-;-;-;-;-;-;-;-;-;-;-;-;-;-;-;-;-;-;-;-;-;-;-;-;-;-;-;-;-;-;-;-;-;-	1603	102	68	87	85	94	78	3	23	10	13	6	16	PLEK2	protein_coding	protein_coding	5.916117811	6.00406195	5.666532967	5.932759007	5.75689969	5.748502043	3.714981347	4.123562661	4.877367838	4.003218386	4.205408259	4.241479141	2.778318382	2.63E-11	3.71E-09	UP
ENSG00000137807	chr15;chr15;chr15;chr15;chr15;chr15;chr15;chr15;chr15;chr15;chr15;chr15;chr15;chr15;chr15;chr15;chr15;chr15;chr15;chr15;chr15;chr15;chr15;chr15;chr15;chr15;chr15;chr15;chr15;chr15;chr15;chr15;chr15;chr15;chr15;chr15;chr15;chr15;chr15;chr15;chr15;chr15;chr15;chr15;chr15;chr15;chr15;chr15;chr15;chr15;chr15;chr15;chr15;chr15;chr15;chr15;chr15;chr15;chr15;chr15;chr15;chr15;chr15;chr15;chr15;chr15;chr…	69706585;69706632;69706643;69706664;69706688;69706688;69706720;69708333;69708333;69708333;69708333;69708333;69708333;69708333;69709722;69709722;69709722;69709722;69709722;69709722;69709722;69713986;69713986;69713986;69713986;69713986;69713986;69713986;69714331;69714331;69714331;69714331;69714331;69714665;69714665;69714665;69714665;69714665;69714665;69715239;69715248;69715478;69715498;69715498;697…	69706815;69706815;69706815;69706815;69706815;69706815;69706815;69708402;69708402;69708402;69708402;69708402;69708402;69708402;69709850;69709850;69709850;69709850;69709850;69709850;69709850;69714255;69714091;69714091;69714091;69714091;69714091;69714091;69714467;69714467;69714467;69714467;69714467;69714774;69714774;69714774;69714774;69714774;69714774;69715373;69715668;69715668;69715668;69715668;697…	+;+;+;+;+;+;+;+;+;+;+;+;+;+;+;+;+;+;+;+;+;+;+;+;+;+;+;+;+;+;+;+;+;+;+;+;+;+;+;+;+;+;+;+;+;+;+;+;+;+;+;+;+;+;+;+;+;+;+;+;+;+;+;+;+;+;+;+;+;+;+;+;+;+;+;+;+;+;+;+;+;+;+;+;+;+;+;+;+;+;+;+;+;+;+;+;+;+;+;+;+;+;+;+;+;+;+;+;+;+;+;+;+;+;+;+;+;+;+;+;+;+;+;+;+;+;+;+	6375	425	92	561	258	493	326	14	80	21	47	18	50	KIF23	protein_coding	protein_coding	7.932568534	6.871198564	8.135354257	7.615728442	8.009984834	7.759874543	5.358437677	5.806799696	6.188713163	5.679982329	5.722204418	5.83917996	3.068938294	3.03E-11	4.24E-09	UP
ENSG00000179344	chr6;chr6;chr6;chr6;chr6;chr6;chr6;chr6;chr6;chr6;chr6;chr6;chr6;chr6;chr6;chr6;chr6;chr6;chr6;chr6;chr6;chr6;chr6;chr6;chr6;chr6;chr6;chr6;chr6;chr6;chr6;chr6;chr6;chr6	32627244;32627244;32627244;32627244;32627244;32627244;32627663;32627884;32628154;32628636;32629124;32629124;32629124;32629124;32629124;32629744;32629744;32629744;32629744;32629744;32629744;32632575;32632575;32632575;32632575;32632575;32634276;32634276;32634276;32634276;32634276;32634276;32634276;32636045	32628026;32628026;32628026;32628026;32628026;32628026;32628026;32628026;32628217;32628659;32629234;32629234;32629234;32629234;32632844;32629862;32630025;32630025;32630025;32630025;32630025;32632844;32632844;32632844;32632844;32632844;32634415;32634447;32634471;32634461;32634441;32634429;32634415;32636160	-;-;-;-;-;-;-;-;-;-;-;-;-;-;-;-;-;-;-;-;-;-;-;-;-;-;-;-;-;-;-;-;-;-	4904	201	448	3635	324	1918	2042	8	93	25	50	16	59	HLA-DQB1	protein_coding	protein_coding	7.435471108	8.762967988	10.45158161	8.109502184	9.735365587	10.01125977	5.531265981	6.294245862	6.685140955	6.112649565	6.046738486	6.337804507	4.927865836	3.19E-11	4.45E-09	UP
ENSG00000211955	chr14;chr14	106815722;106816128	106816026;106816253	-;-	431	2232	3688	4	2960	1118	1846	0	28	2	14	1	15	IGHV3-33	IG_V_gene	lncRNA	9.878483115	11.06140943	4.596687511	10.44526804	8.999512438	9.778087505	4.528238585	5.164300749	5.07179111	5.010412292	4.74639281	5.128378464	8.142815208	3.42E-11	4.75E-09	UP
ENSG00000179750	chr22;chr22;chr22;chr22;chr22;chr22;chr22;chr22;chr22;chr22;chr22;chr22;chr22;chr22;chr22;chr22;chr22;chr22;chr22;chr22;chr22;chr22;chr22;chr22;chr22;chr22;chr22;chr22;chr22;chr22	39378352;39378404;39378411;39378414;39380080;39380080;39380080;39380080;39381817;39381817;39381817;39381817;39382303;39382303;39382303;39382303;39385462;39385462;39385462;39387337;39387337;39387337;39387412;39388039;39388039;39388039;39388039;39388436;39388436;39388436	39378475;39378475;39378475;39378475;39380236;39380236;39380236;39380236;39382096;39382096;39382096;39382096;39382417;39382417;39382417;39382417;39385615;39385615;39385615;39387631;39387631;39387631;39387631;39388154;39388154;39388809;39388154;39388789;39388766;39388551	+;+;+;+;+;+;+;+;+;+;+;+;+;+;+;+;+;+;+;+;+;+;+;+;+;+;+;+;+;+	1896	128	44	162	86	145	103	12	16	7	14	10	12	APOBEC3B	protein_coding	protein_coding	6.222862353	5.646437417	6.3752972	6.019355448	6.273432872	6.10478146	4.571082803	3.978996022	4.709875352	4.148467505	4.639017441	4.145209184	2.986637087	3.50E-11	4.84E-09	UP
ENSG00000121152	chr2;chr2;chr2;chr2;chr2;chr2;chr2;chr2;chr2;chr2;chr2;chr2;chr2;chr2;chr2;chr2;chr2;chr2;chr2;chr2;chr2;chr2;chr2;chr2;chr2;chr2;chr2;chr2;chr2;chr2;chr2;chr2;chr2;chr2;chr2;chr2;chr2;chr2;chr2;chr2;chr2;chr2;chr2;chr2;chr2;chr2;chr2;chr2;chr2;chr2;chr2;chr2;chr2;chr2;chr2;chr2;chr2;chr2;chr2;chr2;chr2;chr2;chr2;chr2;chr2;chr2;chr2;chr2;chr2;chr2;chr2;chr2;chr2;chr2;chr2;chr2;chr2;chr2;chr2;chr2…	97001525;97001534;97001539;97001539;97001545;97001556;97007130;97007380;97007380;97007413;97007452;97007788;97007788;97007788;97007788;97007788;97007788;97008494;97008494;97008494;97008494;97008494;97008904;97008904;97008904;97008904;97008904;97009843;97009843;97009843;97009843;97009843;97017569;97017569;97017569;97017569;97017569;97017569;97019044;97019044;97019044;97019044;97019044;97019044;970…	97001586;97001586;97001586;97001586;97001586;97001586;97007632;97007632;97007632;97007632;97007632;97007878;97007878;97007878;97007878;97007878;97007878;97008586;97008586;97008586;97008586;97008586;97009042;97009042;97009042;97009042;97009042;97009967;97009967;97009967;97009967;97009967;97017758;97017758;97017758;97017758;97017758;97017758;97019140;97019135;97019135;97019135;97019135;97019135;970…	+;+;+;+;+;+;+;+;+;+;+;+;+;+;+;+;+;+;+;+;+;+;+;+;+;+;+;+;+;+;+;+;+;+;+;+;+;+;+;+;+;+;+;+;+;+;+;+;+;+;+;+;+;+;+;+;+;+;+;+;+;+;+;+;+;+;+;+;+;+;+;+;+;+;+;+;+;+;+;+;+;+;+;+;+;+;+;+	3278	213	120	266	166	240	193	40	55	10	48	25	32	NCAPH	protein_coding	protein_coding	7.085775347	7.005889584	7.22333593	7.035274618	7.130235179	7.090400713	5.992566561	5.34282495	5.455421644	5.533085851	5.813968262	5.32297881	2.349859367	3.55E-11	4.88E-09	UP
ENSG00000078814	chr20;chr20;chr20;chr20;chr20;chr20;chr20;chr20;chr20;chr20;chr20;chr20;chr20;chr20;chr20;chr20;chr20;chr20;chr20;chr20;chr20;chr20;chr20;chr20;chr20;chr20;chr20;chr20;chr20;chr20;chr20;chr20;chr20;chr20;chr20;chr20;chr20;chr20;chr20;chr20;chr20;chr20;chr20;chr20;chr20;chr20;chr20;chr20;chr20;chr20;chr20;chr20;chr20;chr20;chr20;chr20;chr20;chr20;chr20;chr20;chr20;chr20;chr20;chr20;chr20;chr20;chr…	33563206;33565435;33565470;33565737;33565737;33567193;33567193;33567464;33567464;33567850;33568381;33568381;33568381;33568836;33568836;33568836;33570262;33572495;33572657;33572869;33573903;33574689;33574952;33575360;33575568;33575895;33577543;33577817;33578037;33578541;33578807;33580905;33581137;33581949;33583139;33584149;33584416;33584886;33585054;33586098;33586314;33586522;33586859;33587374;335…	33563302;33565483;33565483;33565899;33565899;33567299;33567299;33567607;33567607;33568282;33568537;33568537;33568537;33569078;33569828;33568863;33570358;33572518;33572749;33572932;33574001;33574792;33575090;33575478;33575717;33576065;33577722;33577949;33578113;33578628;33578924;33581028;33581273;33582204;33583381;33584325;33584561;33584976;33585443;33586224;33586432;33586718;33587208;33587498;335…	+;+;+;+;+;+;+;+;+;+;+;+;+;+;+;+;+;+;+;+;+;+;+;+;+;+;+;+;+;+;+;+;+;+;+;+;+;+;+;+;+;+;+;+;+;+;+;+;+;+;+;+;+;+;+;+;+;+;+;+;+;+;+;+;+;+;+;+;+	7929	44	23	31	34	38	27	111	1794	73	952	92	934	MYH7B	protein_coding	protein_coding	5.795617605	5.698136604	5.461896327	5.756894227	5.620846011	5.509530967	7.12599146	8.957483176	7.383160311	8.656430926	7.194683097	8.784587469	-3.9749024	3.73E-11	5.10E-09	DOWN
ENSG00000258947	chr16;chr16;chr16;chr16;chr16;chr16;chr16;chr16;chr16;chr16;chr16;chr16;chr16;chr16;chr16;chr16;chr16;chr16;chr16;chr16;chr16;chr16;chr16;chr16;chr16;chr16;chr16;chr16;chr16;chr16;chr16;chr16;chr16;chr16;chr16;chr16;chr16;chr16;chr16;chr16;chr16;chr16;chr16;chr16;chr16;chr16;chr16;chr16;chr16;chr16;chr16;chr16;chr16;chr16;chr16;chr16;chr16;chr16;chr16	89987800;89988259;89988324;89989687;89989746;89989750;89989753;89989753;89989753;89989753;89989753;89989762;89989767;89989774;89996843;89998089;89998209;89998209;89998979;89998979;89998979;89998979;89998979;89998979;89998979;89998979;89998979;89998979;89998979;89998979;89998979;89999523;89999547;89999876;89999876;89999876;89999876;89999876;89999876;89999876;89999876;89999876;89999876;89999876;899…	89987839;89988653;89988591;89989866;89989866;89989866;89989866;89989866;89989866;89989866;89989866;89989866;89989866;89989866;89999087;89998516;89998347;89998347;89999087;89999087;89999087;89999087;89999087;89999425;89999087;89999087;89999087;89999087;89999087;89999087;89999087;89999775;89999775;89999986;90000409;89999986;89999986;89999986;89999986;89999986;89999986;89999986;89999986;89999986;899…	+;+;+;+;+;+;+;+;+;+;+;+;+;+;+;+;+;+;+;+;+;+;+;+;+;+;+;+;+;+;+;+;+;+;+;+;+;+;+;+;+;+;+;+;+;+;+;+;+;+;+;+;+;+;+;+;+;+;+	6138	138	72	59	105	98	66	7	16	4	12	6	10	TUBB3	protein_coding	protein_coding	6.200242395	6.033052565	5.254428893	6.121636122	5.767619603	5.549730494	4.06396898	3.825749254	4.207833225	3.898604676	4.151522365	3.87901818	3.212567973	3.81E-11	5.17E-09	UP
ENSG00000138821	chr4;chr4;chr4;chr4;chr4;chr4;chr4;chr4;chr4;chr4;chr4;chr4;chr4;chr4;chr4;chr4;chr4;chr4;chr4;chr4;chr4;chr4;chr4;chr4;chr4;chr4;chr4;chr4;chr4;chr4;chr4;chr4;chr4;chr4;chr4;chr4;chr4;chr4;chr4;chr4;chr4;chr4;chr4;chr4;chr4;chr4;chr4	103172198;103180612;103182823;103182823;103184318;103188647;103188647;103188647;103189029;103189029;103189029;103190873;103225474;103225474;103225474;103225474;103225564;103225605;103226146;103226146;103226146;103226146;103226146;103226182;103228593;103228593;103228593;103228593;103228593;103228714;103236825;103236825;103236825;103236825;103236825;103236825;103236825;103265601;103265601;103265601…	103174587;103180671;103184350;103184350;103184350;103188831;103188831;103188831;103189236;103189236;103189236;103190951;103225638;103225645;103225638;103225638;103225638;103225638;103226268;103226268;103226268;103226268;103226268;103226268;103228762;103228762;103228762;103228762;103228762;103228762;103236987;103236987;103236987;103236987;103236987;103236987;103236987;103266072;103266296;103266072…	-;-;-;-;-;-;-;-;-;-;-;-;-;-;-;-;-;-;-;-;-;-;-;-;-;-;-;-;-;-;-;-;-;-;-;-;-;-;-;-;-;-;-;-;-;-;-	6480	2408	1528	1335	1968	1872	1432	185	769	80	477	132	424	SLC39A8	protein_coding	protein_coding	10.49895729	10.54594572	9.787123649	10.49822023	10.15047552	10.05873263	8.513940177	8.820341775	8.385213339	8.719521183	8.44742838	8.734540499	2.460048125	3.96E-11	5.35E-09	UP
ENSG00000177354	chr10;chr10;chr10;chr10;chr10;chr10;chr10;chr10;chr10	50507187;50507238;50507319;50524190;50524190;50524190;50530447;50530447;50534976	50507278;50507278;50507499;50524292;50524292;50524292;50532664;50535532;50535537	+;+;+;+;+;+;+;+;+	5467	2	3	6	2	4	4	29	4433	4	2231	16	2218	C10orf71	protein_coding	protein_coding	3.452803805	3.854814803	3.771065781	3.560845256	3.611909266	3.719632032	5.391968091	10.01360717	4.459219403	9.495285828	5.094485396	9.680941223	-8.192427425	4.03E-11	5.42E-09	DOWN
ENSG00000104951	chr19;chr19;chr19;chr19;chr19;chr19;chr19;chr19;chr19;chr19;chr19;chr19;chr19;chr19;chr19;chr19;chr19;chr19;chr19;chr19;chr19;chr19;chr19;chr19;chr19;chr19;chr19;chr19;chr19;chr19;chr19;chr19;chr19;chr19;chr19;chr19;chr19;chr19;chr19;chr19;chr19;chr19;chr19;chr19;chr19;chr19;chr19;chr19;chr19;chr19;chr19;chr19;chr19;chr19;chr19;chr19;chr19;chr19;chr19;chr19	50392911;50392911;50392911;50392911;50394228;50394228;50394228;50394228;50394662;50394662;50394662;50394662;50397525;50397525;50397525;50397525;50397531;50398325;50398325;50398325;50398325;50398325;50399072;50399072;50399072;50399072;50399072;50399111;50399183;50399227;50399405;50399405;50399405;50399405;50399405;50400092;50400092;50404896;50404896;50404896;50404896;50404896;50407456;50407456;504…	50393857;50393857;50393857;50393857;50394364;50394364;50394364;50394364;50394730;50394730;50394730;50394730;50397726;50397726;50397726;50397726;50397726;50398437;50398437;50398437;50398437;50398437;50399310;50399310;50399310;50399310;50399310;50399310;50399310;50399310;50399439;50399439;50399439;50399439;50399439;50400125;50400212;50405078;50405078;50405136;50405078;50405078;50407578;50407578;504…	-;-;-;-;-;-;-;-;-;-;-;-;-;-;-;-;-;-;-;-;-;-;-;-;-;-;-;-;-;-;-;-;-;-;-;-;-;-;-;-;-;-;-;-;-;-;-;-;-;-;-;-;-;-;-;-;-;-;-;-	2563	2233	764	111	1498	1172	438	20	83	25	52	22	54	IL4I1	protein_coding	protein_coding	9.979436918	9.330364291	6.784845842	9.753372857	9.168092568	8.301551454	5.974675986	6.178736518	6.657914266	6.111005428	6.226840993	6.241802316	4.497591458	4.24E-11	5.68E-09	UP
ENSG00000262601	chr16;chr16	85204882;85218725	85205413;85218969	+;+	777	78	57	67	68	72	62	207	520	172	364	190	346	CTC-786C10.1	lincRNA	lncRNA	6.399824007	6.565771878	6.196174453	6.4570487	6.266642469	6.294708514	7.849300554	7.691966486	8.365301501	7.700652232	8.027187597	7.786236268	-2.34486731	4.32E-11	5.76E-09	DOWN
ENSG00000105639	chr19;chr19;chr19;chr19;chr19;chr19;chr19;chr19;chr19;chr19;chr19;chr19;chr19;chr19;chr19;chr19;chr19;chr19;chr19;chr19;chr19;chr19;chr19;chr19;chr19;chr19;chr19;chr19;chr19;chr19;chr19;chr19;chr19;chr19;chr19;chr19;chr19;chr19;chr19;chr19;chr19;chr19;chr19;chr19;chr19;chr19;chr19;chr19;chr19;chr19;chr19;chr19;chr19;chr19;chr19;chr19;chr19;chr19;chr19;chr19;chr19;chr19;chr19;chr19;chr19;chr19;chr…	17935589;17935595;17936961;17940597;17940917;17940917;17941312;17941312;17941312;17942037;17942037;17942037;17942483;17942483;17942483;17943328;17943328;17943328;17943599;17943599;17943599;17945380;17945380;17945380;17945661;17945661;17945661;17945892;17945892;17945892;17946733;17946733;17946733;17947536;17947938;17947938;17947938;17948741;17948741;17948741;17948741;17949072;17949072;17949072;179…	17936119;17937719;17937719;17941027;17941027;17941027;17941429;17941429;17941429;17942209;17942209;17942209;17942607;17942607;17942607;17943517;17943517;17943517;17943738;17943738;17943738;17945530;17945530;17945530;17945812;17945812;17945812;17946024;17946024;17946024;17946860;17946860;17946860;17948022;17948022;17948022;17948022;17948872;17948872;17948872;17948872;17949199;17949199;17949199;179…	-;-;-;-;-;-;-;-;-;-;-;-;-;-;-;-;-;-;-;-;-;-;-;-;-;-;-;-;-;-;-;-;-;-;-;-;-;-;-;-;-;-;-;-;-;-;-;-;-;-;-;-;-;-;-;-;-;-;-;-;-;-;-;-;-;-;-;-;-;-;-;-;-;-;-;-;-;-;-;-;-;-;-;-;-;-;-;-;-;-;-;-;-;-;-;-;-;-;-;-;-;-;-;-;-	6813	4455	3982	1815	4218	3135	2898	268	992	181	630	224	586	JAK3	protein_coding	protein_coding	11.36312632	11.78530202	10.33463936	11.52197414	10.9078307	11.01463105	9.148473418	9.345466271	9.397122893	9.269072766	9.215681822	9.323010165	2.882094431	4.59E-11	6.09E-09	UP
ENSG00000249669	chr5;chr5;chr5;chr5;chr5;chr5;chr5;chr5;chr5;chr5;chr5;chr5;chr5;chr5;chr5;chr5;chr5;chr5;chr5;chr5;chr5;chr5;chr5;chr5;chr5;chr5;chr5;chr5;chr5;chr5	148786252;148786441;148786441;148786442;148786479;148786526;148786527;148786527;148786527;148786586;148795084;148800044;148800044;148800044;148800044;148801044;148801044;148801044;148801044;148801044;148801044;148801044;148802749;148803653;148803653;148803653;148803653;148803653;148804660;148807436	148786321;148786641;148786641;148786641;148786641;148786641;148786641;148786641;148786641;148786641;148795480;148800500;148800107;148808241;148800107;148801504;148801164;148801164;148801164;148801189;148801164;148801164;148802872;148803902;148804027;148803960;148805957;148803960;148805225;148808237	+;+;+;+;+;+;+;+;+;+;+;+;+;+;+;+;+;+;+;+;+;+;+;+;+;+;+;+;+;+	8866	2462	1171	3494	1816	2978	2332	6025	16497	4799	11261	5412	10648	MIR143HG	lincRNA	lncRNA	11.34922073	11.13412889	11.58740783	11.25731606	11.45221076	11.39378497	12.75454356	12.68227538	13.23332999	12.6655562	12.91245159	12.74708893	-2.166388524	4.75E-11	6.26E-09	DOWN
ENSG00000062716	chr17;chr17;chr17;chr17;chr17;chr17;chr17;chr17;chr17;chr17;chr17;chr17;chr17;chr17;chr17;chr17;chr17;chr17;chr17;chr17;chr17;chr17;chr17;chr17;chr17;chr17;chr17;chr17;chr17;chr17;chr17;chr17;chr17;chr17;chr17;chr17;chr17;chr17;chr17;chr17;chr17;chr17;chr17;chr17;chr17;chr17;chr17;chr17;chr17;chr17;chr17;chr17;chr17;chr17;chr17;chr17;chr17;chr17;chr17;chr17;chr17;chr17;chr17;chr17;chr17;chr17;chr…	57784553;57784826;57784888;57785009;57785009;57785011;57785011;57785012;57785025;57785026;57785032;57785057;57785067;57785079;57785083;57807076;57808744;57808782;57808782;57808782;57808782;57808782;57808782;57808782;57808782;57808782;57808782;57808782;57808782;57812699;57812699;57812699;57812699;57812699;57812699;57812699;57812699;57812699;57812699;57812699;57812699;57814814;57814814;57814814;578…	57784633;57785109;57785037;57785109;57785109;57785109;57785109;57785109;57785109;57785109;57785109;57785109;57785109;57785438;57785109;57807378;57808883;57808883;57808883;57808883;57808883;57808883;57808883;57808883;57808883;57808883;57808883;57808883;57808883;57812834;57812834;57812834;57812834;57812834;57813105;57812834;57812834;57812834;57812834;57812834;57812834;57814878;57814904;57814904;578…	+;+;+;+;+;+;+;+;+;+;+;+;+;+;+;+;+;+;+;+;+;+;+;+;+;+;+;+;+;+;+;+;+;+;+;+;+;+;+;+;+;+;+;+;+;+;+;+;+;+;+;+;+;+;+;+;+;+;+;+;+;+;+;+;+;+;+;+;+;+;+;+;+;+;+;+;+;+;+;+;+;+;+;+;+;+;+;+;+;+;+;+;+;+;+;+;+;+;+;+;+;+;+;+;+;+;+;+;+;+;+;+;+;+;+;+;+;+;+;+;+	6916	15931	9162	17774	12546	16852	13468	770	6298	659	3534	714	3478	VMP1	protein_coding	protein_coding	13.27197133	13.2141299	13.29280904	13.23185093	13.25018107	13.20346324	10.91983144	11.80234589	11.35201273	11.60783937	11.06558225	11.71568313	2.617539556	4.77E-11	6.26E-09	UP
ENSG00000189057	chr11;chr11;chr11;chr11;chr11;chr11;chr11;chr11;chr11;chr11;chr11;chr11;chr11;chr11	58874658;58874709;58874709;58874710;58874710;58876141;58876141;58876141;58877013;58877013;58891652;58891652;58891652;58891652	58874769;58874769;58874769;58874769;58874769;58876185;58876185;58876185;58877179;58877480;58894867;58892148;58893909;58894883	+;+;+;+;+;+;+;+;+;+;+;+;+;+	3857	102	41	441	72	272	241	7	15	5	11	6	10	FAM111B	protein_coding	protein_coding	6.041406785	5.627990455	7.51913895	5.891175518	6.998443018	7.061615951	4.263145128	3.971906854	4.546454825	4.035631499	4.354677921	4.071417793	4.146039787	4.95E-11	6.47E-09	UP
ENSG00000213373	chr17;chr17;chr17;chr17;chr17;chr17;chr17;chr17;chr17;chr17;chr17;chr17;chr17;chr17;chr17;chr17;chr17;chr17	41026687;41029992;41030544;41031197;41031505;41031607;41036612;41036612;41036612;41046583;41046583;41046583;41047394;41049704;41050650;41050650;41050650;41050650	41026880;41030090;41031835;41031835;41031835;41031835;41036703;41036703;41036703;41046651;41046651;41046651;41047510;41049935;41050721;41050751;41050717;41050721	-;-;-;-;-;-;-;-;-;-;-;-;-;-;-;-;-;-	2197	2	2	6	2	4	4	24	67	22	46	23	44	LINC00671	lincRNA	lncRNA	2.587391761	2.839870602	2.980018808	2.686678936	2.79122692	2.894766572	4.531625351	4.511830788	5.081368341	4.495442474	4.728552398	4.579015945	-3.664053451	5.31E-11	6.88E-09	DOWN
ENSG00000164045	chr3;chr3;chr3;chr3;chr3;chr3;chr3;chr3;chr3;chr3;chr3;chr3;chr3;chr3;chr3;chr3;chr3;chr3;chr3;chr3;chr3;chr3;chr3;chr3;chr3;chr3;chr3;chr3;chr3;chr3;chr3;chr3;chr3;chr3;chr3;chr3;chr3;chr3;chr3;chr3;chr3;chr3;chr3;chr3;chr3;chr3;chr3;chr3	48198636;48198636;48200834;48200834;48205797;48205797;48205892;48207126;48207126;48207126;48207321;48207321;48207321;48209336;48209336;48209336;48215774;48215774;48215774;48218856;48218861;48218861;48219344;48219344;48219344;48222211;48222211;48224419;48224419;48224419;48224419;48225290;48225290;48225290;48225290;48226143;48226143;48226143;48226143;48228193;48228193;48228193;48228193;48229268;482…	48200575;48200575;48200945;48200945;48205927;48205927;48205927;48207224;48207224;48207224;48207383;48207383;48207383;48209434;48209434;48209434;48216243;48215947;48215947;48218932;48218932;48218932;48219478;48219478;48219478;48222330;48222330;48224520;48224517;48224520;48224520;48225326;48225326;48225326;48225326;48226185;48226185;48226185;48226185;48228269;48228269;48228269;48228269;48229705;482…	-;-;-;-;-;-;-;-;-;-;-;-;-;-;-;-;-;-;-;-;-;-;-;-;-;-;-;-;-;-;-;-;-;-;-;-;-;-;-;-;-;-;-;-;-;-;-;-	4117	124	70	138	97	131	104	9	48	12	28	10	30	CDC25A	protein_coding	protein_coding	6.291876255	6.213582139	6.309794369	6.245386707	6.270461358	6.218128675	4.536456015	4.921597995	5.257902574	4.791907909	4.791816845	4.954716977	2.213734606	5.32E-11	6.88E-09	UP
ENSG00000145685	chr5;chr5;chr5;chr5;chr5;chr5;chr5;chr5;chr5;chr5;chr5;chr5;chr5;chr5;chr5;chr5;chr5;chr5;chr5;chr5;chr5;chr5;chr5;chr5;chr5;chr5;chr5	77781038;77781040;77784635;77786902;77805607;77805607;77805823;77805850;77805862;77844849;77860636;77860636;77860636;77860636;77885901;77920640;77928083;77928087;77928087;77928087;77937833;77944322;77944322;77944322;78062581;78063665;78065762	77784976;77784976;77784976;77787129;77806221;77806221;77806221;77806221;77806221;77844974;77860694;77860694;77860694;77860694;77886015;77922474;77928191;77928191;77928191;77928191;77937985;77944718;77944440;77944648;78062687;78063875;78065844	-;-;-;-;-;-;-;-;-;-;-;-;-;-;-;-;-;-;-;-;-;-;-;-;-;-;-	7977	8142	3934	12233	6038	10188	8084	1357	4190	637	2774	997	2414	LHFPL2	protein_coding	protein_coding	12.43065636	12.19482833	12.76513681	12.32921892	12.58523208	12.53149067	11.20156897	11.24782211	11.1313294	11.2050853	11.15551895	11.2007418	1.899151036	6.45E-11	8.30E-09	UP
ENSG00000158458	chr5;chr5;chr5;chr5;chr5;chr5;chr5;chr5;chr5;chr5;chr5;chr5;chr5;chr5;chr5;chr5;chr5;chr5;chr5;chr5;chr5;chr5;chr5;chr5;chr5;chr5;chr5;chr5;chr5;chr5;chr5;chr5;chr5;chr5;chr5;chr5;chr5;chr5;chr5;chr5;chr5;chr5;chr5;chr5;chr5;chr5;chr5;chr5;chr5;chr5;chr5;chr5;chr5;chr5;chr5;chr5;chr5;chr5;chr5;chr5;chr5;chr5;chr5;chr5;chr5;chr5;chr5;chr5;chr5;chr5;chr5;chr5;chr5;chr5;chr5;chr5;chr5;chr5;chr5;chr5…	139226364;139227234;139227260;139227260;139227260;139227502;139227502;139227502;139231189;139231189;139231189;139231189;139231189;139231189;139231189;139231189;139232017;139232017;139232017;139232017;139232017;139232017;139232017;139232017;139232489;139232489;139232489;139232489;139232489;139232489;139232489;139232489;139235261;139235261;139235261;139235261;139235261;139235261;139235261;139235261…	139228282;139228282;139228282;139228282;139228282;139228282;139228282;139228282;139231416;139231416;139231416;139231416;139231416;139231416;139231416;139231416;139232144;139232144;139232144;139232144;139232144;139232144;139232144;139232144;139232612;139232612;139232612;139232612;139232612;139232612;139232612;139232612;139235363;139235363;139235363;139235363;139235363;139235363;139235363;139235363…	-;-;-;-;-;-;-;-;-;-;-;-;-;-;-;-;-;-;-;-;-;-;-;-;-;-;-;-;-;-;-;-;-;-;-;-;-;-;-;-;-;-;-;-;-;-;-;-;-;-;-;-;-;-;-;-;-;-;-;-;-;-;-;-;-;-;-;-;-;-;-;-;-;-;-;-;-;-;-;-;-;-;-;-;-;-;-;-;-;-;-;-;-;-;-;-;-	4544	32	38	46	35	39	42	110	456	50	283	80	253	NRG2	protein_coding	protein_coding	5.347909143	5.906853777	5.561587306	5.582042621	5.439797164	5.649655733	6.956929102	7.319945336	6.8386962	7.202245204	6.892936946	7.224726997	-2.335174463	6.57E-11	8.42E-09	DOWN
ENSG00000198901	chr15;chr15;chr15;chr15;chr15;chr15;chr15;chr15;chr15;chr15;chr15;chr15;chr15;chr15;chr15;chr15;chr15;chr15;chr15;chr15;chr15;chr15;chr15;chr15;chr15;chr15;chr15;chr15;chr15;chr15;chr15;chr15;chr15;chr15;chr15;chr15;chr15;chr15;chr15;chr15;chr15;chr15;chr15;chr15;chr15;chr15;chr15;chr15;chr15;chr15;chr15;chr15;chr15;chr15;chr15;chr15;chr15;chr15;chr15;chr15;chr15;chr15;chr15;chr15;chr15;chr15;chr…	91509270;91509275;91509280;91509307;91509695;91509894;91510030;91512309;91512309;91512309;91512677;91512677;91512677;91512754;91512754;91512754;91512754;91512806;91513634;91513634;91513634;91513634;91513634;91513634;91513634;91517241;91517366;91517366;91517366;91517366;91517366;91517366;91517804;91517815;91517815;91517815;91517815;91517815;91517815;91517815;91519906;91519906;91519906;91519906;915…	91510432;91510432;91509883;91510432;91509883;91510432;91510432;91512350;91512350;91512350;91512853;91512853;91512853;91512853;91512853;91512853;91512853;91512853;91513744;91513707;91513744;91513744;91513657;91513744;91513744;91517476;91517476;91517476;91517476;91517476;91517476;91517476;91517961;91517961;91517961;91517961;91517961;91517961;91517961;91517961;91520001;91519998;91520001;91520001;915…	-;-;-;-;-;-;-;-;-;-;-;-;-;-;-;-;-;-;-;-;-;-;-;-;-;-;-;-;-;-;-;-;-;-;-;-;-;-;-;-;-;-;-;-;-;-;-;-;-;-;-;-;-;-;-;-;-;-;-;-;-;-;-;-;-;-;-;-;-;-;-;-;-;-;-;-;-;-;-;-;-;-;-;-;-;-;-;-;-;-;-;-;-;-;-;-;-;-;-;-;-;-;-;-;-;-;-;-;-;-;-;-;-;-;-;-;-;-;-;-;-;-;-	5523	1089	427	1128	758	1108	778	133	224	75	178	104	150	PRC1	protein_coding	protein_coding	9.390563772	8.932704381	9.332565844	9.220052593	9.327696979	9.145197234	7.844130323	7.357553405	7.943657324	7.473429617	7.856028977	7.443191915	2.335204269	6.85E-11	8.70E-09	UP
ENSG00000170312	chr10;chr10;chr10;chr10;chr10;chr10;chr10;chr10;chr10;chr10;chr10;chr10;chr10;chr10;chr10;chr10;chr10;chr10;chr10;chr10;chr10;chr10;chr10;chr10;chr10;chr10;chr10;chr10;chr10;chr10;chr10;chr10;chr10;chr10;chr10;chr10;chr10;chr10;chr10;chr10;chr10;chr10;chr10;chr10	62538089;62538123;62538212;62538212;62538215;62538251;62539899;62539899;62539899;62539899;62539899;62539899;62539911;62543252;62544463;62544463;62544463;62544463;62544463;62544463;62545422;62545422;62545422;62545422;62545422;62545422;62547429;62547818;62547818;62547818;62551648;62551648;62551648;62551648;62551652;62551652;62551906;62551906;62551906;62551906;62553635;62553635;62553635;62553635	62538217;62538217;62538328;62538328;62538328;62538426;62539960;62539960;62539960;62539960;62539960;62539960;62539960;62543351;62544619;62544619;62544619;62544619;62544619;62544619;62545545;62545545;62545545;62545545;62545545;62546827;62547992;62547992;62547988;62547988;62551811;62551811;62551811;62551727;62551685;62551811;62552047;62552047;62552047;62552047;62554610;62554586;62554601;62554610	+;+;+;+;+;+;+;+;+;+;+;+;+;+;+;+;+;+;+;+;+;+;+;+;+;+;+;+;+;+;+;+;+;+;+;+;+;+;+;+;+;+;+;+	3909	209	75	390	142	300	232	4	48	13	26	8	30	CDK1	protein_coding	protein_coding	6.970145651	6.427949121	7.542171876	6.775846933	7.272795376	7.189489356	4.337873712	5.086590946	5.496768727	4.908294209	4.837289964	5.122496012	3.273541958	6.86E-11	8.70E-09	UP
ENSG00000109846	chr11;chr11;chr11;chr11;chr11;chr11;chr11;chr11;chr11;chr11;chr11;chr11;chr11;chr11;chr11;chr11;chr11;chr11;chr11;chr11;chr11;chr11;chr11;chr11;chr11;chr11;chr11;chr11;chr11;chr11;chr11;chr11;chr11;chr11;chr11;chr11;chr11;chr11;chr11;chr11;chr11;chr11;chr11;chr11;chr11;chr11;chr11;chr11;chr11	111779289;111779343;111779344;111779344;111779347;111779347;111779353;111779370;111779490;111779492;111779495;111779627;111779877;111780486;111781051;111781051;111781051;111781051;111781051;111781051;111781051;111781051;111781051;111781051;111781051;111781143;111781169;111781358;111781395;111781557;111782248;111782248;111782248;111782248;111782248;111782248;111782248;111782248;111782248;111782248…	111779691;111779691;111779691;111779691;111779691;111779691;111779691;111779691;111779691;111779691;111779691;111779691;111779991;111781173;111781173;111781173;111781173;111781173;111781173;111781173;111781173;111781617;111781173;111781173;111781173;111781173;111781173;111781554;111781468;111781584;111782646;111782540;111782646;111782646;111782646;111782646;111782541;111782646;111782646;111782738…	-;-;-;-;-;-;-;-;-;-;-;-;-;-;-;-;-;-;-;-;-;-;-;-;-;-;-;-;-;-;-;-;-;-;-;-;-;-;-;-;-;-;-;-;-;-;-;-;-	3034	851	463	2113	657	1482	1288	3674	24941	2072	14308	2873	13506	CRYAB	protein_coding	protein_coding	10.17265816	10.08583753	10.88665221	10.12667614	10.57786802	10.61333631	12.05659468	12.9569302	12.16676582	12.74882318	12.06859487	12.83237294	-3.054648387	6.88E-11	8.70E-09	DOWN
ENSG00000117632	chr1;chr1;chr1;chr1;chr1;chr1;chr1;chr1;chr1;chr1;chr1;chr1;chr1;chr1;chr1;chr1;chr1;chr1;chr1;chr1;chr1;chr1;chr1;chr1;chr1;chr1;chr1;chr1;chr1;chr1;chr1;chr1;chr1;chr1;chr1;chr1;chr1	26210672;26211931;26219005;26226593;26226609;26227059;26227086;26227232;26227898;26227982;26227982;26227982;26227982;26227982;26227982;26228103;26230132;26230132;26230132;26230132;26230132;26230132;26230132;26231155;26231155;26231155;26231155;26231155;26231155;26231155;26231540;26231635;26232343;26232880;26232880;26232880;26233279	26212360;26212360;26219098;26227578;26227578;26227578;26227578;26227578;26228173;26228173;26228173;26230304;26228173;26228173;26228173;26228173;26230304;26230304;26230304;26230304;26230304;26230304;26230304;26231229;26231229;26231229;26231229;26231229;26231229;26231229;26231619;26231980;26232644;26232908;26232957;26232957;26233482	-;-;-;-;-;-;-;-;-;-;-;-;-;-;-;-;-;-;-;-;-;-;-;-;-;-;-;-;-;-;-;-;-;-;-;-;-	6261	1250	819	1871	1034	1560	1345	169	636	149	402	159	392	STMN1	protein_coding	protein_coding	9.750632003	9.829081998	10.07832337	9.762398253	9.901191273	9.934490786	8.353410749	8.570756386	8.854198083	8.487715491	8.527431274	8.586076977	1.938935735	7.03E-11	8.84E-09	UP
ENSG00000106018	chr7;chr7;chr7;chr7;chr7;chr7;chr7;chr7;chr7;chr7;chr7;chr7;chr7;chr7;chr7;chr7;chr7;chr7;chr7;chr7;chr7;chr7;chr7;chr7;chr7;chr7;chr7;chr7;chr7;chr7;chr7;chr7;chr7;chr7;chr7;chr7;chr7;chr7;chr7	158820866;158823146;158823209;158824519;158824519;158824519;158824629;158824629;158824629;158826904;158826904;158826904;158827272;158827272;158827272;158828643;158828643;158828643;158829443;158829443;158829443;158835726;158835726;158835726;158851172;158851172;158851172;158889526;158896448;158896448;158902503;158902503;158909613;158935138;158935138;158935138;158936990;158937413;158937413	158823480;158823480;158823480;158824560;158824560;158824560;158824758;158824758;158824758;158826995;158826995;158826995;158827341;158827341;158827341;158828703;158828703;158828703;158829593;158829593;158829593;158835867;158835867;158835867;158851269;158851269;158851269;158889895;158896545;158896545;158902610;158902610;158910097;158935237;158935237;158935237;158937551;158937544;158937649	-;-;-;-;-;-;-;-;-;-;-;-;-;-;-;-;-;-;-;-;-;-;-;-;-;-;-;-;-;-;-;-;-;-;-;-;-;-;-	5222	9	14	30	12	20	22	48	585	64	316	56	324	VIPR2	protein_coding	protein_coding	4.259174248	4.886053548	4.991939154	4.560786514	4.698069866	4.908074719	5.966263645	7.448677285	6.933835278	7.175026015	6.368242028	7.346741101	-3.532202152	7.37E-11	9.22E-09	DOWN
ENSG00000022556	chr19;chr19;chr19;chr19;chr19;chr19;chr19;chr19;chr19;chr19;chr19;chr19;chr19;chr19;chr19;chr19;chr19;chr19;chr19;chr19;chr19;chr19;chr19;chr19;chr19;chr19;chr19;chr19;chr19;chr19;chr19;chr19;chr19;chr19;chr19;chr19;chr19;chr19;chr19;chr19;chr19;chr19;chr19;chr19;chr19;chr19;chr19;chr19;chr19;chr19;chr19;chr19;chr19;chr19;chr19;chr19;chr19;chr19;chr19;chr19;chr19;chr19;chr19;chr19;chr19;chr19;chr…	55464498;55464536;55476438;55476620;55476653;55476697;55476704;55476712;55477711;55477711;55477742;55477742;55477767;55477774;55481367;55481367;55481367;55481367;55481367;55481367;55481367;55481367;55481367;55481367;55481367;55481367;55481367;55481519;55481591;55485362;55485868;55485868;55485868;55485868;55485868;55485868;55485868;55485868;55485868;55485868;55485868;55485868;55485868;55485868;554…	55464653;55464737;55476497;55476745;55476745;55476745;55476745;55476745;55477835;55477835;55477835;55477839;55477835;55477835;55481663;55481663;55481521;55481663;55481663;55481663;55481663;55481663;55481663;55481663;55481663;55481663;55481663;55481663;55481663;55485492;55485912;55485912;55485912;55485912;55485912;55485912;55485912;55485912;55485912;55485912;55485912;55485912;55485912;55485912;554…	+;+;+;+;+;+;+;+;+;+;+;+;+;+;+;+;+;+;+;+;+;+;+;+;+;+;+;+;+;+;+;+;+;+;+;+;+;+;+;+;+;+;+;+;+;+;+;+;+;+;+;+;+;+;+;+;+;+;+;+;+;+;+;+;+;+;+;+;+;+;+;+;+;+;+;+;+;+;+;+;+;+;+;+;+;+;+;+;+;+;+;+;+;+;+;+;+;+;+;+;+;+;+;+;+;+;+;+;+;+;+;+;+;+;+;+;+;+;+;+;+;+;+;+;+;+;+;+	6313	193	287	28	240	110	158	5	15	0	10	2	8	NLRP2	protein_coding	protein_coding	6.643388219	7.638002393	4.650823101	7.103300379	5.965044909	6.537434416	3.940630118	3.834438952	3.574685586	3.840746436	3.728955324	3.804091276	4.934107663	7.40E-11	9.22E-09	UP
ENSG00000142512	chr19;chr19;chr19;chr19;chr19;chr19;chr19;chr19;chr19;chr19;chr19;chr19;chr19;chr19;chr19;chr19;chr19;chr19;chr19;chr19;chr19;chr19;chr19;chr19;chr19;chr19;chr19;chr19;chr19;chr19;chr19;chr19;chr19;chr19;chr19;chr19;chr19;chr19;chr19;chr19;chr19;chr19;chr19;chr19;chr19;chr19;chr19;chr19;chr19;chr19;chr19;chr19;chr19;chr19;chr19;chr19;chr19;chr19;chr19;chr19;chr19;chr19;chr19;chr19;chr19;chr19;chr…	51913275;51913275;51913276;51913276;51913276;51913276;51914102;51914112;51914303;51914303;51914308;51916966;51916966;51916966;51916966;51916966;51916966;51916966;51916966;51916966;51916966;51917676;51917676;51917676;51917676;51917676;51917676;51917676;51917676;51917676;51917676;51918078;51918078;51918078;51918078;51918435;51918435;51918435;51918435;51918435;51918435;51918435;51918435;51918435;519…	51914625;51914625;51913810;51914625;51914625;51914625;51914625;51914625;51914625;51914625;51914625;51917077;51917077;51917077;51917077;51917077;51917077;51917077;51917077;51917077;51917077;51917769;51917769;51917769;51917769;51917769;51917769;51917769;51917769;51917769;51917769;51918362;51918362;51918362;51918362;51918692;51918692;51918692;51918692;51918692;51918692;51918692;51918692;51918692;519…	-;-;-;-;-;-;-;-;-;-;-;-;-;-;-;-;-;-;-;-;-;-;-;-;-;-;-;-;-;-;-;-;-;-;-;-;-;-;-;-;-;-;-;-;-;-;-;-;-;-;-;-;-;-;-;-;-;-;-;-;-;-;-;-;-;-;-;-;-;-;-;-;-;-;-;-;-;-;-;-;-;-;-;-;-;-;-;-;-;-;-;-;-;-;-;-;-;-;-;-;-;-;-;-;-;-;-;-;-;-;-	3667	480	1072	218	776	349	645	17	71	23	44	20	47	SIGLEC10	protein_coding	protein_coding	8.185185203	9.623944828	7.282576341	8.926301061	7.770869589	8.615336304	5.68768226	5.893400448	6.437333978	5.81778812	5.988922621	5.971197948	4.027867006	7.72E-11	9.58E-09	UP
ENSG00000196460	chr2;chr2;chr2;chr2;chr2;chr2;chr2;chr2;chr2;chr2;chr2;chr2;chr2;chr2;chr2;chr2;chr2;chr2;chr2;chr2;chr2;chr2;chr2;chr2;chr2;chr2;chr2;chr2;chr2;chr2;chr2;chr2;chr2;chr2;chr2;chr2;chr2;chr2;chr2;chr2;chr2;chr2;chr2;chr2;chr2;chr2;chr2;chr2;chr2;chr2	102013823;102013823;102013866;102018898;102018898;102018898;102022405;102022405;102022405;102027081;102027081;102027081;102029377;102029377;102029377;102031316;102031316;102033996;102033996;102033996;102035313;102035313;102035313;102037845;102038160;102038162;102038186;102038186;102038824;102038824;102038824;102038824;102038824;102045418;102045418;102051301;102067056;102067056;102067056;102068847…	102014186;102014186;102014186;102019214;102019214;102019214;102022519;102022519;102022519;102027175;102027175;102027175;102029533;102029533;102029533;102031374;102031374;102034146;102034146;102034146;102035426;102035426;102035426;102038239;102038239;102038239;102038239;102038239;102038934;102038934;102038934;102038934;102038934;102045481;102045481;102051568;102067142;102067142;102067142;102068908…	-;-;-;-;-;-;-;-;-;-;-;-;-;-;-;-;-;-;-;-;-;-;-;-;-;-;-;-;-;-;-;-;-;-;-;-;-;-;-;-;-;-;-;-;-;-;-;-;-;-	2625	318	105	162	212	240	134	25	52	7	38	16	30	RFX8	protein_coding	protein_coding	7.449298415	6.806097855	6.652218798	7.229998164	7.069826402	6.655122537	5.510207926	5.208442618	5.125198685	5.25739709	5.370843607	5.181620333	2.70921058	7.82E-11	9.63E-09	UP
ENSG00000159387	chr16;chr16;chr16;chr16;chr16;chr16;chr16;chr16;chr16;chr16;chr16	55357672;55359712;55360248;55360248;55360789;55361208;55361208;55361498;55361498;55362612;55364210	55359048;55359922;55360505;55360505;55360848;55361317;55361317;55361708;55361805;55363223;55364672	+;+;+;+;+;+;+;+;+;+;+	3399	22	17	88	20	55	52	174	1740	101	957	138	920	IRX6	protein_coding	protein_coding	5.407988427	5.59375653	6.388960614	5.487001535	6.005286528	6.109345144	7.648875791	8.973905088	7.7831089	8.715184835	7.673973531	8.81982579	-3.792637929	7.84E-11	9.63E-09	DOWN
ENSG00000170271	chr5;chr5;chr5;chr5;chr5;chr5;chr5;chr5;chr5;chr5;chr5;chr5;chr5;chr5;chr5;chr5;chr5;chr5;chr5;chr5;chr5;chr5;chr5;chr5;chr5;chr5;chr5;chr5;chr5;chr5;chr5;chr5;chr5;chr5;chr5;chr5;chr5;chr5;chr5;chr5;chr5;chr5;chr5;chr5;chr5;chr5;chr5;chr5;chr5;chr5;chr5;chr5;chr5;chr5;chr5;chr5;chr5;chr5;chr5;chr5;chr5;chr5;chr5;chr5;chr5;chr5;chr5;chr5;chr5;chr5;chr5;chr5;chr5;chr5;chr5;chr5;chr5;chr5;chr5;chr5…	154198051;154198054;154199310;154199754;154199929;154200820;154200820;154200820;154202030;154202032;154202032;154202032;154202032;154202032;154202055;154202087;154202868;154202868;154202947;154202947;154202947;154202947;154202947;154202947;154203010;154203064;154203121;154204021;154204044;154209887;154210361;154210361;154210361;154210361;154210361;154210361;154210361;154210361;154210361;154210450…	154200032;154200986;154200986;154200032;154200032;154200986;154200986;154200986;154202137;154202137;154202137;154202137;154202137;154202137;154202137;154202137;154203152;154203152;154203152;154203152;154203152;154203152;154204268;154203152;154203152;154203152;154203152;154204117;154204117;154210482;154210482;154210482;154210482;154210858;154210482;154210482;154210482;154210482;154210482;154210482…	-;-;-;-;-;-;-;-;-;-;-;-;-;-;-;-;-;-;-;-;-;-;-;-;-;-;-;-;-;-;-;-;-;-;-;-;-;-;-;-;-;-;-;-;-;-;-;-;-;-;-;-;-;-;-;-;-;-;-;-;-;-;-;-;-;-;-;-;-;-;-;-;-;-;-;-;-;-;-;-;-;-;-;-	7222	1023	508	1128	766	1076	818	2262	5851	731	4056	1496	3291	FAXDC2	protein_coding	protein_coding	9.963048753	9.780407155	9.970166798	9.882266724	9.938871405	9.85307105	11.29072505	11.15839094	10.82253304	11.15765187	11.1269692	11.079676	-1.782228027	7.96E-11	9.74E-09	DOWN
ENSG00000117215	chr1;chr1;chr1;chr1	20438432;20442000;20442826;20445952	20440752;20442106;20442970;20446050	-;-;-;-	2672	671	2056	8	1364	340	1032	0	11	0	6	0	6	PLA2G2D	protein_coding	protein_coding	8.289464958	10.18882935	4.227075044	9.344494495	7.445419384	8.903715615	3.834956389	4.108492429	4.149374002	4.054046975	3.950356106	4.131613877	8.5442978	8.19E-11	9.98E-09	UP
ENSG00000249306	chr5;chr5;chr5;chr5;chr5;chr5;chr5;chr5;chr5;chr5;chr5;chr5;chr5;chr5;chr5;chr5;chr5;chr5;chr5;chr5;chr5;chr5;chr5;chr5;chr5	173763298;173763357;173763498;173854642;173854642;173854642;173930686;173930818;173944762;173944762;173944762;173944762;173944762;173947428;173951065;173951065;173951065;173951065;173953231;173953231;173953323;173953867;173955370;173958333;173959038	173763579;173763579;173763579;173854753;173854753;173854753;173930993;173930993;173944908;173944908;173944908;173944908;173944908;173947668;173951164;173951164;173951164;173951164;173953383;173953451;173953457;173954048;173955718;173958406;173959460	+;+;+;+;+;+;+;+;+;+;+;+;+;+;+;+;+;+;+;+;+;+;+;+;+	2445	169	176	9	172	89	92	2	6	0	4	1	3	LINC01411	lincRNA	lncRNA	6.307743	6.903670526	3.507582544	6.547388277	5.535393622	5.757723335	3.195711096	2.988314797	3.136378214	3.031365419	3.1600724	3.000210138	5.652131264	8.23E-11	9.98E-09	UP
ENSG00000161800	chr12;chr12;chr12;chr12;chr12;chr12;chr12;chr12;chr12;chr12;chr12;chr12;chr12;chr12;chr12;chr12;chr12;chr12;chr12;chr12;chr12;chr12;chr12;chr12;chr12;chr12;chr12;chr12;chr12;chr12;chr12;chr12;chr12;chr12;chr12;chr12;chr12;chr12;chr12;chr12;chr12;chr12;chr12;chr12;chr12;chr12;chr12;chr12;chr12;chr12;chr12;chr12;chr12;chr12;chr12;chr12;chr12;chr12;chr12;chr12;chr12;chr12;chr12;chr12;chr12;chr12;chr…	50370706;50382945;50382945;50382945;50382947;50383762;50384051;50384467;50384467;50384467;50384467;50384467;50384467;50385781;50385781;50385781;50385781;50385781;50385781;50385781;50385862;50386028;50386028;50386028;50386028;50386028;50386028;50386028;50386028;50386333;50386333;50386333;50386333;50386333;50386333;50386333;50387914;50387914;50387914;50387914;50387914;50387914;50387914;50388197;503…	50370842;50384126;50384126;50384126;50384126;50384126;50384126;50384575;50384575;50384575;50384575;50384575;50384575;50385916;50385916;50385916;50385916;50385916;50385916;50385916;50385916;50386160;50386160;50386160;50386160;50386160;50386160;50386160;50386141;50386438;50386438;50386438;50386438;50386438;50386438;50386438;50388112;50388112;50388112;50388112;50388112;50388112;50388112;50388292;503…	-;-;-;-;-;-;-;-;-;-;-;-;-;-;-;-;-;-;-;-;-;-;-;-;-;-;-;-;-;-;-;-;-;-;-;-;-;-;-;-;-;-;-;-;-;-;-;-;-;-;-;-;-;-;-;-;-;-;-;-;-;-;-;-;-;-;-;-;-;-;-;-;-;-;-;-;-;-;-;-;-;-;-;-;-;-;-;-;-;-;-;-;-;-;-;-;-;-;-;-;-;-;-;-;-;-;-;-;-;-;-;-;-;-;-;-;-;-;-;-;-;-;-;-;-;-;-;-	4541	1066	460	1058	763	1062	759	178	395	47	286	112	221	RACGAP1	protein_coding	protein_coding	9.404400859	9.048614303	9.302117075	9.264500374	9.319984828	9.157704665	8.159988109	7.902032471	7.595164399	7.941464841	7.973315531	7.831515138	1.978565697	1.04E-10	1.26E-08	UP
ENSG00000136573	chr8;chr8;chr8;chr8;chr8;chr8;chr8;chr8;chr8;chr8;chr8;chr8;chr8;chr8;chr8;chr8;chr8;chr8;chr8;chr8;chr8;chr8;chr8;chr8;chr8;chr8;chr8;chr8;chr8;chr8;chr8;chr8;chr8;chr8;chr8;chr8;chr8	11351510;11351678;11351899;11366659;11400733;11403240;11403561;11403561;11405541;11405541;11405541;11406533;11406533;11406533;11407503;11407668;11407668;11412252;11412252;11412252;11412841;11412841;11412841;11414167;11414167;11414167;11415471;11415471;11417842;11418811;11418811;11420488;11420488;11420488;11421412;11421412;11421412	11352100;11352100;11352100;11367400;11400856;11403612;11403612;11403612;11405634;11405634;11405634;11406612;11406631;11406631;11407771;11407771;11407771;11412398;11412398;11412398;11412993;11412993;11412993;11414297;11414346;11414346;11415547;11415547;11418961;11418961;11418961;11420619;11420619;11420619;11422108;11422037;11422113	+;+;+;+;+;+;+;+;+;+;+;+;+;+;+;+;+;+;+;+;+;+;+;+;+;+;+;+;+;+;+;+;+;+;+;+;+	4803	230	331	14	280	122	172	5	12	0	8	2	6	BLK	protein_coding	protein_coding	6.831570812	7.800196633	4.094602753	7.273766609	6.066006064	6.624997159	3.916924769	3.672490074	3.545267071	3.688762427	3.702202576	3.628221049	5.362679229	1.07E-10	1.28E-08	UP
ENSG00000224940	chr7;chr7;chr7;chr7;chr7;chr7;chr7;chr7;chr7;chr7;chr7;chr7;chr7;chr7;chr7;chr7;chr7;chr7;chr7;chr7;chr7;chr7;chr7;chr7;chr7;chr7;chr7;chr7;chr7;chr7;chr7;chr7;chr7;chr7;chr7;chr7;chr7	127990379;127990380;127990408;127990910;127990910;127992171;127992503;127992503;127998735;127998735;127998735;127998735;127998735;127998792;127999203;127999203;127999203;127999203;127999203;127999203;127999394;127999394;127999394;127999394;127999394;127999394;127999421;127999429;128001360;128001360;128001360;128001615;128001615;128001615;128001615;128001615;128001615	127991468;127992732;127991732;127991884;127992732;127992732;127992732;127992732;127998854;127998854;127998854;127998854;127998854;127998854;127999307;127999307;127999307;127999307;127999307;127999307;128000117;128000117;127999689;128000117;128000117;128000117;128000117;128000117;128001476;128001735;128001476;128001739;128001683;128001739;128001739;128001739;128001658	-;-;-;-;-;-;-;-;-;-;-;-;-;-;-;-;-;-;-;-;-;-;-;-;-;-;-;-;-;-;-;-;-;-;-;-;-	3683	36	33	44	34	40	38	88	293	64	190	76	178	PRRT4	protein_coding	protein_coding	5.365571924	5.716263361	5.45365264	5.48652831	5.387004971	5.495789745	6.673177772	6.806345389	7.031189393	6.736594528	6.782462124	6.806017886	-2.052784592	1.08E-10	1.29E-08	DOWN
ENSG00000169607	chr2;chr2;chr2;chr2;chr2;chr2;chr2;chr2;chr2;chr2;chr2;chr2;chr2;chr2;chr2;chr2;chr2;chr2;chr2;chr2;chr2;chr2;chr2;chr2;chr2;chr2;chr2;chr2;chr2;chr2;chr2;chr2;chr2;chr2;chr2;chr2;chr2;chr2;chr2;chr2;chr2;chr2;chr2	113493930;113494184;113495444;113498395;113498395;113498395;113500008;113500283;113500283;113500283;113503997;113503997;113503997;113503997;113509844;113509844;113509844;113509844;113513554;113513554;113513554;113513554;113514352;113514470;113514531;113514771;113518290;113518290;113518290;113518290;113518290;113520080;113520080;113520080;113520080;113520080;113520080;113521284;113522139;113522139…	113496625;113496625;113496625;113498584;113498584;113498584;113500346;113500346;113500346;113500346;113504152;113504152;113504152;113504152;113510051;113510051;113510051;113510051;113513651;113514791;113513711;113514791;113514732;113514791;113514791;113514791;113518341;113518341;113518341;113518341;113518341;113520146;113520146;113520146;113520146;113520146;113520146;113521694;113522241;113522195…	-;-;-;-;-;-;-;-;-;-;-;-;-;-;-;-;-;-;-;-;-;-;-;-;-;-;-;-;-;-;-;-;-;-;-;-;-;-;-;-;-;-;-	5473	189	33	328	111	258	180	0	24	6	12	3	15	CKAP2L	protein_coding	protein_coding	6.676144187	5.411223971	7.179495232	6.323264618	6.930530787	6.733966043	3.428840248	4.270435942	4.643768868	4.074453994	4.008067565	4.317049875	4.104122315	1.11E-10	1.33E-08	UP
ENSG00000211967	chr14;chr14	107048672;107049075	107048973;107049341	-;-	569	664	1203	3	934	334	603	0	8	0	4	0	4	IGHV3-53	IG_V_gene	lncRNA	8.191132131	9.471073848	3.635881519	8.820358094	7.328964197	8.198818096	3.579349483	3.74325769	3.902091899	3.680754719	3.698762642	3.755588468	8.43714007	1.17E-10	1.38E-08	UP
ENSG00000146938	chrX;chrX;chrX;chrX;chrX;chrX;chrX;chrX;chrX;chrX;chrX;chrX;chrX;chrX;chrX;chrX;chrX;chrX;chrX;chrX;chrX;chrX;chrX;chrX;chrX;chrX;chrX;chrX;chrX;chrX;chrX;chrX;chrX;chrX;chrX;chrX;chrX;chrX;chrX	5758678;5762475;5808067;5808085;5808319;5810246;5810559;5821118;5821118;5821118;5821118;5821118;5821118;5827095;5827095;5827095;5827095;5827095;5947321;5947321;5947321;5947321;5947321;5950732;6069036;6069036;6069036;6069036;6069036;6069050;6069331;6104813;6105524;6144676;6144921;6145730;6145730;6146582;6146582	5758932;5762542;5811707;5811707;5811707;5811707;5811707;5821907;5821907;5821907;5821907;5821907;5821394;5827280;5827280;5827280;5827280;5827280;5947473;5947473;5947473;5947473;5947473;5950791;6069812;6069812;6069812;6069812;6069812;6069812;6069812;6105079;6105830;6144806;6145116;6145888;6145888;6146656;6146904	-;-;-;-;-;-;-;-;-;-;-;-;-;-;-;-;-;-;-;-;-;-;-;-;-;-;-;-;-;-;-;-;-;-;-;-;-;-;-	7313	364	410	618	387	491	514	51	202	12	126	32	107	NLGN4X	protein_coding	protein_coding	7.972420201	8.619161123	8.430478166	8.243512902	8.20256671	8.439854385	6.635028191	6.886546997	6.099132308	6.793624689	6.472071627	6.768858638	2.508797091	1.17E-10	1.38E-08	UP
ENSG00000135919	chr2;chr2;chr2;chr2;chr2;chr2;chr2;chr2;chr2;chr2;chr2;chr2;chr2;chr2;chr2;chr2;chr2;chr2;chr2;chr2;chr2;chr2;chr2;chr2;chr2;chr2;chr2;chr2;chr2;chr2;chr2;chr2;chr2;chr2;chr2;chr2;chr2;chr2;chr2;chr2;chr2;chr2;chr2;chr2;chr2;chr2;chr2;chr2;chr2;chr2;chr2;chr2;chr2;chr2;chr2;chr2;chr2	224839829;224839829;224839870;224839870;224840399;224840531;224842261;224842261;224842261;224842261;224842261;224842261;224845028;224845028;224845028;224845028;224845028;224847398;224847398;224847398;224847398;224847398;224849469;224849469;224849469;224849469;224849469;224849526;224856520;224856520;224856520;224856520;224856520;224862832;224862832;224862832;224862832;224862832;224866269;224866358…	224840621;224840621;224840621;224840621;224840621;224840621;224842344;224842344;224842344;224842344;224847497;224842344;224845114;224845114;224845114;224845117;224845114;224847498;224847498;224847498;224847498;224847498;224849785;224849667;224849667;224849667;224849667;224849667;224856717;224856717;224856717;224856717;224856717;224863059;224863059;224863059;224863059;224863059;224866639;224866639…	-;-;-;-;-;-;-;-;-;-;-;-;-;-;-;-;-;-;-;-;-;-;-;-;-;-;-;-;-;-;-;-;-;-;-;-;-;-;-;-;-;-;-;-;-;-;-;-;-;-;-;-;-;-;-;-;-	8891	2249	459	1599	1354	1924	1029	124	511	62	318	93	286	SERPINE2	protein_coding	protein_coding	10.30603039	9.161410113	9.842489344	9.975132688	10.0541328	9.582710688	7.983788849	8.275896168	7.979778639	8.179765564	7.961077588	8.205111109	2.611466741	1.20E-10	1.41E-08	UP
ENSG00000272078	chr1;chr1	10699298;10707305	10700134;10714390	+;+	7923	2	4	17	3	10	10	107	103	107	105	107	105	RP4-734G22.3	antisense	lncRNA	3.269909759	3.781852517	4.232868391	3.491439052	3.884169434	4.012793945	6.558441924	5.416201012	7.295356292	5.799419509	6.834986961	5.935939168	-4.392045087	1.27E-10	1.48E-08	DOWN
ENSG00000140557	chr15;chr15;chr15;chr15;chr15;chr15;chr15;chr15;chr15;chr15;chr15;chr15;chr15;chr15;chr15;chr15;chr15;chr15;chr15	92937058;92937271;92937295;92973279;92973279;92977477;92977477;92977546;92981583;92981583;92981583;92981583;92987866;92987866;92987866;92987866;93007330;93007330;93007330	92937392;92937392;92937392;92973341;92973341;92977605;92977605;92977605;92981840;92981840;92981840;92981840;92988159;92988159;92988354;92988159;93007614;93007615;93011958	+;+;+;+;+;+;+;+;+;+;+;+;+;+;+;+;+;+;+	5903	3	1	0	2	2	0	21	61	10	41	16	36	ST8SIA2	protein_coding	protein_coding	2.419072819	2.331485087	1.901463992	2.375869206	2.242256074	1.965536336	4.166031272	4.196341276	4.049690007	4.156605269	4.134801493	4.156275097	-4.592126336	1.33E-10	1.55E-08	DOWN
ENSG00000211973	chr14;chr14	107169931;107170322	107170235;107170428	-;-	412	368	3219	6	1794	187	1612	0	12	1	6	0	6	IGHV1-69	IG_V_gene	lncRNA	7.671170389	11.43318041	4.140929084	9.816416231	6.852017668	9.546804642	3.881474618	4.191193817	4.379537736	4.094885724	3.998375819	4.172767885	8.781317487	1.37E-10	1.59E-08	UP
ENSG00000099958	chr22;chr22;chr22;chr22;chr22;chr22;chr22;chr22;chr22;chr22;chr22;chr22;chr22;chr22;chr22;chr22;chr22;chr22;chr22;chr22;chr22;chr22;chr22;chr22;chr22;chr22;chr22;chr22;chr22;chr22;chr22;chr22;chr22;chr22;chr22;chr22;chr22;chr22;chr22;chr22;chr22;chr22;chr22;chr22;chr22	24176690;24176690;24176690;24176690;24178487;24178652;24178921;24178921;24178921;24178921;24178954;24179251;24179251;24179251;24179251;24179251;24179834;24179846;24179846;24179846;24179846;24179846;24179846;24179846;24180003;24180325;24180325;24180539;24180539;24180539;24180539;24180751;24180751;24180751;24180751;24180751;24180898;24180898;24180898;24180898;24180898;24181082;24181082;24181082;241…	24179341;24179404;24177119;24177119;24178701;24178706;24179341;24179149;24179149;24179149;24179341;24179341;24179341;24179341;24179341;24179341;24179885;24179918;24180041;24180041;24179918;24179918;24179871;24180041;24180041;24180390;24180632;24180632;24180632;24180632;24180632;24180824;24180824;24180903;24180824;24180824;24180963;24181191;24180963;24181315;24180963;24181199;24181191;24181193;241…	-;-;-;-;-;-;-;-;-;-;-;-;-;-;-;-;-;-;-;-;-;-;-;-;-;-;-;-;-;-;-;-;-;-;-;-;-;-;-;-;-;-;-;-;-	3796	816	2516	46	1666	431	1281	2	74	7	38	4	40	DERL3	protein_coding	protein_coding	8.744088558	10.61225978	5.862720243	9.780502112	7.969229093	9.367047999	4.778724588	5.876279643	5.580771277	5.658404887	5.081109654	5.799314254	5.862842646	1.51E-10	1.74E-08	UP
ENSG00000112096	chr6;chr6;chr6;chr6;chr6;chr6;chr6;chr6;chr6;chr6;chr6;chr6;chr6;chr6;chr6;chr6;chr6;chr6;chr6;chr6;chr6;chr6;chr6;chr6;chr6;chr6;chr6;chr6;chr6;chr6;chr6;chr6;chr6;chr6;chr6;chr6;chr6;chr6;chr6;chr6;chr6;chr6;chr6;chr6;chr6;chr6;chr6;chr6;chr6;chr6;chr6;chr6;chr6;chr6;chr6;chr6;chr6;chr6;chr6;chr6;chr6;chr6;chr6;chr6;chr6;chr6	160090089;160100096;160100096;160100148;160100151;160103171;160103197;160103493;160103506;160103506;160103506;160103514;160103642;160105886;160105886;160105886;160105886;160105886;160105886;160105886;160105886;160105886;160105907;160105928;160105936;160105971;160109158;160109158;160109158;160109158;160109158;160109158;160109158;160109158;160109158;160109158;160111951;160112992;160113438;160113563…	160103670;160100330;160103670;160100330;160100330;160103670;160103670;160103670;160103670;160103670;160103670;160103670;160103670;160106065;160106065;160106065;160106065;160106065;160106065;160106065;160106065;160106065;160106065;160106065;160106065;160106065;160109274;160109274;160109274;160109380;160109274;160109274;160109274;160109274;160109274;160109274;160113895;160113110;160113682;160113895…	-;-;-;-;-;-;-;-;-;-;-;-;-;-;-;-;-;-;-;-;-;-;-;-;-;-;-;-;-;-;-;-;-;-;-;-;-;-;-;-;-;-;-;-;-;-;-;-;-;-;-;-;-;-;-;-;-;-;-;-;-;-;-;-;-;-	18985	33539	37152	48730	35346	41134	42941	4664	21286	2691	12975	3678	11988	SOD2	protein_coding	protein_coding	14.53187521	15.16532417	14.82730674	14.795821	14.66385577	14.89809041	13.15947301	13.5581123	13.27281969	13.43880064	13.1770198	13.48942281	2.153538581	1.65E-10	1.90E-08	UP
ENSG00000185352	chr13;chr13	96743093;97484744	96743823;97485671	+;+	1659	0	0	5	0	2	2	78	27	133	52	106	80	HS6ST3	protein_coding	protein_coding	2.400689959	2.625185639	3.032689223	2.489862196	2.685619489	2.785973234	5.980761306	3.864665376	7.348299976	4.817006588	6.608718889	5.398178407	-6.684554987	1.84E-10	2.10E-08	DOWN
ENSG00000269404	chr19;chr19;chr19;chr19;chr19;chr19;chr19;chr19;chr19;chr19;chr19;chr19;chr19;chr19;chr19;chr19;chr19;chr19;chr19;chr19;chr19;chr19;chr19;chr19;chr19;chr19;chr19;chr19;chr19;chr19;chr19;chr19;chr19;chr19;chr19;chr19;chr19;chr19;chr19	50922195;50922196;50922198;50922198;50922198;50922198;50922211;50922215;50923150;50923203;50923203;50923203;50923203;50923203;50923203;50923203;50925730;50925730;50925730;50925730;50925730;50925730;50925730;50925730;50926080;50926080;50926080;50926080;50926080;50926862;50926862;50926862;50926862;50926897;50931295;50931295;50931295;50931295;50931295	50922242;50922242;50922242;50922242;50922242;50922242;50922242;50922242;50923230;50923230;50923230;50923230;50923230;50923230;50923230;50923230;50925802;50925802;50925802;50925802;50926232;50925802;50925802;50925802;50926294;50926284;50926454;50926294;50926294;50927008;50927012;50927012;50927012;50927012;50932246;50931844;50931381;50931844;50934570	+;+;+;+;+;+;+;+;+;+;+;+;+;+;+;+;+;+;+;+;+;+;+;+;+;+;+;+;+;+;+;+;+;+;+;+;+;+;+	4281	123	207	19	165	71	113	0	5	3	2	2	4	SPIB	protein_coding	protein_coding	5.985104894	7.110653592	4.092235151	6.524203916	5.328596672	6.003533264	2.884849278	2.958622164	3.829145	2.859507766	3.397027822	3.161214959	5.44390775	2.00E-10	2.28E-08	UP
ENSG00000231123	chr21	39610149	39610586	-	438	188	208	81	198	134	144	15	11	0	13	8	6	SPATA20P1	processed_pseudogene	lncRNA	6.67439354	7.324739931	5.714954838	6.945875275	6.237125866	6.499604244	4.775894273	3.789102633	3.742706474	4.13058751	4.524389863	3.799050554	4.084585939	2.27E-10	2.58E-08	UP
ENSG00000105650	chr19;chr19;chr19;chr19;chr19;chr19;chr19;chr19;chr19;chr19;chr19;chr19;chr19;chr19;chr19;chr19;chr19;chr19;chr19;chr19;chr19;chr19;chr19;chr19;chr19;chr19;chr19;chr19;chr19;chr19;chr19;chr19;chr19;chr19;chr19;chr19;chr19;chr19;chr19;chr19;chr19;chr19;chr19;chr19;chr19;chr19;chr19;chr19;chr19;chr19;chr19;chr19;chr19;chr19;chr19;chr19;chr19;chr19;chr19;chr19;chr19;chr19;chr19;chr19;chr19;chr19;chr…	18318771;18319462;18321353;18321362;18321370;18321370;18321641;18321641;18321739;18321739;18322569;18322569;18322569;18322569;18322569;18322569;18322569;18322569;18322569;18322569;18324178;18324178;18324178;18324178;18324178;18324178;18324178;18324178;18324178;18324178;18327551;18327551;18327551;18327551;18327551;18327551;18327551;18327551;18327551;18327551;18328959;18328959;18328959;18328959;183…	18322086;18322086;18322086;18322086;18322086;18322086;18322086;18322086;18322086;18322086;18322751;18322751;18322751;18322751;18322751;18322751;18322751;18322751;18322751;18322751;18324300;18324300;18324300;18324300;18324300;18324300;18324300;18324300;18324300;18324300;18327705;18327705;18327705;18327705;18327705;18327705;18327705;18327705;18327705;18327705;18329058;18329058;18329058;18329058;183…	-;-;-;-;-;-;-;-;-;-;-;-;-;-;-;-;-;-;-;-;-;-;-;-;-;-;-;-;-;-;-;-;-;-;-;-;-;-;-;-;-;-;-;-;-;-;-;-;-;-;-;-;-;-;-;-;-;-;-;-;-;-;-;-;-;-;-;-;-;-;-;-;-;-;-;-;-;-;-;-;-;-;-;-;-;-;-;-;-;-;-;-;-;-;-;-;-;-;-;-;-;-;-;-;-;-;-;-;-;-;-;-;-;-;-;-;-;-;-;-;-;-;-;-;-;-;-;-	8532	33	17	24	25	28	20	118	212	110	165	114	161	PDE4C	protein_coding	protein_coding	5.216318831	5.106559983	4.900547468	5.161421694	5.025442575	4.917462781	6.922366592	6.42652178	7.563115406	6.541154644	7.154447394	6.652055886	-2.927624746	2.29E-10	2.59E-08	DOWN
ENSG00000135838	chr1;chr1;chr1;chr1;chr1;chr1;chr1;chr1;chr1;chr1;chr1;chr1;chr1;chr1;chr1;chr1;chr1;chr1;chr1;chr1;chr1;chr1;chr1;chr1;chr1;chr1;chr1;chr1;chr1;chr1;chr1;chr1;chr1;chr1;chr1;chr1;chr1;chr1;chr1;chr1;chr1;chr1;chr1;chr1;chr1;chr1;chr1;chr1;chr1;chr1;chr1;chr1;chr1;chr1;chr1;chr1;chr1;chr1;chr1;chr1;chr1;chr1;chr1;chr1;chr1;chr1;chr1;chr1;chr1;chr1;chr1;chr1;chr1;chr1;chr1;chr1;chr1;chr1;chr1;chr1…	182758428;182758584;182758872;182758904;182758908;182758911;182760383;182761366;182761367;182761367;182761367;182761367;182761367;182761394;182763485;182763485;182763485;182763491;182763491;182763491;182763491;182763491;182763491;182764865;182772833;182772833;182772833;182772833;182772833;182772833;182772833;182772833;182772833;182772833;182772833;182775280;182775280;182775280;182775280;182775280…	182758940;182758940;182758940;182758940;182758940;182758940;182760465;182761421;182761421;182761421;182761421;182761421;182761421;182761421;182763574;182763574;182763574;182763574;182763574;182763574;182763574;182763574;182763574;182764975;182772906;182772906;182772906;182772906;182772906;182772906;182772906;182772906;182772906;182772906;182772906;182775367;182775367;182775367;182775367;182775667…	+;+;+;+;+;+;+;+;+;+;+;+;+;+;+;+;+;+;+;+;+;+;+;+;+;+;+;+;+;+;+;+;+;+;+;+;+;+;+;+;+;+;+;+;+;+;+;+;+;+;+;+;+;+;+;+;+;+;+;+;+;+;+;+;+;+;+;+;+;+;+;+;+;+;+;+;+;+;+;+;+;+;+;+;+;+;+;+;+;+;+;+;+;+;+;+;+;+;+;+;+;+;+;+;+;+	4975	3609	2171	4229	2890	3919	3200	605	2192	239	1398	422	1216	NPL	protein_coding	protein_coding	11.25579679	11.24595713	11.32739871	11.23395586	11.26180595	11.23841361	10.03380514	10.22837914	9.811699723	10.14996742	9.941275784	10.14514091	1.751994921	2.48E-10	2.79E-08	UP
ENSG00000168685	chr5;chr5;chr5;chr5;chr5;chr5;chr5;chr5;chr5;chr5;chr5;chr5;chr5;chr5;chr5;chr5;chr5;chr5;chr5;chr5;chr5;chr5;chr5;chr5;chr5;chr5;chr5;chr5;chr5;chr5;chr5;chr5;chr5;chr5;chr5;chr5;chr5;chr5;chr5;chr5;chr5;chr5;chr5;chr5;chr5;chr5;chr5;chr5	35852797;35852825;35856134;35856397;35856951;35856991;35856991;35856993;35856994;35857079;35857079;35860954;35860954;35860954;35860954;35860954;35860954;35860954;35860954;35867408;35867408;35867408;35867408;35867408;35867408;35871158;35871158;35871158;35871158;35873303;35873582;35873582;35873582;35873636;35874551;35874551;35875516;35875614;35875614;35875614;35875614;35875614;35875614;35876085;358…	35853040;35853040;35856271;35856789;35857161;35857161;35857161;35857161;35857161;35857161;35857161;35861092;35861092;35861092;35861092;35861092;35861092;35861028;35861050;35867712;35867565;35867565;35867565;35867565;35867567;35871315;35871315;35871315;35871315;35873750;35873750;35873750;35873750;35873750;35874644;35874644;35875689;35875689;35875824;35875623;35875689;35875689;35875689;35876810;358…	+;+;+;+;+;+;+;+;+;+;+;+;+;+;+;+;+;+;+;+;+;+;+;+;+;+;+;+;+;+;+;+;+;+;+;+;+;+;+;+;+;+;+;+;+;+;+;+	6060	5246	2374	834	3810	3040	1604	54	413	124	234	89	268	IL7R	protein_coding	protein_coding	11.35012931	11.02193442	9.309919061	11.21713542	10.66243351	10.17122615	7.568102439	8.266127803	8.751834051	8.102956863	8.11364839	8.324347609	3.771703883	2.53E-10	2.84E-08	UP
ENSG00000158869	chr1;chr1;chr1;chr1;chr1;chr1;chr1;chr1;chr1;chr1;chr1;chr1;chr1;chr1	161185024;161185069;161185087;161187776;161187776;161188031;161188031;161188031;161188493;161188493;161188493;161188671;161188671;161190180	161185160;161185160;161185160;161187867;161187867;161188066;161188066;161188066;161188513;161188513;161188513;161189038;161189038;161190489	+;+;+;+;+;+;+;+;+;+;+;+;+;+	964	2145	1101	1299	1623	1722	1200	216	688	59	452	138	374	FCER1G	protein_coding	protein_coding	10.33251753	10.15288942	9.711413373	10.2492887	10.01795502	9.829112163	8.587405483	8.659285662	8.070587791	8.610391492	8.420581682	8.560903993	2.301847037	2.86E-10	3.19E-08	UP
ENSG00000114812	chr3;chr3;chr3;chr3;chr3;chr3;chr3;chr3;chr3;chr3;chr3;chr3;chr3;chr3;chr3;chr3;chr3;chr3;chr3;chr3;chr3;chr3;chr3;chr3;chr3;chr3;chr3;chr3;chr3;chr3;chr3;chr3;chr3;chr3;chr3;chr3;chr3;chr3;chr3;chr3;chr3;chr3;chr3;chr3;chr3;chr3;chr3;chr3;chr3;chr3;chr3;chr3;chr3;chr3;chr3;chr3;chr3;chr3;chr3;chr3;chr3;chr3;chr3;chr3;chr3;chr3;chr3;chr3;chr3;chr3;chr3;chr3;chr3;chr3;chr3;chr3;chr3;chr3;chr3;chr3…	42530791;42530972;42530975;42530986;42533820;42541536;42541536;42543404;42544104;42544104;42544104;42544109;42544109;42544115;42544115;42544156;42554243;42555241;42555241;42555241;42555241;42555241;42555291;42560715;42560715;42560715;42560715;42560715;42560715;42560715;42560715;42560715;42560715;42560715;42560715;42567379;42567379;42567379;42567379;42567379;42567379;42567379;42567379;42567379;425…	42531170;42531170;42531170;42531170;42534022;42541908;42541638;42543721;42544305;42544305;42544305;42544305;42544305;42544305;42544305;42544305;42554441;42555346;42555346;42555346;42555346;42555346;42555346;42560822;42560822;42560822;42560822;42560822;42560822;42560822;42560822;42560822;42560806;42560822;42560822;42567485;42567485;42567485;42567485;42567485;42567485;42567485;42567485;42567485;425…	+;+;+;+;+;+;+;+;+;+;+;+;+;+;+;+;+;+;+;+;+;+;+;+;+;+;+;+;+;+;+;+;+;+;+;+;+;+;+;+;+;+;+;+;+;+;+;+;+;+;+;+;+;+;+;+;+;+;+;+;+;+;+;+;+;+;+;+;+;+;+;+;+;+;+;+;+;+;+;+;+;+;+;+;+;+;+;+;+;+;+;+;+;+;+;+;+;+;+;+;+;+;+;+;+;+;+;+;+;+;+;+;+;+;+;+;+;+;+	7378	64	89	294	76	179	192	1234	1624	424	1429	829	1024	VIPR1	protein_coding	protein_coding	6.889724419	7.520030538	8.044265484	7.158515791	7.617667662	7.835535738	10.15126126	9.290144002	9.724310462	9.540795397	9.996635997	9.330397947	-3.164623536	2.97E-10	3.30E-08	DOWN
ENSG00000186354	chr9;chr9;chr9;chr9;chr9;chr9;chr9;chr9	91605778;91605836;91605843;91606385;91606385;91606385;91606767;91606767	91606099;91606099;91606156;91606610;91606979;91606610;91611055;91611055	+;+;+;+;+;+;+;+	5050	304	180	565	242	434	372	55	78	20	66	38	49	C9orf47	protein_coding	protein_coding	7.654781182	7.62709055	8.212873081	7.626502031	7.946289356	7.973236342	6.526640975	5.902593551	6.260845068	6.067429791	6.432248853	5.939305373	2.532644579	3.17E-10	3.51E-08	UP
ENSG00000153902	chr19;chr19;chr19;chr19;chr19;chr19;chr19;chr19;chr19;chr19;chr19;chr19;chr19;chr19;chr19;chr19;chr19;chr19;chr19;chr19;chr19;chr19;chr19;chr19;chr19;chr19;chr19;chr19;chr19;chr19;chr19;chr19;chr19;chr19;chr19;chr19;chr19;chr19;chr19;chr19;chr19;chr19;chr19;chr19;chr19;chr19;chr19;chr19;chr19;chr19;chr19;chr19;chr19;chr19;chr19;chr19;chr19;chr19;chr19;chr19;chr19;chr19;chr19	35615417;35615417;35615570;35615578;35615578;35617174;35617174;35617174;35617605;35617757;35617757;35617757;35621993;35622042;35622290;35622290;35622290;35622290;35622290;35622436;35622693;35622693;35622693;35622693;35622693;35622693;35622693;35622695;35622695;35622875;35622875;35622875;35622875;35622875;35622875;35622875;35622875;35622875;35624222;35624222;35624597;35624597;35624597;35624597;356…	35616411;35616411;35616411;35617679;35615770;35617679;35617921;35617679;35617921;35617921;35617921;35617921;35622459;35622459;35622459;35622459;35622459;35622459;35622459;35622459;35622764;35622764;35622764;35622764;35622764;35622764;35622764;35622764;35622764;35622946;35622946;35622946;35622946;35622946;35622946;35622946;35622946;35622946;35624348;35624348;35624668;35624668;35625008;35624916;356…	-;-;-;-;-;-;-;-;-;-;-;-;-;-;-;-;-;-;-;-;-;-;-;-;-;-;-;-;-;-;-;-;-;-;-;-;-;-;-;-;-;-;-;-;-;-;-;-;-;-;-;-;-;-;-;-;-;-;-;-;-;-;-	4527	225	264	391	244	308	328	2003	2148	1574	2076	1788	1861	LGI4	protein_coding	protein_coding	8.299331815	8.857205575	8.683145738	8.530548747	8.491813235	8.699188271	10.93018401	9.870966955	11.41169718	10.21121865	11.08740259	10.23706903	-3.158323095	3.46E-10	3.82E-08	DOWN
ENSG00000196666	chr11;chr11;chr11;chr11;chr11;chr11	47608198;47608245;47609303;47609303;47609591;47609591	47608405;47608405;47609373;47609373;47610746;47610746	+;+;+;+;+;+	1435	196	39	131	118	164	85	1037	991	400	1014	718	696	FAM180B	protein_coding	protein_coding	7.640707694	6.749029836	7.213746649	7.373197218	7.41529811	7.023429269	9.881965881	8.687936924	9.579006934	9.091139285	9.760041693	8.838236542	-3.14423047	3.83E-10	4.21E-08	DOWN
ENSG00000130176	chr19;chr19;chr19;chr19;chr19;chr19;chr19;chr19;chr19;chr19;chr19;chr19;chr19;chr19;chr19;chr19;chr19;chr19;chr19;chr19;chr19;chr19;chr19;chr19;chr19;chr19;chr19;chr19;chr19;chr19;chr19;chr19;chr19;chr19;chr19;chr19;chr19;chr19;chr19;chr19;chr19;chr19;chr19;chr19;chr19;chr19;chr19;chr19;chr19;chr19;chr19;chr19;chr19;chr19;chr19;chr19	11649532;11649582;11649590;11649668;11650110;11650110;11650518;11650709;11651051;11651891;11651891;11651891;11651891;11651891;11651891;11651891;11652005;11652737;11657490;11657490;11657490;11657490;11657490;11657490;11657490;11657523;11657647;11657647;11657647;11657647;11657647;11657647;11657647;11657647;11658612;11658612;11658612;11658612;11658612;11658612;11658612;11658655;11660138;11660138;116…	11649805;11649805;11649805;11649805;11650384;11650375;11650569;11650836;11651501;11652012;11651988;11652012;11652012;11652012;11652012;11652012;11652012;11653056;11657556;11657556;11657556;11657556;11657556;11657556;11657556;11657556;11657784;11657784;11657784;11657715;11657784;11657784;11657784;11657784;11658722;11658722;11658721;11658722;11658722;11658722;11658722;11658722;11660284;11660539;116…	+;+;+;+;+;+;+;+;+;+;+;+;+;+;+;+;+;+;+;+;+;+;+;+;+;+;+;+;+;+;+;+;+;+;+;+;+;+;+;+;+;+;+;+;+;+;+;+;+;+;+;+;+;+;+;+	2939	65	23	268	44	166	146	1012	3160	210	2086	611	1685	CNN1	protein_coding	protein_coding	6.812049737	6.489485254	7.897101376	6.689492001	7.483759082	7.529405723	9.892259795	9.961807635	8.937470018	9.907004015	9.622429456	9.820002975	-3.652106232	4.01E-10	4.39E-08	DOWN
ENSG00000129810	chr3;chr3;chr3;chr3;chr3;chr3;chr3;chr3;chr3;chr3;chr3;chr3;chr3;chr3;chr3;chr3;chr3;chr3;chr3;chr3;chr3;chr3;chr3;chr3;chr3;chr3;chr3;chr3;chr3;chr3;chr3;chr3;chr3;chr3;chr3;chr3;chr3;chr3;chr3;chr3;chr3;chr3;chr3;chr3;chr3;chr3;chr3;chr3;chr3;chr3;chr3;chr3;chr3;chr3;chr3;chr3;chr3;chr3;chr3;chr3;chr3;chr3;chr3;chr3;chr3;chr3;chr3;chr3;chr3;chr3;chr3;chr3;chr3;chr3;chr3;chr3;chr3;chr3;chr3;chr3…	20202085;20202085;20202085;20202087;20202501;20202501;20202501;20202501;20210978;20211545;20211553;20211977;20211985;20211985;20212136;20212216;20212216;20212216;20212216;20212216;20212216;20212535;20212535;20212535;20212535;20212535;20212535;20212535;20212535;20212535;20212535;20212535;20212535;20212535;20215741;20215741;20215741;20215741;20216214;20216497;20216497;20216497;20216497;20216497;202…	20202718;20202718;20202718;20202718;20202718;20202718;20202718;20202718;20212307;20212307;20212307;20212307;20212307;20212307;20212307;20212307;20212307;20212307;20212307;20212307;20212307;20212724;20212724;20212724;20212724;20212724;20212759;20212724;20212724;20212724;20212724;20212724;20212724;20212724;20216547;20216547;20216547;20216547;20216547;20216547;20216547;20216547;20216547;20216547;202…	-;-;-;-;-;-;-;-;-;-;-;-;-;-;-;-;-;-;-;-;-;-;-;-;-;-;-;-;-;-;-;-;-;-;-;-;-;-;-;-;-;-;-;-;-;-;-;-;-;-;-;-;-;-;-;-;-;-;-;-;-;-;-;-;-;-;-;-;-;-;-;-;-;-;-;-;-;-;-;-;-;-;-;-;-;-;-;-;-;-;-;-;-;-;-;-;-;-;-;-;-;-;-;-;-;-;-;-;-;-;-;-;-;-;-;-;-;-;-	3823	54	18	106	36	80	62	4	9	0	6	2	4	SGOL1	protein_coding	protein_coding	4.942971084	4.364436408	5.542297414	4.738684515	5.263830046	5.183525833	3.326209487	3.076065674	2.942124668	3.088817737	3.181057376	2.979596813	3.72868434	4.13E-10	4.50E-08	UP
ENSG00000065534	chr3;chr3;chr3;chr3;chr3;chr3;chr3;chr3;chr3;chr3;chr3;chr3;chr3;chr3;chr3;chr3;chr3;chr3;chr3;chr3;chr3;chr3;chr3;chr3;chr3;chr3;chr3;chr3;chr3;chr3;chr3;chr3;chr3;chr3;chr3;chr3;chr3;chr3;chr3;chr3;chr3;chr3;chr3;chr3;chr3;chr3;chr3;chr3;chr3;chr3;chr3;chr3;chr3;chr3;chr3;chr3;chr3;chr3;chr3;chr3;chr3;chr3;chr3;chr3;chr3;chr3;chr3;chr3;chr3;chr3;chr3;chr3;chr3;chr3;chr3;chr3;chr3;chr3;chr3;chr3…	123328896;123331145;123331145;123331157;123332187;123332876;123332892;123332892;123332911;123332952;123335199;123337486;123337486;123337486;123337486;123337486;123337486;123337486;123337486;123337486;123337486;123339054;123339054;123339054;123339054;123339054;123339054;123339054;123339054;123339054;123339054;123339054;123339344;123345665;123345665;123345665;123345665;123345665;123345665;123345665…	123333196;123333196;123333196;123333196;123333196;123333196;123333196;123333196;123333196;123333196;123337617;123337617;123337617;123337617;123337617;123337617;123337614;123337617;123337617;123337617;123337617;123342925;123339183;123339183;123339183;123339183;123339183;123339361;123339183;123344163;123339183;123339183;123339473;123345788;123345788;123345788;123345788;123345788;123345788;123345788…	-;-;-;-;-;-;-;-;-;-;-;-;-;-;-;-;-;-;-;-;-;-;-;-;-;-;-;-;-;-;-;-;-;-;-;-;-;-;-;-;-;-;-;-;-;-;-;-;-;-;-;-;-;-;-;-;-;-;-;-;-;-;-;-;-;-;-;-;-;-;-;-;-;-;-;-;-;-;-;-;-;-;-;-;-;-;-;-;-;-;-;-;-;-;-;-;-;-;-;-;-;-;-;-;-;-;-;-;-;-;-;-;-;-;-;-;-;-;-;-;-;-;-;-;-;-;-;-	22166	3176	1416	3397	2296	3286	2406	5705	19014	2289	12360	3997	10652	MYLK	protein_coding	protein_coding	11.57370445	11.29203604	11.55256346	11.45977984	11.53407017	11.4133009	12.69076501	12.82423184	12.44783464	12.75595671	12.58857437	12.74074806	-1.766109394	4.24E-10	4.61E-08	DOWN
ENSG00000211956	chr14;chr14	106829594;106829979	106829895;106830076	-;-	400	177	681	2	429	90	342	1	10	1	6	1	6	IGHV4-34	IG_V_gene	lncRNA	6.55006806	8.661423743	3.16545438	7.773001115	5.749481993	7.401483524	3.36085238	3.530423227	3.733419944	3.50443018	3.499781476	3.5917199	6.504352679	4.84E-10	5.23E-08	UP
ENSG00000187912	chr19;chr19;chr19;chr19;chr19;chr19;chr19;chr19;chr19;chr19;chr19;chr19;chr19;chr19;chr19;chr19;chr19;chr19;chr19;chr19;chr19;chr19;chr19;chr19;chr19;chr19;chr19;chr19;chr19;chr19;chr19;chr19;chr19;chr19;chr19;chr19;chr19;chr19;chr19;chr19;chr19;chr19;chr19;chr19;chr19;chr19;chr19;chr19;chr19;chr19;chr19;chr19;chr19;chr19;chr19;chr19;chr19;chr19;chr19;chr19;chr19;chr19;chr19;chr19;chr19;chr19	14693896;14693896;14693935;14693935;14693935;14694169;14694169;14694169;14694169;14694169;14698426;14698426;14698426;14698426;14698426;14703093;14703093;14703093;14703093;14705302;14705329;14705329;14705329;14705329;14705444;14705444;14705444;14705444;14705444;14705571;14705571;14705571;14705571;14705571;14706086;14706086;14706086;14706086;14706086;14707688;14707688;14707688;14707688;14707688;147…	14694015;14694015;14694015;14694015;14694015;14694246;14694246;14694246;14694246;14694246;14698503;14698503;14698503;14698503;14698503;14703170;14703170;14703170;14703170;14705361;14705361;14705361;14705361;14705361;14705494;14705494;14705494;14705494;14705494;14705612;14705612;14705612;14705612;14705612;14706127;14706127;14706127;14706127;14706127;14707825;14707825;14707825;14707825;14707825;147…	+;+;+;+;+;+;+;+;+;+;+;+;+;+;+;+;+;+;+;+;+;+;+;+;+;+;+;+;+;+;+;+;+;+;+;+;+;+;+;+;+;+;+;+;+;+;+;+;+;+;+;+;+;+;+;+;+;+;+;+;+;+;+;+;+;+	2265	70	110	23	90	46	66	0	6	0	3	0	3	CLEC17A	protein_coding	protein_coding	5.191703189	6.207594465	4.02770945	5.667454415	4.689013673	5.235789069	2.549618344	2.76965916	2.840261305	2.690280868	2.659628245	2.76535462	5.365478542	4.86E-10	5.23E-08	UP
ENSG00000211892	chr14;chr14;chr14;chr14	106090687;106091233;106091681;106092109	106091135;106091562;106091716;106092403	-;-;-;-	1110	36538	213428	190	124983	18364	106809	66	1854	32	960	49	943	IGHG4	IG_C_gene	lncRNA	14.17694745	17.52139904	9.543431886	15.94487476	13.31630683	15.60211962	9.391108138	10.66522007	9.393623814	10.44254966	9.383293205	10.52973479	7.752138647	5.28E-10	5.66E-08	UP
ENSG00000196218	chr19;chr19;chr19;chr19;chr19;chr19;chr19;chr19;chr19;chr19;chr19;chr19;chr19;chr19;chr19;chr19;chr19;chr19;chr19;chr19;chr19;chr19;chr19;chr19;chr19;chr19;chr19;chr19;chr19;chr19;chr19;chr19;chr19;chr19;chr19;chr19;chr19;chr19;chr19;chr19;chr19;chr19;chr19;chr19;chr19;chr19;chr19;chr19;chr19;chr19;chr19;chr19;chr19;chr19;chr19;chr19;chr19;chr19;chr19;chr19;chr19;chr19;chr19;chr19;chr19;chr19;chr…	38924339;38924340;38924470;38931385;38931385;38931385;38932989;38932989;38932989;38934198;38934198;38934198;38934358;38934358;38934358;38934789;38934789;38934789;38935224;38935224;38935224;38937112;38937112;38937112;38937334;38937334;38937334;38938995;38938995;38938995;38939289;38939289;38939289;38942404;38942404;38942404;38943459;38943459;38943459;38945875;38945875;38945875;38946091;38946091;389…	38924514;38924514;38924514;38931504;38931504;38931504;38933093;38933093;38933093;38934272;38934272;38934272;38934436;38934436;38934436;38934901;38934901;38934901;38935317;38935317;38935317;38937205;38937205;38937205;38937408;38937408;38937408;38939151;38939151;38939151;38939453;38939453;38939453;38942525;38942525;38942525;38943654;38943654;38943654;38946010;38946010;38946010;38946186;38946186;389…	+;+;+;+;+;+;+;+;+;+;+;+;+;+;+;+;+;+;+;+;+;+;+;+;+;+;+;+;+;+;+;+;+;+;+;+;+;+;+;+;+;+;+;+;+;+;+;+;+;+;+;+;+;+;+;+;+;+;+;+;+;+;+;+;+;+;+;+;+;+;+;+;+;+;+;+;+;+;+;+;+;+;+;+;+;+;+;+;+;+;+;+;+;+;+;+;+;+;+;+;+;+;+;+;+;+;+;+;+;+;+;+;+;+;+;+;+;+;+;+;+;+;+;+;+;+;+;+	15968	350	315	761	332	556	538	1518	41262	756	21390	1137	21009	RYR1	protein_coding	protein_coding	9.168234905	9.474521523	9.716122705	9.280731994	9.466677216	9.587618104	10.95271084	13.37741193	10.93358137	13.04274499	10.92099124	13.17557412	-4.508935241	5.31E-10	5.67E-08	DOWN
ENSG00000165480	chr13;chr13;chr13;chr13;chr13;chr13;chr13;chr13;chr13;chr13;chr13;chr13;chr13;chr13;chr13;chr13;chr13;chr13;chr13;chr13;chr13;chr13;chr13;chr13;chr13;chr13;chr13;chr13;chr13;chr13;chr13;chr13;chr13;chr13;chr13;chr13;chr13;chr13;chr13	21727734;21727734;21727734;21728836;21729832;21729832;21729832;21732061;21732061;21732061;21734041;21734041;21734041;21735929;21735929;21735929;21735929;21742127;21742127;21742127;21742127;21742361;21746408;21746478;21746478;21746478;21746478;21746478;21746759;21746759;21746759;21746759;21746759;21750487;21750514;21750514;21750514;21750514;21750514	21729289;21729289;21729289;21729289;21729950;21729950;21729950;21732264;21732264;21732264;21734126;21734126;21734126;21736014;21736014;21736014;21736014;21742538;21742538;21742538;21742538;21742538;21746643;21746643;21746643;21746643;21746643;21746643;21746820;21746852;21746820;21746820;21746820;21750690;21750612;21750690;21750741;21750686;21750687	-;-;-;-;-;-;-;-;-;-;-;-;-;-;-;-;-;-;-;-;-;-;-;-;-;-;-;-;-;-;-;-;-;-;-;-;-;-;-	3048	101	27	187	64	144	107	1	18	0	10	0	9	SKA3	protein_coding	protein_coding	5.784305045	4.954988561	6.347436005	5.517066894	6.079714726	5.952487236	3.162185842	3.747683477	3.274794407	3.622139657	3.087858323	3.651027	4.15998345	5.49E-10	5.84E-08	UP
ENSG00000026751	chr1;chr1;chr1;chr1;chr1;chr1;chr1;chr1;chr1;chr1;chr1;chr1;chr1;chr1;chr1;chr1;chr1;chr1;chr1;chr1;chr1;chr1;chr1;chr1;chr1;chr1;chr1;chr1;chr1;chr1;chr1;chr1;chr1;chr1;chr1;chr1;chr1;chr1;chr1;chr1;chr1;chr1;chr1;chr1;chr1;chr1	160709037;160709039;160709040;160709055;160709058;160709060;160709067;160709081;160709094;160709302;160717984;160717984;160717984;160717984;160717984;160717984;160719611;160719611;160719611;160719611;160719611;160719611;160720094;160720094;160720094;160720213;160721135;160721135;160721135;160721135;160721976;160721976;160721976;160721976;160721976;160721976;160721976;160721976;160722896;160722896…	160709146;160709146;160709146;160709146;160709146;160709146;160709146;160709146;160709146;160709540;160718304;160718304;160718304;160718304;160718304;160718158;160719883;160719883;160719883;160719883;160719883;160719883;160720213;160720213;160720213;160722038;160721238;160721238;160721238;160721238;160722036;160722038;160722038;160722038;160722038;160722038;160722038;160722038;160724611;160724611…	+;+;+;+;+;+;+;+;+;+;+;+;+;+;+;+;+;+;+;+;+;+;+;+;+;+;+;+;+;+;+;+;+;+;+;+;+;+;+;+;+;+;+;+;+;+	4604	2412	2478	191	2445	1302	1334	20	214	42	117	31	128	SLAMF7	protein_coding	protein_coding	10.2526726	10.84787621	7.584170329	10.4940012	9.49204583	9.713033913	6.422304488	7.29822681	7.42581839	7.10847494	6.865465305	7.290342406	4.379858646	5.53E-10	5.86E-08	UP
ENSG00000114854	chr3;chr3;chr3;chr3;chr3;chr3;chr3;chr3;chr3;chr3;chr3;chr3	52485118;52485407;52485431;52485455;52485760;52485760;52485760;52486122;52486122;52486499;52486499;52488008	52485322;52485543;52485543;52485543;52485874;52486007;52485874;52486268;52486268;52486850;52486529;52488086	-;-;-;-;-;-;-;-;-;-;-;-	1168	15	4	25	10	20	14	13	19155	21	9584	17	9588	TNNC1	protein_coding	protein_coding	5.149590296	4.868098136	5.402220595	5.064258881	5.267850937	5.179147991	5.437562331	12.88681057	6.328286566	12.19860085	5.811721746	12.47942785	-8.301045919	5.89E-10	6.22E-08	DOWN
ENSG00000171320	chr8;chr8;chr8;chr8;chr8;chr8;chr8;chr8;chr8;chr8;chr8;chr8;chr8;chr8;chr8;chr8;chr8;chr8;chr8;chr8;chr8;chr8;chr8;chr8;chr8;chr8;chr8;chr8;chr8;chr8;chr8;chr8;chr8;chr8;chr8;chr8;chr8;chr8;chr8;chr8;chr8;chr8;chr8;chr8;chr8;chr8;chr8;chr8;chr8;chr8;chr8	27629466;27631903;27632071;27632071;27632186;27633014;27633016;27633016;27633016;27633016;27633016;27633879;27633879;27633879;27633879;27633879;27633879;27634027;27637691;27637691;27637716;27641517;27641517;27645402;27645402;27645402;27645402;27646364;27646364;27646364;27646364;27649480;27649480;27649480;27649480;27650185;27650185;27650185;27657058;27657058;27657058;27657058;27660823;27660823;276…	27629585;27632124;27632124;27632124;27632344;27633084;27633084;27633084;27633084;27633084;27633084;27634224;27637612;27634686;27634686;27634387;27634686;27634686;27637721;27637784;27637784;27641574;27641574;27645519;27645519;27645519;27645519;27646495;27646495;27646495;27646495;27649569;27649569;27649569;27649569;27650328;27650328;27650328;27657118;27657233;27657233;27657233;27660890;27660890;276…	+;+;+;+;+;+;+;+;+;+;+;+;+;+;+;+;+;+;+;+;+;+;+;+;+;+;+;+;+;+;+;+;+;+;+;+;+;+;+;+;+;+;+;+;+;+;+;+;+;+;+	7973	82	46	257	64	170	152	0	19	6	10	3	12	ESCO2	protein_coding	protein_coding	5.697846798	5.611482267	6.810477478	5.648527728	6.3771594	6.448108199	3.226187956	3.961953357	4.487243091	3.810428507	3.833124772	4.018746561	3.831295516	6.22E-10	6.55E-08	UP
ENSG00000211640	chr22;chr22	22550113;22550370	22550244;22550860	+;+	623	490	1095	1	792	246	548	0	6	0	3	0	3	IGLV6-57	IG_V_gene	lncRNA	7.788696664	9.313730545	3.267272707	8.577251061	6.930464744	8.035393023	3.415586371	3.478327416	3.742758326	3.442376864	3.537261011	3.515496513	8.611151482	6.79E-10	7.11E-08	UP
ENSG00000168081	chr8;chr8;chr8;chr8;chr8;chr8;chr8;chr8;chr8;chr8;chr8;chr8	28174503;28174649;28186652;28186652;28196165;28196165;28196557;28196557;28196557;28196557;28200459;28200459	28174570;28174833;28186800;28186800;28196305;28196305;28197725;28197008;28196893;28197008;28200872;28200872	+;+;+;+;+;+;+;+;+;+;+;+	2126	72	166	6	119	39	86	0	2	0	1	0	1	PNOC	protein_coding	protein_coding	5.186334319	6.661067705	2.941696579	5.951051542	4.47676677	5.486781102	2.401324685	2.23226233	2.700820534	2.270101822	2.515556059	2.335612232	7.131690385	7.17E-10	7.48E-08	UP
ENSG00000112742	chr6;chr6;chr6;chr6;chr6;chr6;chr6;chr6;chr6;chr6;chr6;chr6;chr6;chr6;chr6;chr6;chr6;chr6;chr6;chr6;chr6;chr6;chr6;chr6;chr6;chr6;chr6;chr6;chr6;chr6;chr6;chr6;chr6;chr6;chr6;chr6;chr6;chr6;chr6;chr6;chr6;chr6;chr6;chr6;chr6;chr6;chr6;chr6;chr6;chr6;chr6;chr6;chr6;chr6;chr6;chr6;chr6;chr6;chr6;chr6;chr6;chr6;chr6;chr6;chr6;chr6;chr6;chr6;chr6;chr6;chr6;chr6;chr6;chr6;chr6;chr6;chr6;chr6;chr6;chr6…	80713604;80713864;80714322;80714367;80714427;80714551;80715519;80715547;80715559;80715559;80715559;80715559;80715559;80715658;80715822;80717526;80717526;80717526;80717526;80717526;80717526;80717526;80717526;80718103;80718103;80718103;80718103;80718103;80718103;80718103;80718103;80720531;80720531;80720531;80720531;80720531;80721151;80721151;80721151;80721207;80721446;80721446;80721446;80721603;807…	80714430;80714430;80714430;80714430;80714548;80714645;80715699;80715699;80715699;80715699;80715699;80715699;80715699;80715699;80715892;80717748;80717748;80717748;80717748;80717748;80717748;80717748;80717748;80718209;80718209;80718192;80718157;80718133;80718209;80718209;80718209;80720588;80720674;80720674;80720674;80720674;80721265;80721265;80721265;80721270;80721518;80721518;80721518;80721697;807…	+;+;+;+;+;+;+;+;+;+;+;+;+;+;+;+;+;+;+;+;+;+;+;+;+;+;+;+;+;+;+;+;+;+;+;+;+;+;+;+;+;+;+;+;+;+;+;+;+;+;+;+;+;+;+;+;+;+;+;+;+;+;+;+;+;+;+;+;+;+;+;+;+;+;+;+;+;+;+;+;+;+;+;+;+;+;+;+;+;+;+;+;+;+;+;+	4579	164	26	279	95	222	152	0	22	5	11	2	14	TTK	protein_coding	protein_coding	6.46344736	5.11765616	6.943294169	6.097322382	6.707943125	6.491745115	3.302025885	4.119359584	4.432984445	3.925674364	3.758740224	4.17892321	4.054305098	7.35E-10	7.64E-08	UP
ENSG00000167549	chr17;chr17;chr17;chr17;chr17;chr17;chr17;chr17;chr17;chr17;chr17;chr17;chr17;chr17;chr17;chr17;chr17;chr17;chr17;chr17;chr17;chr17;chr17;chr17;chr17;chr17;chr17;chr17;chr17;chr17;chr17;chr17;chr17;chr17;chr17;chr17;chr17;chr17;chr17;chr17;chr17;chr17;chr17;chr17;chr17;chr17;chr17;chr17;chr17;chr17;chr17;chr17;chr17;chr17;chr17;chr17;chr17;chr17;chr17;chr17;chr17;chr17;chr17;chr17;chr17;chr17;chr…	27941774;27941774;27941774;27941780;27941781;27941783;27941996;27941996;27942001;27942004;27942750;27942963;27942963;27942963;27942963;27942963;27942963;27942963;27942963;27942963;27942963;27942963;27943126;27943297;27943297;27943297;27943297;27943297;27943297;27943297;27943297;27943297;27943297;27943297;27943297;27943720;27943720;27943720;27943720;27943720;27943720;27943720;27943720;27943720;279…	27942875;27942875;27942872;27942875;27942872;27942875;27942872;27942875;27942872;27942872;27942872;27943193;27943193;27943193;27943193;27943193;27943193;27943193;27943193;27943193;27943193;27943193;27943193;27943354;27943354;27943354;27943354;27943354;27943354;27943354;27943354;27943354;27943354;27943354;27943354;27943865;27943865;27943865;27943865;27943865;27943865;27943865;27943865;27943865;279…	-;-;-;-;-;-;-;-;-;-;-;-;-;-;-;-;-;-;-;-;-;-;-;-;-;-;-;-;-;-;-;-;-;-;-;-;-;-;-;-;-;-;-;-;-;-;-;-;-;-;-;-;-;-;-;-;-;-;-;-;-;-;-;-;-;-;-;-;-;-;-;-;-;-;-;-;-;-;-;-;-;-;-;-;-;-;-;-;-;-;-;-;-;-;-;-;-;-;-;-;-;-;-;-;-;-;-	4321	314	141	303	228	308	222	849	5872	258	3360	554	3065	CORO6	protein_coding	protein_coding	8.431599382	8.17598482	8.321847714	8.328867577	8.347550976	8.222410861	9.920379165	10.84338729	9.3959126	10.63180286	9.744415952	10.6780017	-2.970547132	7.89E-10	8.15E-08	DOWN
ENSG00000051180	chr15;chr15;chr15;chr15;chr15;chr15;chr15;chr15;chr15;chr15;chr15;chr15;chr15;chr15;chr15;chr15;chr15;chr15;chr15;chr15;chr15;chr15;chr15;chr15;chr15;chr15;chr15;chr15;chr15;chr15;chr15;chr15;chr15;chr15;chr15;chr15;chr15;chr15;chr15;chr15;chr15;chr15;chr15;chr15;chr15;chr15;chr15;chr15;chr15;chr15;chr15;chr15;chr15;chr15;chr15;chr15;chr15;chr15;chr15;chr15;chr15;chr15;chr15;chr15;chr15;chr15;chr…	40986972;40987327;40987358;40987370;40987372;40987372;40987385;40987661;40990955;40990955;40990955;40990955;40990955;40990955;40990955;40990955;40990955;40993262;40993262;40993262;40993262;40993262;40993262;40993262;40993262;40993262;40993329;40994004;40994004;40994004;40998375;40998375;40998375;40998375;40998375;41001223;41001223;41001223;41001223;41001223;41001223;41001223;41001223;41011003;410…	40987018;40987623;40987623;40987623;40987519;40987623;40987623;40988058;40991043;40991043;40991043;40991043;40991043;40991043;40991043;40991043;40991043;40993399;40993399;40993399;40993399;40993399;40993399;40993399;40993399;40993399;40993399;40994124;40994124;40994124;40998492;40998492;40998492;40998492;40998492;41001314;41001314;41001314;41001314;41001314;41001314;41001314;41001314;41011025;410…	+;+;+;+;+;+;+;+;+;+;+;+;+;+;+;+;+;+;+;+;+;+;+;+;+;+;+;+;+;+;+;+;+;+;+;+;+;+;+;+;+;+;+;+;+;+;+;+;+;+;+;+;+;+;+;+;+;+;+;+;+;+;+;+;+;+;+;+;+;+;+;+;+;+;+;+;+;+	2863	124	38	139	81	132	88	10	34	4	22	7	19	RAD51	protein_coding	protein_coding	6.178670379	5.496058567	6.204537045	5.947841139	6.164921168	5.934137321	4.436070012	4.499351693	4.363890503	4.45626365	4.393000041	4.451920131	2.572202275	7.90E-10	8.15E-08	UP
ENSG00000197291	chr17;chr17;chr17;chr17;chr17;chr17;chr17;chr17;chr17;chr17;chr17;chr17;chr17;chr17;chr17;chr17;chr17;chr17;chr17;chr17;chr17;chr17;chr17;chr17;chr17;chr17	40905932;40905932;40905949;40905951;40906540;40908217;40910313;40911757;40911757;40911757;40911757;40911757;40911757;40912444;40912444;40912444;40912444;40912444;40912444;40912653;40912653;40912898;40912898;40912898;40912898;40912898	40908397;40907231;40907231;40906251;40907231;40908397;40911040;40911898;40911898;40911898;40911898;40911898;40911898;40912729;40912531;40912729;40913135;40912531;40912729;40912729;40912729;40913029;40913137;40913275;40913275;40913121	-;-;-;-;-;-;-;-;-;-;-;-;-;-;-;-;-;-;-;-;-;-;-;-;-;-	4168	170	53	357	112	264	205	1731	1523	1001	1627	1366	1262	RAMP2-AS1	lincRNA	lncRNA	7.814916698	7.325225884	8.375726902	7.645936913	8.119728938	8.057920845	10.62675089	9.345696921	10.7703681	9.792520577	10.64924192	9.666858188	-3.429219312	8.17E-10	8.39E-08	DOWN
ENSG00000111665	chr12;chr12;chr12;chr12;chr12;chr12;chr12;chr12;chr12;chr12;chr12;chr12;chr12;chr12;chr12;chr12;chr12;chr12;chr12;chr12;chr12;chr12;chr12;chr12;chr12;chr12;chr12;chr12;chr12;chr12;chr12;chr12;chr12;chr12;chr12;chr12;chr12;chr12;chr12;chr12;chr12;chr12;chr12;chr12;chr12;chr12;chr12;chr12;chr12	6953957;6953963;6954023;6955889;6957225;6957225;6957973;6957980;6957993;6957993;6957996;6958007;6958239;6958318;6958487;6958487;6958487;6958487;6958487;6958715;6958729;6958729;6958729;6958729;6958729;6958729;6958729;6959363;6959631;6959631;6959631;6959631;6959631;6959631;6959631;6959631;6959997;6959997;6959997;6959997;6959997;6959997;6960386;6960386;6960386;6960386;6960386;6960386;6960386	6956067;6956067;6955531;6956067;6957531;6958036;6958362;6958362;6958362;6958362;6958362;6958362;6958362;6958362;6958577;6959022;6958593;6958593;6958593;6958971;6959022;6959022;6959022;6959022;6959022;6958947;6959022;6959760;6959654;6959760;6959760;6959760;6960173;6959760;6959760;6959760;6960173;6960173;6960422;6960173;6960173;6960173;6960456;6960456;6960413;6960426;6960416;6961230;6960433	-;-;-;-;-;-;-;-;-;-;-;-;-;-;-;-;-;-;-;-;-;-;-;-;-;-;-;-;-;-;-;-;-;-;-;-;-;-;-;-;-;-;-;-;-;-;-;-;-	5653	176	123	219	150	198	171	35	43	2	39	18	22	CDCA3	protein_coding	protein_coding	6.787444258	6.929207517	6.921331808	6.828795527	6.830377195	6.864093709	5.746666811	5.005721203	4.506495337	5.224965999	5.407935834	4.896634247	2.592888133	8.51E-10	8.71E-08	UP
ENSG00000230587	chr2;chr2	43324884;43329173	43325178;43329829	-;-	952	14	11	16	12	15	14	154	140	27	147	90	84	AC093609.1	lincRNA	lncRNA	4.286605633	4.495034948	4.311009611	4.331519116	4.27672355	4.363579202	7.010519179	5.794690725	5.879482755	6.212544721	6.70215652	5.780913844	-3.216329189	9.24E-10	9.42E-08	DOWN
ENSG00000211897	chr14;chr14;chr14;chr14;chr14;chr14;chr14	106235439;106235994;106236442;106236630;106236818;106237006;106237449	106235896;106236323;106236486;106236674;106236862;106237056;106237742	-;-;-;-;-;-;-	1268	64058	114050	136	89054	32097	57093	12	1407	30	710	21	718	IGHG3	IG_C_gene	lncRNA	14.70255881	15.98236461	9.156682274	15.32791693	13.81983528	14.68910983	8.750320331	10.27831934	9.110052467	10.04060024	8.884734478	10.14753622	7.633198619	1.02E-09	1.04E-07	UP
ENSG00000198125	chr22;chr22;chr22;chr22;chr22;chr22;chr22;chr22;chr22;chr22;chr22;chr22;chr22;chr22;chr22;chr22;chr22;chr22;chr22;chr22;chr22;chr22;chr22;chr22;chr22;chr22;chr22;chr22;chr22;chr22;chr22;chr22;chr22;chr22;chr22;chr22;chr22;chr22	36002811;36002811;36002811;36002811;36003319;36003380;36003422;36006931;36006931;36006931;36006931;36006931;36006931;36006931;36006931;36006931;36007017;36011621;36013124;36013210;36013210;36013210;36013210;36013210;36013210;36013210;36013210;36013409;36013409;36018013;36018525;36018525;36019238;36019238;36023035;36031002;36033153;36033913	36003490;36003490;36003490;36003490;36003490;36003490;36003490;36007153;36007153;36007153;36007153;36007153;36007153;36007153;36007153;36007153;36007153;36011760;36013376;36013312;36013312;36013312;36013312;36013312;36013312;36013312;36013503;36013633;36013555;36018143;36018571;36018608;36019448;36019401;36023706;36031181;36033255;36033998	-;-;-;-;-;-;-;-;-;-;-;-;-;-;-;-;-;-;-;-;-;-;-;-;-;-;-;-;-;-;-;-;-;-;-;-;-;-	3020	16	8	34	12	25	21	10	41104	9	20557	10	20556	MB	protein_coding	protein_coding	5.469364157	5.436501159	5.866205635	5.44630706	5.674910064	5.690782316	5.566208988	14.37880703	5.967177395	13.70268227	5.733954251	13.97986938	-8.979006934	1.07E-09	1.08E-07	DOWN
ENSG00000163808	chr3;chr3;chr3;chr3;chr3;chr3;chr3;chr3;chr3;chr3;chr3;chr3;chr3;chr3;chr3;chr3;chr3;chr3;chr3;chr3;chr3;chr3;chr3;chr3;chr3;chr3;chr3;chr3;chr3;chr3;chr3;chr3;chr3;chr3;chr3;chr3;chr3;chr3;chr3;chr3;chr3;chr3;chr3;chr3;chr3;chr3;chr3;chr3;chr3;chr3;chr3;chr3;chr3;chr3;chr3;chr3;chr3;chr3;chr3;chr3;chr3;chr3;chr3;chr3;chr3;chr3;chr3;chr3;chr3;chr3;chr3;chr3;chr3;chr3;chr3;chr3;chr3;chr3;chr3;chr3…	44803209;44803213;44803354;44815887;44816746;44816746;44819607;44819607;44822377;44822377;44822377;44826337;44826337;44827887;44827887;44835709;44835709;44835709;44839043;44839043;44839043;44839326;44839326;44839326;44840679;44840705;44841806;44841806;44841806;44841806;44841806;44842942;44842942;44842942;44842942;44842942;44843257;44843257;44843257;44843257;44843257;44844306;44844306;44844306;448…	44803376;44803376;44803376;44815929;44816929;44816929;44819683;44819683;44822414;44822414;44822414;44826434;44826434;44828066;44828066;44835918;44835918;44835918;44839168;44839168;44839168;44839448;44839448;44839448;44840783;44840783;44841929;44841929;44841929;44841929;44841929;44843018;44843018;44843018;44843018;44843018;44843466;44843466;44843466;44843466;44843466;44844483;44844483;44844483;448…	+;+;+;+;+;+;+;+;+;+;+;+;+;+;+;+;+;+;+;+;+;+;+;+;+;+;+;+;+;+;+;+;+;+;+;+;+;+;+;+;+;+;+;+;+;+;+;+;+;+;+;+;+;+;+;+;+;+;+;+;+;+;+;+;+;+;+;+;+;+;+;+;+;+;+;+;+;+;+;+;+;+;+;+;+;+;+;+;+;+;+;+;+;+;+;+;+;+;+;+;+;+;+;+;+;+;+;+;+;+;+;+;+;+;+;+;+;+;+;+;+;+;+;+;+;+;+;+	5285	265	94	401	180	333	248	15	96	10	56	12	53	KIF15	protein_coding	protein_coding	7.344044889	6.792309877	7.688254812	7.150240287	7.504270755	7.382636442	5.261599727	5.842539995	5.498082187	5.698109783	5.30386975	5.766676404	2.669956933	1.10E-09	1.11E-07	UP
ENSG00000151012	chr4;chr4;chr4;chr4;chr4;chr4;chr4;chr4;chr4;chr4;chr4;chr4;chr4;chr4;chr4;chr4;chr4;chr4;chr4	139085251;139092998;139100371;139100371;139101795;139101795;139103451;139104356;139104356;139106275;139135739;139135739;139140420;139140420;139144353;139144353;139153421;139157479;139162947	139093171;139093171;139100548;139100548;139101944;139101944;139103547;139104459;139104459;139106398;139135783;139135783;139140519;139140519;139144398;139144478;139153536;139157605;139163503	-;-;-;-;-;-;-;-;-;-;-;-;-;-;-;-;-;-;-	9645	186	40	201	113	194	120	9	43	2	26	6	22	SLC7A11	protein_coding	protein_coding	6.687791665	5.637716271	6.675452223	6.374772206	6.651927843	6.337073607	4.478258008	4.785107498	4.205465853	4.68481648	4.418325875	4.664225715	2.984498378	1.10E-09	1.11E-07	UP
ENSG00000139289	chr12;chr12;chr12;chr12	76419227;76419227;76424290;76424290	76423872;76423872;76425384;76427712	-;-;-;-	8069	1465	979	2550	1222	2008	1764	283	522	148	402	216	335	PHLDA1	protein_coding	protein_coding	9.978905784	10.07801872	10.46742654	9.999334805	10.22794945	10.28130678	8.898023316	8.482799837	8.927695373	8.574059355	8.887107144	8.532671982	2.150215755	1.14E-09	1.14E-07	UP
ENSG00000261616	chr15;chr15	99679522;99684622	99681244;99685575	+;+	2677	10	1	23	6	16	12	44	228	24	136	34	126	RP11-6O2.3	antisense	lncRNA	3.885233848	3.327302692	4.409684785	3.730996301	4.144121098	4.077993777	5.562826736	6.160581759	5.614662732	5.999175391	5.556573019	6.057868749	-3.102258518	1.27E-09	1.27E-07	DOWN
ENSG00000196611	chr11;chr11;chr11;chr11;chr11;chr11;chr11;chr11;chr11;chr11	102660651;102661434;102662064;102663336;102665905;102666183;102667395;102667745;102667987;102668719	102661252;102661537;102662226;102663469;102666022;102666338;102667520;102667893;102668231;102668891	-;-;-;-;-;-;-;-;-;-	1970	10954	87701	12194	49328	11574	49948	49	2637	17	1343	33	1327	MMP1	protein_coding	protein_coding	12.75848186	15.69092395	12.77685505	14.66104685	12.73557961	14.56242509	9.143563576	10.85629033	9.068990569	10.59864225	9.111614942	10.69906084	6.132322274	1.34E-09	1.34E-07	UP
ENSG00000213186	chr3;chr3;chr3;chr3;chr3;chr3;chr3;chr3;chr3;chr3;chr3;chr3;chr3;chr3;chr3;chr3;chr3;chr3;chr3;chr3;chr3;chr3;chr3	160150233;160153291;160156020;160156439;160156507;160156519;160156629;160156637;160156789;160165520;160166514;160166514;160166514;160166514;160166514;160166514;160167233;160167260;160167472;160167472;160167505;160167505;160203147	160153680;160156974;160156974;160156974;160156974;160156974;160156974;160156974;160156974;160165630;160166583;160166583;160166583;160166583;160166725;160166583;160167401;160167513;160167551;160167548;160167553;160167617;160203561	-;-;-;-;-;-;-;-;-;-;-;-;-;-;-;-;-;-;-;-;-;-;-	7865	247	88	124	168	186	106	8	51	10	30	9	30	TRIM59	protein_coding	protein_coding	7.079581719	6.517324609	6.273783764	6.8824734	6.700426059	6.309330192	4.560205781	5.051910117	5.206930396	4.928577889	4.813709248	5.037274551	2.714956496	1.37E-09	1.36E-07	UP
ENSG00000198467	chr9;chr9;chr9;chr9;chr9;chr9;chr9;chr9;chr9;chr9;chr9;chr9;chr9;chr9;chr9;chr9;chr9;chr9;chr9;chr9;chr9;chr9;chr9;chr9;chr9;chr9;chr9;chr9;chr9;chr9;chr9;chr9;chr9;chr9;chr9;chr9;chr9;chr9;chr9;chr9;chr9;chr9;chr9;chr9;chr9;chr9;chr9;chr9;chr9;chr9;chr9;chr9;chr9;chr9	35681989;35681989;35682011;35682927;35684038;35684243;35684243;35684243;35684243;35684248;35684485;35684485;35684485;35684485;35684485;35684485;35684729;35684729;35684729;35684729;35684748;35685061;35685142;35685266;35685266;35685266;35685266;35685266;35685266;35685431;35685431;35685431;35685431;35685431;35685431;35685431;35685431;35685644;35685644;35685644;35685644;35685644;35685644;35689143;356…	35682160;35682901;35682160;35683238;35684312;35684312;35684312;35684312;35684312;35684312;35685136;35684547;35684547;35684547;35684547;35684547;35684804;35684804;35684804;35684804;35685336;35685136;35685336;35685336;35685336;35685336;35685336;35685336;35685336;35685540;35685548;35685548;35685463;35685548;35685548;35685548;35685548;35685681;35685777;35685777;35685777;35685777;35685777;35689268;356…	-;-;-;-;-;-;-;-;-;-;-;-;-;-;-;-;-;-;-;-;-;-;-;-;-;-;-;-;-;-;-;-;-;-;-;-;-;-;-;-;-;-;-;-;-;-;-;-;-;-;-;-;-;-	4047	3271	1712	1584	2492	2428	1648	6351	22390	3037	14370	4694	12714	TPM2	protein_coding	protein_coding	11.6046408	11.46712596	10.88450375	11.53873131	11.2624787	11.08120274	12.80581665	12.99991649	12.74327992	12.91738001	12.75873551	12.92984293	-2.237377147	1.59E-09	1.57E-07	DOWN
ENSG00000228742	chr7;chr7;chr7;chr7;chr7;chr7;chr7;chr7	106415457;106415522;106416405;106417988;106417988;106420441;106421096;106435772	106415646;106415646;106416468;106418178;106418178;106423298;106421388;106436010	+;+;+;+;+;+;+;+	3542	55	68	20	62	38	44	2	4	0	3	1	2	RP5-884M6.1	lincRNA	lncRNA	4.840568044	5.569207525	3.807352967	5.16527815	4.401708969	4.717173883	2.832145142	2.50340583	2.700189147	2.591195622	2.770597783	2.530778141	4.661594419	1.67E-09	1.64E-07	UP
ENSG00000138100	chr2;chr2;chr2;chr2;chr2;chr2;chr2;chr2;chr2;chr2;chr2;chr2;chr2;chr2;chr2;chr2;chr2;chr2;chr2;chr2;chr2;chr2;chr2;chr2	27505260;27505330;27521435;27521435;27522113;27522113;27522398;27527559;27527827;27527827;27528053;27528452;27528452;27528452;27528948;27528948;27528948;27529081;27529081;27529081;27529324;27529324;27529755;27529755	27505767;27505767;27521607;27521607;27522284;27522284;27522523;27527922;27527922;27527922;27528685;27528647;27528685;27528685;27528970;27528970;27528970;27529205;27529129;27529205;27529410;27529410;27530307;27530303	+;+;+;+;+;+;+;+;+;+;+;+;+;+;+;+;+;+;+;+;+;+;+;+	2764	1	0	5	0	3	2	17	3178	4	1598	10	1591	TRIM54	protein_coding	protein_coding	3.028474111	3.113405348	3.430125175	2.969948491	3.236636295	3.221168455	4.742787849	9.716870803	4.227604436	9.114214824	4.524614852	9.330718076	-8.783382933	1.73E-09	1.69E-07	DOWN
ENSG00000197238	chr6	27791884	27792257	+	374	630	394	618	512	624	506	108	308	24	208	66	166	HIST1H4J	protein_coding	protein_coding	8.68412693	8.713962114	8.570894471	8.677345763	8.594638958	8.563994117	7.483696577	7.453878072	6.811621645	7.430371542	7.276952252	7.348495272	1.917955318	1.77E-09	1.73E-07	UP
ENSG00000085741	chr11;chr11;chr11;chr11;chr11;chr11;chr11;chr11;chr11;chr11	75897369;75902608;75905611;75907527;75917369;75917436;75917466;75917919;75921391;75921516	75898283;75902900;75905888;75907762;75917576;75917542;75917542;75917999;75921774;75921780	-;-;-;-;-;-;-;-;-;-	2401	54	19	204	36	129	112	489	1566	256	1028	372	911	WNT11	protein_coding	protein_coding	6.411906309	6.076409853	7.44505085	6.275145651	7.04556563	7.080705593	8.959144855	9.055122511	8.989411582	8.99527579	8.941092443	9.009444978	-3.207678613	2.11E-09	2.05E-07	DOWN
ENSG00000085999	chr1;chr1;chr1;chr1;chr1;chr1;chr1;chr1;chr1;chr1;chr1;chr1;chr1;chr1;chr1;chr1;chr1;chr1;chr1;chr1;chr1;chr1;chr1;chr1;chr1;chr1;chr1;chr1;chr1;chr1;chr1;chr1;chr1;chr1;chr1;chr1;chr1;chr1;chr1;chr1;chr1;chr1;chr1;chr1;chr1;chr1;chr1;chr1;chr1;chr1;chr1;chr1;chr1;chr1;chr1;chr1;chr1;chr1;chr1;chr1;chr1;chr1;chr1;chr1;chr1;chr1;chr1;chr1;chr1;chr1;chr1;chr1;chr1;chr1;chr1;chr1;chr1;chr1;chr1;chr1…	46713360;46713367;46713372;46713404;46713441;46714016;46714071;46714184;46714184;46714184;46714184;46714184;46714184;46714184;46715672;46715672;46715672;46715672;46715672;46715672;46715672;46724358;46724358;46724358;46724358;46724358;46724358;46724358;46725636;46725636;46725636;46725636;46725636;46725636;46725636;46726214;46726214;46726214;46726214;46726214;46726214;46726399;46726399;46726399;467…	46713418;46713418;46713418;46714080;46713473;46714080;46714080;46714270;46714270;46714270;46714270;46714270;46714270;46714270;46715791;46715791;46715791;46715791;46715791;46715791;46715791;46724418;46724418;46724418;46724418;46724418;46724418;46724418;46725763;46725771;46725771;46725771;46725771;46725771;46725771;46726283;46726283;46726283;46726283;46726283;46726283;46726687;46726687;46726529;467…	+;+;+;+;+;+;+;+;+;+;+;+;+;+;+;+;+;+;+;+;+;+;+;+;+;+;+;+;+;+;+;+;+;+;+;+;+;+;+;+;+;+;+;+;+;+;+;+;+;+;+;+;+;+;+;+;+;+;+;+;+;+;+;+;+;+;+;+;+;+;+;+;+;+;+;+;+;+;+;+;+;+;+;+;+;+;+;+;+;+;+;+;+;+;+;+;+;+;+;+	3212	190	89	176	140	183	132	28	33	0	30	14	16	RAD54L	protein_coding	protein_coding	6.777211782	6.502458009	6.603969603	6.666397754	6.658253078	6.505266892	5.435926058	4.674763302	3.983889139	4.891264283	5.085025486	4.539431746	2.792340624	2.12E-09	2.05E-07	UP
ENSG00000173267	chr10;chr10;chr10;chr10;chr10;chr10;chr10;chr10;chr10;chr10;chr10;chr10;chr10;chr10;chr10;chr10;chr10;chr10	88718375;88718387;88718413;88719132;88719390;88719390;88719390;88719706;88719758;88719758;88719758;88722361;88722361;88722361;88722361;88722722;88722722;88722722	88718575;88718575;88718575;88719431;88719431;88719431;88719431;88719885;88719885;88719885;88719885;88722432;88722432;88722432;88722630;88723017;88723015;88722922	+;+;+;+;+;+;+;+;+;+;+;+;+;+;+;+;+;+	1247	205	189	595	197	400	392	1154	4638	397	2896	776	2518	SNCG	protein_coding	protein_coding	8.155813856	8.503832385	9.002759797	8.287311257	8.653400469	8.797120424	10.29662359	10.63355097	9.890668783	10.52012238	10.14970412	10.51398247	-2.585386722	2.34E-09	2.26E-07	DOWN
ENSG00000147697	chr8;chr8;chr8;chr8;chr8;chr8;chr8;chr8;chr8;chr8;chr8;chr8;chr8;chr8;chr8;chr8;chr8;chr8;chr8;chr8;chr8;chr8;chr8;chr8;chr8	130760442;130760442;130761698;130761698;130762236;130762236;130762677;130762677;130763788;130763788;130763954;130764108;130764108;130764352;130764352;130764352;130764944;130764944;130764944;130772791;130774872;130777874;130788348;130789614;130798257	130760986;130760986;130761771;130761771;130762365;130762365;130762816;130762816;130763814;130763814;130764137;130764137;130764137;130764393;130764393;130764393;130765003;130765066;130765132;130772835;130774977;130778039;130788531;130789837;130799134	-;-;-;-;-;-;-;-;-;-;-;-;-;-;-;-;-;-;-;-;-;-;-;-;-	2934	202	74	25	138	114	50	0	11	0	6	0	6	GSDMC	protein_coding	protein_coding	6.476027773	5.911696939	4.270916801	6.273792236	5.771064423	5.101535401	2.815962794	3.308113863	3.117963575	3.210311255	2.929527573	3.297371552	4.966822187	2.35E-09	2.26E-07	UP
ENSG00000184160	chr4;chr4;chr4	3768075;3768125;3769888	3769343;3770251;3770218	+;+;+	2177	14	5	22	10	18	14	79	119	63	99	71	91	ADRA2C	protein_coding	protein_coding	4.241017377	3.981169806	4.49969418	4.166899871	4.359970287	4.318316168	6.261412608	5.598070862	6.72479785	5.775406533	6.414302775	5.824165098	-3.049284985	2.63E-09	2.52E-07	DOWN
ENSG00000188385	chr10;chr10;chr10;chr10;chr10;chr10;chr10;chr10;chr10;chr10;chr10;chr10;chr10;chr10;chr10;chr10;chr10;chr10;chr10;chr10;chr10;chr10;chr10;chr10;chr10;chr10;chr10;chr10;chr10;chr10;chr10;chr10;chr10;chr10;chr10;chr10;chr10;chr10	133918175;133930581;133946816;133948545;133949434;133950523;133950758;133951623;133953955;133955424;133957220;133958611;133958611;133959022;133959022;133961456;133961456;133962916;133962916;133963486;133963486;133966462;133966462;133967263;133967263;133967417;133967417;133976713;133976713;133978174;133978174;133980487;133980518;133981457;133981457;133983360;133995861;133995861	133918447;133931078;133947031;133948664;133949580;133950654;133950793;133951682;133954083;133955552;133958201;133958694;133958694;133959084;133959084;133961554;133961554;133963014;133963014;133963539;133963539;133966527;133966527;133967331;133967331;133967494;133967494;133976916;133976916;133978239;133978239;133980559;133980559;133982537;133982537;133983756;133998313;133998313	+;+;+;+;+;+;+;+;+;+;+;+;+;+;+;+;+;+;+;+;+;+;+;+;+;+;+;+;+;+;+;+;+;+;+;+;+;+	7608	42	35	45	38	44	40	116	269	57	192	86	163	JAKMIP3	protein_coding	protein_coding	5.518637277	5.79331094	5.499830662	5.605973264	5.492536315	5.565731755	6.974819071	6.740700302	6.93331222	6.768348926	6.929485306	6.738042076	-1.959042233	2.78E-09	2.65E-07	DOWN
ENSG00000127507	chr19;chr19;chr19;chr19;chr19;chr19;chr19;chr19;chr19;chr19;chr19;chr19;chr19;chr19;chr19;chr19;chr19;chr19;chr19;chr19;chr19;chr19;chr19;chr19;chr19;chr19;chr19;chr19;chr19;chr19;chr19;chr19;chr19;chr19;chr19;chr19;chr19;chr19;chr19;chr19;chr19;chr19;chr19;chr19;chr19;chr19;chr19;chr19;chr19;chr19;chr19;chr19;chr19;chr19;chr19;chr19;chr19;chr19;chr19;chr19;chr19;chr19;chr19;chr19;chr19;chr19;chr…	14843205;14843205;14843205;14843205;14843205;14846388;14846891;14846919;14847048;14847048;14847048;14852287;14854232;14854232;14854232;14854232;14854232;14854232;14854232;14854232;14854232;14854232;14854232;14854232;14854428;14854428;14854428;14854428;14854428;14854428;14854428;14854428;14854428;14854428;14854428;14854428;14854576;14854576;14857044;14857044;14857044;14857044;14857044;14857044;148…	14847056;14847056;14847056;14847056;14847056;14847056;14847056;14847056;14847056;14847056;14847056;14852898;14854342;14854342;14854342;14854342;14854342;14854342;14854342;14854342;14854342;14854342;14854342;14854342;14854596;14854596;14854596;14854596;14854596;14854596;14854596;14854596;14854596;14854596;14854596;14854596;14854596;14854596;14857135;14857135;14857135;14857135;14857135;14857135;148…	-;-;-;-;-;-;-;-;-;-;-;-;-;-;-;-;-;-;-;-;-;-;-;-;-;-;-;-;-;-;-;-;-;-;-;-;-;-;-;-;-;-;-;-;-;-;-;-;-;-;-;-;-;-;-;-;-;-;-;-;-;-;-;-;-;-;-;-;-;-;-;-;-;-;-;-;-;-;-;-;-;-;-;-;-;-;-;-;-;-;-;-;-;-;-;-;-;-;-;-;-;-;-;-;-;-;-;-;-;-;-;-;-;-;-;-;-;-;-;-;-;-;-;-;-;-;-;-	8622	1525	1066	901	1296	1213	984	124	564	57	344	90	310	ADGRE2	protein_coding	protein_coding	9.868026978	10.01822371	9.226179934	9.908916813	9.545945948	9.515622274	7.955384981	8.339479861	7.881670533	8.22304275	7.90501859	8.250557888	2.359658212	2.85E-09	2.71E-07	UP
ENSG00000226149	chr6;chr6;chr6;chr6;chr6;chr6;chr6;chr6;chr6;chr6	129847771;129849810;129854061;129860321;129860493;129861592;129861592;129867540;129867540;129873687	129847930;129849883;129854114;129860520;129860520;129861687;129861687;129867773;129867637;129873732	-;-;-;-;-;-;-;-;-;-	864	183	138	208	160	196	173	31	91	19	61	25	55	RP1-69D17.4	lincRNA	lncRNA	6.956954522	7.175162542	6.995844478	7.023839757	6.949137545	7.004495506	5.810573631	5.796121833	5.983033935	5.770497107	5.851540247	5.798131005	1.844788333	2.88E-09	2.73E-07	UP
ENSG00000111245	chr12;chr12;chr12;chr12;chr12;chr12;chr12;chr12;chr12;chr12;chr12;chr12;chr12;chr12;chr12;chr12;chr12	111348623;111348722;111350900;111350900;111350937;111351050;111351050;111351990;111351990;111351990;111353519;111356633;111356908;111356908;111358331;111358331;111358331	111348979;111348979;111350948;111350948;111351128;111351128;111351128;111352094;111352128;111352094;111353594;111356997;111356997;111356997;111358526;111358379;111358381	-;-;-;-;-;-;-;-;-;-;-;-;-;-;-;-;-	1362	29	13	35	21	32	24	10	63691	4	31850	7	31848	MYL2	protein_coding	protein_coding	6.020954286	5.887884465	6.078708343	5.960722771	6.030518498	5.975046788	5.78572633	15.15182359	5.815459036	14.48088385	5.781483169	14.75608207	-9.173513312	2.91E-09	2.75E-07	DOWN
ENSG00000184557	chr17;chr17;chr17;chr17	76352864;76355130;76355831;76355896	76355264;76355230;76356158;76356155	-;-;-;-	2729	4184	5282	3389	4733	3786	4336	358	1666	308	1012	333	987	SOCS3	protein_coding	protein_coding	11.42751915	12.21432342	11.11572449	11.77184256	11.24348954	11.57435386	9.599915198	9.997857358	10.06045791	9.879727263	9.756887072	9.977040417	2.538172923	2.94E-09	2.77E-07	UP
ENSG00000092054	chr14;chr14;chr14;chr14;chr14;chr14;chr14;chr14;chr14;chr14;chr14;chr14;chr14;chr14;chr14;chr14;chr14;chr14;chr14;chr14;chr14;chr14;chr14;chr14;chr14;chr14;chr14;chr14;chr14;chr14;chr14;chr14;chr14;chr14;chr14;chr14;chr14;chr14;chr14;chr14	23881947;23882968;23883216;23884204;23884590;23884838;23885213;23886077;23886362;23886712;23887419;23888386;23888692;23889054;23890167;23891389;23892756;23893116;23893978;23894491;23894904;23895173;23895986;23896449;23896794;23897709;23898164;23898438;23898984;23899769;23900110;23900627;23900794;23900970;23901688;23901848;23902293;23902741;23903403;23904829	23882080;23883102;23883311;23884479;23884715;23885041;23885521;23886201;23886527;23886895;23887615;23888504;23888818;23889443;23890257;23891534;23892932;23893358;23894233;23894627;23895027;23895290;23896073;23896516;23897103;23897879;23898313;23898556;23899122;23899872;23900208;23900690;23900886;23901078;23901715;23902004;23902436;23902949;23903458;23904927	-;-;-;-;-;-;-;-;-;-;-;-;-;-;-;-;-;-;-;-;-;-;-;-;-;-;-;-;-;-;-;-;-;-;-;-;-;-;-;-	6087	84	20	112	52	98	66	39	158466	10	79252	24	79238	MYH7	protein_coding	protein_coding	7.405639753	6.887725464	7.543846416	7.228784618	7.458030558	7.315789921	7.273911352	16.45735653	6.970534385	15.78628607	7.153241266	16.06148526	-9.045634444	2.95E-09	2.77E-07	DOWN
ENSG00000068976	chr11;chr11;chr11;chr11;chr11;chr11;chr11;chr11;chr11;chr11;chr11;chr11;chr11;chr11;chr11;chr11;chr11;chr11;chr11;chr11;chr11;chr11;chr11;chr11;chr11;chr11;chr11;chr11;chr11;chr11;chr11;chr11;chr11;chr11;chr11;chr11;chr11;chr11;chr11;chr11;chr11;chr11;chr11;chr11;chr11;chr11;chr11	64513861;64513861;64513861;64514393;64514393;64514393;64514696;64514696;64514696;64517848;64517848;64518620;64518797;64518797;64519069;64519069;64519069;64519396;64519396;64519396;64519875;64519875;64520545;64520545;64520991;64520991;64521143;64521351;64521351;64521351;64521725;64521725;64521725;64522165;64522165;64522745;64522745;64522919;64522919;64525251;64525251;64525718;64525718;64525909;645…	64514280;64514280;64514280;64514459;64514459;64514459;64514830;64514830;64516360;64518055;64518055;64518938;64518938;64518938;64519127;64519127;64519127;64519487;64519543;64519543;64519976;64519976;64520659;64520659;64521154;64521154;64521154;64521497;64521497;64521497;64521893;64521817;64521817;64522308;64522308;64522827;64522827;64523030;64523030;64525382;64525382;64525821;64525738;64525987;645…	-;-;-;-;-;-;-;-;-;-;-;-;-;-;-;-;-;-;-;-;-;-;-;-;-;-;-;-;-;-;-;-;-;-;-;-;-;-;-;-;-;-;-;-;-;-;-	4981	143	60	149	102	146	104	360	12179	121	6270	240	6150	PYGM	protein_coding	protein_coding	7.557332889	7.2784105	7.517039895	7.450334146	7.511497969	7.38808187	8.896092753	11.56364019	8.494733706	11.22009745	8.749415926	11.35213225	-4.724462667	3.15E-09	2.94E-07	DOWN
ENSG00000187720	chr15;chr15;chr15;chr15;chr15;chr15;chr15;chr15;chr15;chr15;chr15;chr15;chr15;chr15;chr15;chr15;chr15;chr15;chr15;chr15;chr15;chr15;chr15;chr15;chr15;chr15;chr15;chr15;chr15;chr15;chr15;chr15;chr15;chr15;chr15;chr15;chr15;chr15;chr15;chr15;chr15;chr15;chr15;chr15;chr15;chr15;chr15;chr15;chr15;chr15;chr15;chr15;chr15;chr15;chr15;chr15;chr15;chr15;chr15;chr15;chr15;chr15;chr15;chr15	71389291;71433788;71433788;71447202;71447202;71507374;71507374;71534988;71534988;71548952;71548952;71704026;71704026;71839567;71839575;71952794;71952864;71952869;71952869;71952869;71952869;72020888;72020888;72020888;72020888;72020888;72020888;72023460;72023460;72023460;72023460;72023460;72030071;72030071;72030071;72030071;72030071;72037445;72037445;72037445;72037445;72039177;72039177;72039177;720…	71389345;71433895;71433895;71447271;71447271;71507738;71507738;71535435;71535435;71549054;71549054;71704162;71704162;71839820;71839820;71953073;71953073;71953073;71953073;71953073;71953073;72026271;72021063;72021063;72021063;72021063;72021063;72023556;72023556;72023556;72023556;72023556;72030346;72030556;72030346;72030346;72030346;72037574;72037574;72037574;72037574;72039381;72039381;72039381;720…	+;+;+;+;+;+;+;+;+;+;+;+;+;+;+;+;+;+;+;+;+;+;+;+;+;+;+;+;+;+;+;+;+;+;+;+;+;+;+;+;+;+;+;+;+;+;+;+;+;+;+;+;+;+;+;+;+;+;+;+;+;+;+;+	15803	249	63	185	156	217	124	633	1210	251	922	442	730	THSD4	protein_coding	protein_coding	7.872443554	7.122567715	7.522986735	7.630982169	7.676514307	7.346813792	9.352224485	8.902332732	9.088588067	8.999686104	9.243240368	8.896364744	-2.273909461	3.19E-09	2.97E-07	DOWN
ENSG00000006327	chr16;chr16;chr16;chr16;chr16;chr16;chr16;chr16;chr16;chr16;chr16;chr16;chr16;chr16;chr16;chr16;chr16;chr16;chr16;chr16;chr16;chr16;chr16	3068446;3070313;3070360;3070369;3070376;3070380;3070391;3071161;3071190;3071216;3071216;3071556;3071556;3071556;3071556;3071556;3071556;3071772;3071772;3071772;3071772;3071772;3071772	3068537;3070492;3070492;3070492;3070760;3070492;3071320;3071208;3071320;3071320;3071320;3071690;3071690;3071690;3071690;3071690;3071690;3072384;3071964;3072384;3072384;3072384;3072087	+;+;+;+;+;+;+;+;+;+;+;+;+;+;+;+;+;+;+;+;+;+;+	1848	804	233	541	518	672	387	78	220	26	149	52	123	TNFRSF12A	protein_coding	protein_coding	8.877214993	8.104092515	8.36469592	8.623107502	8.60513742	8.21880825	7.103558223	7.061962277	6.767162484	7.042385254	6.97865564	6.992724264	2.230469163	3.55E-09	3.30E-07	UP
ENSG00000086570	chr5;chr5;chr5;chr5;chr5;chr5;chr5;chr5;chr5;chr5;chr5;chr5;chr5;chr5;chr5;chr5;chr5;chr5;chr5;chr5;chr5;chr5;chr5;chr5;chr5;chr5;chr5;chr5;chr5;chr5;chr5;chr5;chr5;chr5	150883654;150883655;150886715;150886715;150889582;150889582;150891726;150891726;150897181;150897181;150900837;150900837;150905329;150905329;150906795;150906795;150907557;150907557;150908739;150908739;150911148;150911148;150913970;150917354;150920128;150921846;150928856;150930151;150931028;150932738;150933923;150935905;150942886;150945234	150885658;150885658;150887172;150887172;150889735;150889735;150892167;150891909;150897326;150897326;150901647;150901647;150905526;150905526;150906938;150906938;150907694;150907694;150908953;150908953;150911531;150911533;150914203;150917507;150920324;150925898;150929066;150930432;150931167;150932948;150934234;150935963;150943200;150948505	-;-;-;-;-;-;-;-;-;-;-;-;-;-;-;-;-;-;-;-;-;-;-;-;-;-;-;-;-;-;-;-;-;-	14537	9	9	70	9	40	40	151	832	86	492	118	459	FAT2	protein_coding	protein_coding	4.591096065	4.904687852	5.952879138	4.713041179	5.490771105	5.641077396	7.318886799	8.000831926	7.432376351	7.825530538	7.327928794	7.89542683	-3.570472008	3.58E-09	3.31E-07	DOWN
ENSG00000211941	chr14;chr14	106573233;106573635	106573537;106573800	-;-	471	1421	1688	3	1554	712	846	1	23	0	12	0	12	IGHV3-11	IG_V_gene	lncRNA	9.22209601	10.00773638	4.100251311	9.561126285	8.344498494	8.74346038	4.201895027	4.70751071	4.375073642	4.572075183	4.183611382	4.658871702	7.620208411	3.59E-09	3.31E-07	UP
ENSG00000135925	chr2;chr2;chr2;chr2;chr2;chr2;chr2;chr2;chr2;chr2	219745085;219746883;219746883;219748572;219754706;219754706;219757496;219757496;219757943;219763913	219745830;219747145;219747145;219749045;219755085;219754821;219758653;219757868;219757989;219764303	+;+;+;+;+;+;+;+;+;+	3412	81	100	9	90	45	54	0	4	0	2	0	2	WNT10A	protein_coding	protein_coding	5.276875484	6.038772521	3.194814377	5.602067121	4.591716962	4.956007545	2.404163095	2.470850107	2.691528331	2.433567517	2.513445238	2.503578188	5.832674099	3.78E-09	3.47E-07	UP
ENSG00000138771	chr4;chr4;chr4;chr4;chr4;chr4;chr4;chr4;chr4;chr4;chr4;chr4;chr4;chr4;chr4;chr4;chr4;chr4;chr4;chr4;chr4;chr4;chr4;chr4;chr4;chr4;chr4;chr4;chr4;chr4;chr4;chr4;chr4;chr4;chr4;chr4;chr4;chr4;chr4;chr4;chr4	77356253;77357265;77357299;77476762;77476762;77476762;77476767;77480332;77507293;77507408;77507439;77507466;77508101;77550019;77566452;77566452;77566452;77610724;77630920;77631309;77631309;77631309;77631309;77631309;77651957;77651957;77651957;77651957;77651957;77659914;77659914;77659914;77659914;77670170;77670170;77675464;77675464;77677602;77680698;77691779;77699962	77357373;77357373;77357373;77476916;77476916;77476916;77476916;77480729;77507622;77507622;77507622;77507622;77508418;77550136;77566798;77566507;77566798;77610855;77631211;77631440;77631440;77631440;77631440;77631440;77652088;77652088;77652088;77652088;77652088;77660146;77663283;77659988;77663079;77670243;77670243;77675739;77676345;77678090;77680848;77692051;77704406	+;+;+;+;+;+;+;+;+;+;+;+;+;+;+;+;+;+;+;+;+;+;+;+;+;+;+;+;+;+;+;+;+;+;+;+;+;+;+;+;+	13159	79	25	118	52	98	72	364	610	96	487	230	353	SHROOM3	protein_coding	protein_coding	6.44361417	5.944874719	6.716093342	6.266107619	6.562948579	6.454013591	8.471197392	7.881888909	7.778240465	8.027509917	8.253814994	7.832412821	-2.462168185	3.80E-09	3.48E-07	DOWN
ENSG00000175592	chr11;chr11;chr11;chr11;chr11;chr11;chr11;chr11;chr11;chr11;chr11;chr11;chr11;chr11;chr11;chr11	65659520;65659691;65659945;65660116;65660475;65661485;65661485;65661485;65664280;65664280;65664280;65667712;65667712;65667712;65667712;65667862	65660767;65660767;65660767;65660767;65660767;65661587;65661592;65661592;65664477;65664477;65664477;65667890;65667997;65667890;65667890;65668044	-;-;-;-;-;-;-;-;-;-;-;-;-;-;-;-	1887	116	28	123	72	120	76	7	19	7	13	7	13	FOSL1	protein_coding	protein_coding	6.031259831	5.121803862	5.999963599	5.747392206	5.988078961	5.705030438	4.093056055	3.9681517	4.585692798	3.979120308	4.275077976	4.075204049	2.829987716	3.95E-09	3.60E-07	UP
ENSG00000101916	chrX;chrX;chrX;chrX;chrX	12924739;12924758;12928425;12937163;12937163	12924828;12924828;12928561;12940321;12941288	+;+;+;+;+	4353	904	380	517	642	710	448	62	292	35	177	48	164	TLR8	protein_coding	protein_coding	9.057884092	8.667634017	8.37865641	8.907057675	8.720601242	8.429825619	6.989407339	7.393354908	7.091086852	7.273119428	6.995480276	7.325440465	2.262384358	4.12E-09	3.75E-07	UP
ENSG00000104635	chr8;chr8;chr8;chr8;chr8;chr8;chr8;chr8;chr8;chr8;chr8;chr8;chr8;chr8;chr8;chr8;chr8;chr8;chr8;chr8;chr8;chr8;chr8;chr8;chr8;chr8;chr8;chr8;chr8;chr8;chr8;chr8;chr8;chr8;chr8;chr8;chr8;chr8;chr8;chr8;chr8;chr8;chr8;chr8;chr8;chr8;chr8;chr8;chr8;chr8;chr8;chr8;chr8;chr8;chr8;chr8;chr8;chr8;chr8	22224762;22224791;22224800;22224818;22225050;22225051;22236940;22250343;22255741;22256232;22262030;22262209;22262209;22262209;22262209;22262209;22262209;22262209;22262209;22262209;22265823;22265823;22265823;22265823;22265823;22265823;22265823;22267459;22267459;22269390;22269550;22269550;22269550;22272293;22272293;22272293;22272293;22272293;22272640;22273282;22273282;22273282;22273282;22273282;222…	22224921;22224882;22224921;22224921;22225250;22225250;22237027;22250745;22255824;22256310;22262493;22262383;22262493;22262493;22262490;22262493;22262493;22262493;22262493;22262493;22266009;22265920;22265934;22266009;22266009;22266009;22266009;22267467;22267628;22269719;22269719;22269719;22269719;22272415;22272415;22272415;22272415;22272415;22273470;22273470;22273470;22273470;22273470;22273470;222…	+;+;+;+;+;+;+;+;+;+;+;+;+;+;+;+;+;+;+;+;+;+;+;+;+;+;+;+;+;+;+;+;+;+;+;+;+;+;+;+;+;+;+;+;+;+;+;+;+;+;+;+;+;+;+;+;+;+;+	6942	7704	10542	10621	9123	9162	10582	1747	3017	573	2382	1160	1795	SLC39A14	protein_coding	protein_coding	12.40890589	13.27080824	12.64911025	12.79570084	12.50884595	12.8495246	11.48015478	11.00143942	11.08471509	11.11489001	11.3395446	10.98502037	2.344807395	4.39E-09	3.98E-07	UP
ENSG00000138347	chr10;chr10;chr10;chr10;chr10;chr10;chr10;chr10;chr10;chr10;chr10;chr10;chr10;chr10;chr10;chr10;chr10;chr10;chr10;chr10;chr10;chr10;chr10;chr10;chr10;chr10;chr10;chr10;chr10;chr10;chr10;chr10;chr10;chr10;chr10;chr10;chr10;chr10;chr10;chr10;chr10;chr10;chr10;chr10;chr10;chr10;chr10;chr10;chr10;chr10;chr10;chr10;chr10;chr10;chr10;chr10;chr10;chr10;chr10;chr10;chr10;chr10;chr10;chr10;chr10;chr10;chr…	69865912;69866297;69868994;69868994;69869253;69881195;69881195;69881195;69902697;69902697;69902697;69902697;69905232;69905232;69905232;69905232;69908110;69908110;69908110;69908110;69909797;69909797;69909797;69909797;69918243;69918243;69918243;69918243;69921486;69921486;69921486;69925240;69925451;69925459;69925459;69926051;69926051;69926051;69933823;69933823;69933823;69935080;69935080;69935080;699…	69865940;69866558;69869480;69869480;69869480;69882097;69882097;69882097;69902872;69902872;69902872;69902872;69905283;69905283;69905283;69905283;69908224;69908224;69908224;69908224;69909868;69909868;69909868;69909868;69918384;69918384;69918384;69918384;69921923;69921509;69921509;69925255;69925575;69925575;69925575;69926423;69926423;69926423;69934413;69934413;69934413;69935218;69935218;69935218;699…	+;+;+;+;+;+;+;+;+;+;+;+;+;+;+;+;+;+;+;+;+;+;+;+;+;+;+;+;+;+;+;+;+;+;+;+;+;+;+;+;+;+;+;+;+;+;+;+;+;+;+;+;+;+;+;+;+;+;+;+;+;+;+;+;+;+;+;+	6742	219	54	726	136	472	390	1784	6280	876	4032	1330	3578	MYPN	protein_coding	protein_coding	8.324863445	7.711205243	9.281424975	8.119367064	8.900925965	8.891966307	10.83150534	11.02909814	10.79514171	10.94492485	10.79232205	10.96086612	-3.279105292	4.45E-09	4.02E-07	DOWN
ENSG00000197893	chr10;chr10;chr10;chr10;chr10;chr10;chr10;chr10;chr10;chr10;chr10;chr10;chr10;chr10;chr10;chr10;chr10;chr10;chr10;chr10;chr10;chr10;chr10;chr10;chr10;chr10;chr10;chr10;chr10;chr10;chr10;chr10;chr10;chr10;chr10;chr10;chr10;chr10;chr10;chr10;chr10;chr10;chr10;chr10;chr10;chr10;chr10;chr10;chr10;chr10;chr10;chr10;chr10;chr10;chr10;chr10;chr10;chr10;chr10;chr10;chr10;chr10;chr10;chr10;chr10;chr10;chr…	115348475;115348584;115348592;115348596;115349425;115349425;115349425;115349425;115350337;115350337;115350337;115350337;115351953;115351953;115351953;115351953;115355382;115355382;115355382;115355382;115356845;115356845;115356845;115356845;115357728;115357728;115357728;115357728;115364368;115364368;115364368;115364368;115365521;115365521;115365521;115365521;115365937;115365937;115365937;115365937…	115348838;115348838;115348838;115348838;115349556;115349556;115349556;115349556;115350648;115350648;115350648;115350648;115352060;115352060;115352060;115352060;115355486;115355486;115355486;115355486;115356943;115356943;115356943;115356943;115357832;115357832;115357832;115357832;115364679;115364679;115364679;115364679;115365628;115365628;115365628;115365628;115366041;115366041;115366041;115366041…	-;-;-;-;-;-;-;-;-;-;-;-;-;-;-;-;-;-;-;-;-;-;-;-;-;-;-;-;-;-;-;-;-;-;-;-;-;-;-;-;-;-;-;-;-;-;-;-;-;-;-;-;-;-;-;-;-;-;-;-;-;-;-;-;-;-;-;-;-;-;-;-;-;-;-;-;-;-;-;-;-;-;-;-;-;-;-;-;-;-;-;-;-;-;-;-;-;-;-;-;-;-;-;-;-;-;-;-;-;-;-;-;-;-;-;-;-;-;-;-;-;-;-;-;-;-;-;-	5721	11	8	45	10	28	26	31	25323	7	12677	19	12665	NRAP	protein_coding	protein_coding	5.17485865	5.32402577	5.974301537	5.248067529	5.646307663	5.727366186	6.197267736	13.34916063	5.725190127	12.66328594	6.036907657	12.94162874	-8.158629695	4.56E-09	4.11E-07	DOWN
ENSG00000237111	chr14	106329626	106329675	-	50	283	784	0	534	142	392	0	2	0	1	0	1	IGHJ3P	IG_J_pseudogene	lncRNA	7.041971647	8.811184802	2.784642962	8.004402993	6.193443651	7.531931766	3.074438379	2.832154408	3.405665485	2.892953713	3.198879135	2.959041043	9.344262746	4.70E-09	4.22E-07	UP
ENSG00000087586	chr20;chr20;chr20;chr20;chr20;chr20;chr20;chr20;chr20;chr20;chr20;chr20;chr20;chr20;chr20;chr20;chr20;chr20;chr20;chr20;chr20;chr20;chr20;chr20;chr20;chr20;chr20;chr20;chr20;chr20;chr20;chr20;chr20;chr20;chr20;chr20;chr20;chr20;chr20;chr20;chr20;chr20;chr20;chr20;chr20;chr20;chr20;chr20;chr20;chr20;chr20;chr20;chr20;chr20;chr20;chr20;chr20;chr20;chr20;chr20;chr20;chr20;chr20;chr20;chr20;chr20;chr…	54944445;54944445;54944446;54944446;54944446;54944446;54944446;54944446;54944721;54945541;54945541;54945541;54945541;54945541;54945541;54945541;54945541;54948464;54948464;54948464;54948464;54948464;54948464;54948464;54948464;54948464;54948504;54956489;54956489;54956489;54956489;54956489;54956489;54956489;54956489;54956489;54956489;54958041;54958041;54958041;54958041;54958041;54958041;54958041;549…	54945396;54945396;54945396;54945396;54945396;54945396;54945396;54945396;54945715;54945715;54945715;54945715;54945715;54945715;54945715;54945715;54945715;54948612;54948612;54948612;54948612;54948612;54948612;54948612;54948612;54948612;54948612;54956627;54956627;54956627;54956627;54956627;54956627;54956627;54956627;54956627;54956627;54958232;54958232;54958232;54958232;54958232;54958232;54958232;549…	-;-;-;-;-;-;-;-;-;-;-;-;-;-;-;-;-;-;-;-;-;-;-;-;-;-;-;-;-;-;-;-;-;-;-;-;-;-;-;-;-;-;-;-;-;-;-;-;-;-;-;-;-;-;-;-;-;-;-;-;-;-;-;-;-;-;-;-;-;-;-;-;-;-;-;-;-;-;-;-;-;-;-;-;-;-;-;-;-;-;-;-;-;-;-;-;-;-;-;-;-;-;-;-;-;-;-;-;-;-;-;-;-;-;-;-;-	2928	233	68	239	150	236	154	8	68	4	38	6	36	AURKA	protein_coding	protein_coding	7.04414177	6.286917191	6.976407729	6.791022627	6.97703196	6.717758527	4.59962327	5.326021716	4.692361733	5.149844104	4.616614341	5.218101314	2.841132599	5.22E-09	4.67E-07	UP
ENSG00000082074	chr5;chr5;chr5;chr5;chr5;chr5;chr5;chr5;chr5;chr5;chr5;chr5;chr5;chr5;chr5;chr5;chr5;chr5;chr5;chr5;chr5;chr5;chr5;chr5;chr5;chr5;chr5;chr5;chr5;chr5;chr5;chr5;chr5;chr5;chr5;chr5;chr5;chr5;chr5;chr5;chr5;chr5;chr5;chr5;chr5;chr5;chr5;chr5;chr5;chr5;chr5;chr5;chr5;chr5;chr5;chr5;chr5;chr5;chr5;chr5;chr5;chr5;chr5;chr5;chr5;chr5;chr5;chr5;chr5;chr5;chr5;chr5;chr5;chr5;chr5;chr5;chr5;chr5;chr5;chr5…	39105338;39107386;39107404;39107404;39107404;39108333;39108333;39108333;39108333;39108333;39110458;39110458;39110458;39110458;39110458;39118976;39118976;39118976;39118976;39118976;39119637;39119637;39119637;39119637;39119637;39122438;39122438;39122438;39122438;39122438;39124355;39124355;39124355;39124355;39124355;39126100;39126100;39126100;39127843;39127843;39127843;39127843;39127843;39130692;391…	39107567;39107567;39107567;39107567;39107567;39108364;39108364;39108364;39108364;39108364;39110491;39110491;39110491;39110491;39110491;39119138;39119138;39119138;39119138;39119138;39119736;39119736;39119736;39119736;39119736;39122504;39122504;39122504;39122504;39122504;39124380;39124380;39124380;39124380;39124380;39126237;39126237;39126237;39127909;39127909;39127909;39127909;39127909;39130714;391…	-;-;-;-;-;-;-;-;-;-;-;-;-;-;-;-;-;-;-;-;-;-;-;-;-;-;-;-;-;-;-;-;-;-;-;-;-;-;-;-;-;-;-;-;-;-;-;-;-;-;-;-;-;-;-;-;-;-;-;-;-;-;-;-;-;-;-;-;-;-;-;-;-;-;-;-;-;-;-;-;-;-;-;-;-;-;-;-;-;-;-;-;-;-;-;-;-;-;-;-;-;-;-;-;-;-;-;-;-;-;-	6100	4685	2276	3255	3480	3970	2766	368	1902	257	1135	312	1080	FYB	protein_coding	protein_coding	11.49855119	11.2623205	11.02195325	11.39630862	11.24233333	11.05367216	9.547828727	10.05357813	9.82970567	9.914666846	9.628186829	9.992512004	2.074186133	5.53E-09	4.93E-07	UP
ENSG00000187715	chr3;chr3;chr3;chr3;chr3;chr3;chr3;chr3;chr3;chr3;chr3;chr3;chr3;chr3;chr3;chr3;chr3;chr3;chr3;chr3;chr3;chr3;chr3;chr3;chr3;chr3;chr3;chr3;chr3;chr3	127634075;127634318;127634318;127641793;127641902;127641904;127642256;127642924;127646607;127646607;127646607;127646607;127646607;127648976;127648976;127648976;127648976;127648976;127682032;127682032;127682032;127682032;127682032;127682032;127702940;127702940;127702940;127702940;127702940;127702940	127634429;127634429;127634429;127642974;127642974;127642974;127642390;127642974;127646963;127646677;127646877;127646877;127646877;127649126;127649126;127649126;127649126;127649126;127682229;127682229;127682229;127682229;127682229;127682229;127703141;127706514;127706505;127703180;127706509;127706509	+;+;+;+;+;+;+;+;+;+;+;+;+;+;+;+;+;+;+;+;+;+;+;+;+;+;+;+;+;+	5818	5	3	26	4	16	14	72	800	14	436	43	407	KBTBD12	protein_coding	protein_coding	3.772844144	3.871695697	4.72116695	3.802545694	4.366811108	4.41077429	6.25709356	7.71548106	5.326075751	7.442583829	5.989868584	7.514769036	-4.425462334	5.55E-09	4.93E-07	DOWN
ENSG00000211651	chr22;chr22	22735135;22735410	22735294;22735715	+;+	466	1089	2150	5	1620	547	1078	0	20	0	10	0	10	IGLV1-44	IG_V_gene	lncRNA	8.907583423	10.29415909	4.213316362	9.604075765	8.041826741	9.015017085	4.041716043	4.598822044	4.346157049	4.454080825	4.152661668	4.537838213	8.028919977	5.71E-09	5.05E-07	UP
ENSG00000183571	chr15;chr15;chr15;chr15;chr15;chr15;chr15;chr15;chr15;chr15	99511459;99511509;99512654;99512654;99514265;99514265;99544416;99548658;99548658;99550588	99511926;99511926;99512880;99512880;99514387;99514387;99544508;99548885;99548791;99551024	-;-;-;-;-;-;-;-;-;-	1576	1	1	1	1	1	1	13	68	7	40	10	38	PGPEP1L	protein_coding	protein_coding	1.986588157	2.193472568	1.951072004	2.068209305	1.956283825	2.028254802	3.609988272	4.197009215	3.606437	4.026456222	3.588555735	4.101711282	-4.821732959	5.86E-09	5.17E-07	DOWN
ENSG00000269899	chr8	11703663	11703900	-	238	267	90	243	178	255	166	15	89	6	52	10	48	RP11-589N15.2	sense_intronic	lncRNA	7.278977508	6.668550857	7.085975157	7.063325267	7.150217867	6.890945692	5.149715391	5.682636536	5.065364872	5.538401953	5.071262179	5.586053081	2.506382875	5.92E-09	5.21E-07	UP
ENSG00000196091	chr12;chr12;chr12;chr12;chr12;chr12;chr12;chr12;chr12;chr12;chr12;chr12;chr12;chr12;chr12;chr12;chr12;chr12;chr12;chr12;chr12;chr12;chr12;chr12;chr12;chr12;chr12;chr12;chr12;chr12;chr12;chr12;chr12;chr12;chr12;chr12;chr12;chr12;chr12;chr12;chr12;chr12;chr12;chr12;chr12;chr12;chr12;chr12;chr12;chr12;chr12;chr12;chr12;chr12;chr12;chr12;chr12;chr12;chr12;chr12;chr12;chr12;chr12;chr12;chr12;chr12;chr…	101962131;101988627;101988747;101988747;101988747;101988749;101988749;101988749;101988749;101988749;101988749;101988762;101988774;101988774;101988774;101988774;101988775;101988849;101994138;102008274;102008274;102008274;102008274;102008274;102008274;102008274;102008274;102008274;102008274;102008274;102008274;102008274;102008274;102010957;102010980;102010980;102010980;102010980;102010980;102010980…	101962283;101988873;101988873;101988873;101988873;101988873;101988873;101988873;101988873;101988873;101988873;101988873;101988873;101988873;101988873;101988873;101988873;101988873;101994233;102008309;102008309;102008309;102008309;102008309;102008309;102008722;102008309;102008309;102008309;102008309;102008309;102008309;102008309;102011021;102011021;102011021;102011021;102011021;102011021;102011021…	+;+;+;+;+;+;+;+;+;+;+;+;+;+;+;+;+;+;+;+;+;+;+;+;+;+;+;+;+;+;+;+;+;+;+;+;+;+;+;+;+;+;+;+;+;+;+;+;+;+;+;+;+;+;+;+;+;+;+;+;+;+;+;+;+;+;+;+;+;+;+;+;+;+;+;+;+;+;+;+;+;+;+;+;+;+;+;+;+;+;+;+;+;+;+;+;+;+;+;+;+;+;+;+;+;+;+;+;+;+;+;+;+;+;+;+;+;+;+;+;+;+;+;+;+;+;+;+	7385	54	6	69	30	62	38	11	90255	13	45133	12	45134	MYBPC1	protein_coding	protein_coding	6.709053015	5.92606238	6.816642162	6.46782959	6.749845733	6.54855475	6.157940239	15.62892672	6.655565076	14.95700993	6.343624412	15.23279941	-8.996548879	6.02E-09	5.28E-07	DOWN
ENSG00000186439	chr6;chr6;chr6;chr6;chr6;chr6;chr6;chr6;chr6;chr6;chr6;chr6;chr6;chr6;chr6;chr6;chr6;chr6;chr6;chr6;chr6;chr6;chr6;chr6;chr6;chr6;chr6;chr6;chr6;chr6;chr6;chr6;chr6;chr6;chr6;chr6;chr6;chr6;chr6;chr6;chr6;chr6;chr6;chr6;chr6;chr6;chr6;chr6;chr6;chr6;chr6;chr6;chr6;chr6;chr6;chr6;chr6;chr6;chr6;chr6;chr6;chr6;chr6;chr6;chr6;chr6;chr6;chr6;chr6;chr6;chr6;chr6;chr6;chr6;chr6;chr6;chr6;chr6;chr6;chr6…	123537483;123537484;123542632;123542632;123545238;123545238;123573557;123576226;123576226;123577012;123577012;123580769;123580769;123581757;123581757;123586463;123586463;123588852;123588852;123590994;123590994;123592284;123592284;123594109;123594109;123594482;123594482;123595786;123595786;123599463;123599463;123600201;123600201;123637602;123637602;123653024;123653024;123658764;123658764;123673684…	123539885;123539885;123542667;123542667;123545276;123545276;123573580;123576270;123576270;123577047;123577047;123580807;123580807;123581783;123581783;123586483;123586483;123588896;123588896;123591011;123591011;123592331;123592331;123594156;123594156;123594508;123594508;123595815;123595815;123599492;123599492;123600227;123600227;123637640;123637640;123653074;123653074;123658814;123658814;123673731…	-;-;-;-;-;-;-;-;-;-;-;-;-;-;-;-;-;-;-;-;-;-;-;-;-;-;-;-;-;-;-;-;-;-;-;-;-;-;-;-;-;-;-;-;-;-;-;-;-;-;-;-;-;-;-;-;-;-;-;-;-;-;-;-;-;-;-;-;-;-;-;-;-;-;-;-;-;-;-;-;-;-;-;-;-;-;-;-;-;-;-;-;-;-;-;-;-;-;-;-;-;-;-;-	6723	4	0	18	2	11	9	46	6469	7	3258	26	3238	TRDN	protein_coding	protein_coding	3.982605683	3.794355188	4.686113571	3.903344069	4.386035379	4.396415751	6.011668677	10.44528977	5.051503508	9.991506319	5.722629118	10.16060119	-7.819279998	6.06E-09	5.30E-07	DOWN
ENSG00000208035	chr5	148808481	148808586	+	106	11	11	26	11	18	18	81	133	31	107	56	82	MIR143	miRNA	lncRNA	4.083021006	4.444055986	4.625368313	4.22482533	4.356238731	4.495869098	6.273352252	5.695838954	5.965802845	5.840704093	6.152073993	5.708544715	-2.554364587	6.25E-09	5.45E-07	DOWN
ENSG00000240864	chr2;chr2	89399352;89399773	89399647;89399854	-;-	378	265	529	1	397	133	265	0	5	0	2	0	2	IGKV1-16	IG_V_gene	lncRNA	6.935392458	8.309781824	2.878830867	7.626872807	6.089246341	7.051476965	3.0164833	3.058039415	3.344284367	2.968188781	3.139756528	3.040456195	7.973411442	6.34E-09	5.51E-07	UP
ENSG00000160460	chr19;chr19;chr19;chr19;chr19;chr19;chr19;chr19;chr19;chr19;chr19;chr19;chr19;chr19;chr19;chr19;chr19;chr19;chr19;chr19;chr19;chr19;chr19;chr19;chr19;chr19;chr19;chr19;chr19;chr19;chr19;chr19;chr19;chr19;chr19;chr19;chr19;chr19;chr19;chr19;chr19;chr19;chr19;chr19;chr19;chr19;chr19;chr19;chr19;chr19;chr19;chr19;chr19;chr19;chr19;chr19;chr19;chr19;chr19;chr19;chr19;chr19;chr19;chr19;chr19;chr19;chr…	40972148;40972148;40973126;40973126;40973126;40978514;40978514;40978514;40978514;40978514;40993604;40993604;40993604;40993604;40993604;40995982;40995982;40995982;40995982;40995982;40998870;40998870;40998870;40998870;40998870;41000804;41000804;41000804;41000804;41000804;41003336;41003396;41003396;41003396;41003396;41003396;41007828;41007828;41007828;41007828;41007828;41007828;41008035;41008035;410…	40972218;40972218;40973212;40973212;40973212;40978697;40978697;40978697;40978697;40978697;40993755;40993755;40993755;40993755;40993755;40996155;40996155;40996155;40996155;40996155;40998961;40998961;40998961;40998961;40998961;41000884;41000884;41000884;41000884;41000884;41003511;41003511;41003511;41003511;41003511;41003511;41007940;41007940;41007940;41007940;41007940;41007940;41008222;41008222;410…	+;+;+;+;+;+;+;+;+;+;+;+;+;+;+;+;+;+;+;+;+;+;+;+;+;+;+;+;+;+;+;+;+;+;+;+;+;+;+;+;+;+;+;+;+;+;+;+;+;+;+;+;+;+;+;+;+;+;+;+;+;+;+;+;+;+;+;+;+;+;+;+;+;+;+;+;+;+;+;+;+;+;+;+;+;+;+;+;+;+;+;+;+;+;+;+;+;+;+;+;+;+;+;+;+;+;+;+;+;+;+;+;+;+;+;+;+;+;+;+;+;+;+;+;+;+;+;+	11677	54	40	87	47	70	64	164	378	71	271	118	224	SPTBN4	protein_coding	protein_coding	5.919584237	6.094445565	6.2522857	5.974709483	6.073217506	6.153578944	7.478473475	7.234559387	7.309279276	7.267289103	7.402607687	7.209741634	-1.871504625	6.44E-09	5.58E-07	DOWN
ENSG00000166920	chr15;chr15;chr15;chr15;chr15;chr15;chr15;chr15;chr15;chr15;chr15;chr15;chr15;chr15;chr15;chr15	45722727;45722777;45722805;45722809;45722968;45722968;45723199;45723199;45723199;45723199;45724270;45724270;45724270;45725146;45725146;45740747	45722853;45722853;45723030;45723030;45723030;45723030;45723523;45723284;45723284;45723284;45724330;45724330;45724330;45725540;45725647;45740959	+;+;+;+;+;+;+;+;+;+;+;+;+;+;+;+	1405	380	177	26	278	203	102	11	18	0	14	6	9	C15orf48	protein_coding	protein_coding	7.457535872	7.156884753	4.695337202	7.331305125	6.68551505	6.148807227	4.549875032	4.080057792	3.745773993	4.179425495	4.350472106	4.004503335	4.35737574	7.07E-09	6.10E-07	UP
ENSG00000133454	chr22;chr22;chr22;chr22;chr22;chr22;chr22;chr22;chr22;chr22;chr22;chr22;chr22;chr22;chr22;chr22;chr22;chr22;chr22;chr22;chr22;chr22;chr22;chr22;chr22;chr22;chr22;chr22;chr22;chr22;chr22;chr22;chr22;chr22;chr22;chr22;chr22;chr22;chr22;chr22;chr22;chr22;chr22;chr22;chr22;chr22;chr22;chr22;chr22;chr22;chr22;chr22;chr22;chr22;chr22;chr22;chr22;chr22;chr22;chr22;chr22;chr22;chr22;chr22;chr22;chr22;chr…	26138111;26138120;26138201;26156951;26156951;26156951;26157001;26159198;26159198;26159198;26159198;26164082;26164082;26164082;26164082;26165994;26166077;26166077;26166077;26166077;26166839;26166839;26166839;26166839;26166839;26168301;26168301;26168301;26168301;26168301;26173550;26173550;26173550;26173550;26173550;26176023;26176023;26176023;26176023;26176023;26177701;26177701;26177701;26177701;261…	26138260;26138260;26138260;26157098;26157098;26157098;26157098;26159356;26159356;26159356;26159356;26165395;26165395;26165395;26165395;26166143;26166143;26166143;26166143;26166143;26166951;26166951;26166951;26166951;26166951;26168477;26168477;26168477;26168477;26168477;26173748;26173748;26173748;26173748;26173748;26176165;26176165;26176165;26176165;26176165;26177801;26177801;26177801;26177801;261…	+;+;+;+;+;+;+;+;+;+;+;+;+;+;+;+;+;+;+;+;+;+;+;+;+;+;+;+;+;+;+;+;+;+;+;+;+;+;+;+;+;+;+;+;+;+;+;+;+;+;+;+;+;+;+;+;+;+;+;+;+;+;+;+;+;+;+;+;+;+;+;+;+;+;+;+;+;+;+;+;+;+;+;+;+;+;+;+;+;+;+;+;+;+;+;+;+;+;+;+;+;+;+;+;+;+;+;+;+;+;+;+;+;+;+;+;+;+;+;+;+;+;+;+;+;+;+;+	9706	16	3	19	10	18	11	11	8195	23	4103	17	4109	MYO18B	protein_coding	protein_coding	4.836476136	4.37209573	4.883160637	4.696530168	4.857215081	4.68383172	4.991523103	10.78452496	6.119219179	10.32457174	5.498782437	10.50328204	-7.277409882	7.16E-09	6.16E-07	DOWN
ENSG00000115468	chr2;chr2;chr2;chr2;chr2;chr2;chr2;chr2;chr2;chr2;chr2;chr2;chr2;chr2;chr2;chr2;chr2;chr2;chr2;chr2;chr2;chr2;chr2	233470767;233497938;233498426;233502851;233503116;233526405;233527443;233527512;233527512;233527512;233527512;233527512;233537019;233537019;233537019;233537019;233537019;233537019;233546295;233546295;233546295;233546295;233546295	233470883;233498716;233498716;233503194;233503194;233526667;233527659;233527659;233527659;233527659;233527659;233527659;233537153;233537153;233537153;233537148;233537153;233537153;233547480;233547484;233546484;233547491;233547050	+;+;+;+;+;+;+;+;+;+;+;+;+;+;+;+;+;+;+;+;+;+;+	3052	73	92	296	82	184	194	615	1518	483	1066	549	1000	EFHD1	protein_coding	protein_coding	6.905879717	7.483713022	7.994734071	7.146183678	7.579517312	7.786073698	9.356786487	9.175571479	9.824977542	9.188163047	9.509707149	9.261951477	-2.760296322	7.41E-09	6.35E-07	DOWN
ENSG00000186407	chr17;chr17;chr17;chr17;chr17;chr17;chr17;chr17;chr17;chr17;chr17;chr17;chr17;chr17	72606026;72608341;72608712;72610064;72610064;72610064;72613257;72613257;72613257;72613286;72615236;72619721;72619721;72619721	72608912;72608912;72608912;72610172;72610172;72610172;72613604;72613604;72613604;72613604;72615486;72619801;72619897;72619877	-;-;-;-;-;-;-;-;-;-;-;-;-;-	3772	2268	2058	493	2163	1380	1276	30	372	58	201	44	215	CD300E	protein_coding	protein_coding	10.26091816	10.70752447	8.579480635	10.4307921	9.640448889	9.748844736	6.842177095	7.905830882	7.829951334	7.692252681	7.274105843	7.865341304	3.602342215	7.56E-09	6.44E-07	UP
ENSG00000163814	chr3;chr3;chr3;chr3;chr3;chr3;chr3;chr3;chr3;chr3;chr3;chr3;chr3;chr3;chr3;chr3	45123770;45130546;45132665;45134769;45136839;45151708;45151965;45153575;45153575;45153829;45159904;45159904;45159904;45180844;45187698;45187698	45127559;45130633;45133030;45135149;45137060;45152333;45152333;45153937;45153937;45153937;45160113;45160113;45160113;45181087;45187914;45187914	-;-;-;-;-;-;-;-;-;-;-;-;-;-;-;-	6507	1189	507	433	848	811	470	100	154	37	127	68	96	CDCP1	protein_coding	protein_coding	9.367042735	8.984954336	8.213327047	9.218205558	8.873840667	8.49269526	7.418125435	6.85670794	7.15390738	7.00263565	7.30676611	6.883887212	2.691208696	7.56E-09	6.44E-07	UP
ENSG00000164708	chr7;chr7;chr7	44102326;44104431;44104715	44102529;44104611;44105186	-;-;-	857	11	7	8	9	10	8	20	1197	16	608	18	606	PGAM2	protein_coding	protein_coding	4.102438472	4.184793259	3.852531412	4.12259656	3.988659706	3.983975211	4.987571943	8.158967966	5.395210978	7.799742453	5.123414176	7.949057562	-5.039656721	7.59E-09	6.44E-07	DOWN
ENSG00000094804	chr17;chr17;chr17;chr17;chr17;chr17;chr17;chr17;chr17;chr17;chr17;chr17;chr17;chr17;chr17;chr17;chr17;chr17;chr17;chr17;chr17;chr17;chr17	38443885;38444154;38444159;38445444;38445660;38445660;38445660;38447310;38447310;38447310;38447310;38447719;38447721;38447721;38449708;38450202;38450616;38451608;38451608;38452955;38457080;38457720;38458164	38444342;38444289;38444384;38445850;38445850;38445850;38445850;38447433;38447486;38447591;38447591;38447920;38447807;38447920;38449883;38450308;38450755;38451758;38451708;38453019;38457282;38457860;38459171	+;+;+;+;+;+;+;+;+;+;+;+;+;+;+;+;+;+;+;+;+;+;+	3382	248	238	322	243	285	280	22	141	19	82	20	80	CDC6	protein_coding	protein_coding	7.390433907	7.864526473	7.566765216	7.575750913	7.454546502	7.621945644	5.710826879	6.331018701	6.14480773	6.177851867	5.842190766	6.274614368	2.22377394	7.89E-09	6.68E-07	UP
ENSG00000140563	chr15;chr15;chr15;chr15;chr15;chr15;chr15;chr15;chr15;chr15;chr15;chr15;chr15;chr15;chr15;chr15;chr15;chr15;chr15;chr15;chr15;chr15;chr15;chr15;chr15;chr15;chr15;chr15;chr15;chr15;chr15;chr15;chr15;chr15;chr15;chr15;chr15;chr15;chr15;chr15;chr15;chr15;chr15;chr15;chr15;chr15;chr15;chr15;chr15;chr15;chr15;chr15;chr15;chr15;chr15;chr15;chr15;chr15;chr15;chr15;chr15;chr15;chr15;chr15;chr15;chr15;chr…	94774767;94774801;94774801;94774951;94821383;94836080;94841430;94841430;94841430;94841430;94841430;94841495;94841495;94857511;94857511;94857511;94857511;94857511;94857511;94857511;94857956;94858758;94858758;94858758;94858758;94858758;94858758;94882519;94882519;94882519;94882519;94882519;94882519;94883428;94883428;94883428;94883428;94883428;94883428;94884042;94884042;94884042;94884042;94884042;948…	94774893;94774893;94774893;94775234;94821492;94836193;94841959;94841959;94841959;94841959;94841959;94841959;94841959;94857573;94857573;94857573;94857573;94857573;94857573;94857573;94858093;94858866;94858866;94858866;94858866;94858866;94858866;94882661;94882661;94882661;94882661;94882661;94882661;94883504;94883504;94883504;94883504;94883504;94883504;94884153;94884153;94884153;94884153;94887286;948…	+;+;+;+;+;+;+;+;+;+;+;+;+;+;+;+;+;+;+;+;+;+;+;+;+;+;+;+;+;+;+;+;+;+;+;+;+;+;+;+;+;+;+;+;+;+;+;+;+;+;+;+;+;+;+;+;+;+;+;+;+;+;+;+;+;+;+;+;+;+;+;+;+;+;+;+;+;+;+;+;+;+;+;+;+;+;+;+;+;+;+;+;+;+;+;+;+;+;+;+;+;+;+;+;+;+;+;+;+;+;+;+;+;+;+;+;+;+;+;+	9429	819	863	852	841	836	858	136	398	32	267	84	215	MCTP2	protein_coding	protein_coding	9.103427483	9.68684034	9.051251357	9.341665716	9.045395867	9.26004636	7.880635224	7.874587316	7.254241624	7.84519213	7.684887318	7.771888359	2.254408627	7.99E-09	6.74E-07	UP
ENSG00000103888	chr15;chr15;chr15;chr15;chr15;chr15;chr15;chr15;chr15;chr15;chr15;chr15;chr15;chr15;chr15;chr15;chr15;chr15;chr15;chr15;chr15;chr15;chr15;chr15;chr15;chr15;chr15;chr15;chr15;chr15;chr15;chr15;chr15;chr15;chr15;chr15;chr15;chr15;chr15;chr15;chr15;chr15;chr15;chr15;chr15;chr15;chr15;chr15;chr15;chr15;chr15;chr15;chr15;chr15;chr15;chr15;chr15;chr15;chr15;chr15;chr15;chr15;chr15;chr15;chr15;chr15;chr…	81071684;81071712;81071712;81165879;81165879;81166205;81166205;81166205;81171062;81171062;81171062;81172057;81172057;81172057;81173241;81173241;81173241;81176516;81176516;81176516;81180035;81180035;81180035;81181042;81181042;81181042;81181812;81181812;81181812;81187331;81187331;81187331;81188210;81188210;81188210;81199004;81199004;81199004;81201438;81201438;81201438;81212435;81212435;81212435;812…	81071955;81071955;81071955;81165977;81166037;81166314;81166314;81166314;81171208;81171208;81171208;81172195;81172195;81172195;81173477;81173477;81173477;81176695;81176695;81176695;81180105;81180105;81180105;81181137;81181137;81181137;81181933;81181933;81181933;81187463;81187463;81187463;81188401;81188401;81188401;81199179;81199179;81199179;81201647;81201647;81201647;81212640;81212640;81212640;812…	+;+;+;+;+;+;+;+;+;+;+;+;+;+;+;+;+;+;+;+;+;+;+;+;+;+;+;+;+;+;+;+;+;+;+;+;+;+;+;+;+;+;+;+;+;+;+;+;+;+;+;+;+;+;+;+;+;+;+;+;+;+;+;+;+;+;+;+;+;+;+;+;+;+;+;+;+;+;+;+;+;+;+;+;+;+;+;+;+;+;+;+;+;+;+;+;+;+	7621	27508	4391	7792	15950	17650	6092	1335	1717	411	1526	873	1064	CEMIP	protein_coding	protein_coding	13.74529192	12.29982872	12.28405386	13.36210904	13.16815816	12.22989017	11.17602336	10.46567737	10.73609181	10.66874118	11.02483828	10.48334174	3.240123809	8.05E-09	6.77E-07	UP
ENSG00000211679	chr22	23248512	23248973	+	462	14063	18520	25	16292	7044	9272	14	420	7	217	10	214	IGLC3	IG_C_gene	lncRNA	12.53225373	13.44328216	7.018971358	12.94012741	11.65207118	12.17014414	7.072505902	8.383180973	7.137272387	8.153691243	7.070927679	8.247048542	6.843498346	8.33E-09	6.97E-07	UP
ENSG00000173991	chr17;chr17;chr17;chr17;chr17	37820440;37821602;37821969;37821969;37822105	37821722;37821722;37822808;37822032;37822502	+;+;+;+;+	2123	100	55	52	78	76	54	138	12748	70	6443	104	6409	TCAP	protein_coding	protein_coding	7.020639854	6.950540357	6.471823583	6.985543706	6.746919839	6.634116432	7.77882294	11.49824303	7.781687189	11.13683528	7.756319786	11.2861452	-5.416058898	8.33E-09	6.97E-07	DOWN
ENSG00000253701	chr14;chr14	106170301;106170704	106170423;106170939	-;-	359	47	83	3	65	25	43	0	1	0	0	0	0	AL928768.3	lincRNA	lncRNA	4.491073243	5.623786215	2.286113548	5.039628428	3.790117376	4.501949334	2.017059609	1.772952988	2.282728179	1.741685785	2.119016215	1.792078768	7.341898311	8.52E-09	7.10E-07	UP
ENSG00000170373	chr20;chr20;chr20;chr20;chr20;chr20;chr20	23728190;23728368;23729653;23729653;23731276;23731276;23731794	23728536;23728536;23729766;23729766;23731535;23731574;23731905	-;-;-;-;-;-;-	872	46	130	6	88	26	68	0	2	0	1	0	1	CST1	protein_coding	protein_coding	4.615332698	6.282979023	2.814969795	5.517263718	3.978366757	5.132745389	2.237133546	2.094321403	2.523630816	2.12401971	2.346760308	2.188181172	6.720276987	8.85E-09	7.36E-07	UP
ENSG00000156222	chr15;chr15;chr15;chr15;chr15;chr15;chr15;chr15;chr15;chr15;chr15;chr15;chr15;chr15;chr15;chr15;chr15;chr15;chr15;chr15;chr15;chr15;chr15;chr15;chr15;chr15;chr15;chr15;chr15;chr15;chr15;chr15;chr15;chr15;chr15;chr15;chr15;chr15;chr15;chr15;chr15;chr15;chr15;chr15;chr15;chr15;chr15;chr15;chr15;chr15;chr15;chr15;chr15;chr15;chr15;chr15;chr15;chr15;chr15;chr15;chr15;chr15;chr15;chr15;chr15;chr15;chr…	85427885;85427892;85427892;85427893;85427909;85427913;85427913;85429903;85429903;85429903;85429903;85429903;85430976;85430976;85430976;85430976;85430976;85430976;85430976;85432003;85432003;85432003;85432003;85432003;85432003;85432003;85433674;85433674;85433674;85433674;85433674;85433674;85433674;85438171;85438171;85438171;85438171;85438171;85438171;85438171;85438609;85447328;85447328;85447328;854…	85427982;85427982;85427982;85427982;85427982;85427982;85427982;85430018;85430018;85430018;85430018;85430018;85431087;85431087;85431087;85431087;85431087;85431087;85431087;85432091;85432091;85432091;85432091;85432091;85432091;85432091;85433765;85433765;85433765;85433765;85433765;85433765;85433765;85438354;85438354;85438354;85438354;85438354;85438354;85438354;85439277;85447469;85447469;85447469;854…	+;+;+;+;+;+;+;+;+;+;+;+;+;+;+;+;+;+;+;+;+;+;+;+;+;+;+;+;+;+;+;+;+;+;+;+;+;+;+;+;+;+;+;+;+;+;+;+;+;+;+;+;+;+;+;+;+;+;+;+;+;+;+;+;+;+;+;+;+;+;+;+;+;+;+;+;+;+;+;+;+;+;+;+;+;+;+;+;+;+;+;+;+;+;+;+;+;+;+;+;+;+;+;+;+;+;+;+	3696	6	4	13	5	10	8	45	79	17	62	31	48	SLC28A1	protein_coding	protein_coding	3.320047425	3.426475078	3.728916932	3.352422987	3.563278522	3.548466859	5.361548604	4.875169875	5.038666471	4.989950356	5.236197018	4.870687497	-2.779037191	9.11E-09	7.55E-07	DOWN
ENSG00000253123	chr8;chr8	37188190;37189285	37188684;37189502	-;-	713	6	14	23	10	14	18	95	133	41	114	68	87	RP11-527N22.1	processed_transcript	lncRNA	3.769328069	4.632757093	4.54171993	4.1763856	4.194021371	4.508714846	6.457724478	5.711320495	6.269537486	5.92033465	6.371182379	5.782838611	-2.899359621	9.20E-09	7.59E-07	DOWN
ENSG00000204248	chr6;chr6;chr6;chr6;chr6;chr6;chr6;chr6;chr6;chr6;chr6;chr6;chr6;chr6;chr6;chr6;chr6;chr6;chr6;chr6;chr6;chr6;chr6;chr6;chr6;chr6;chr6;chr6;chr6;chr6;chr6;chr6;chr6;chr6;chr6;chr6;chr6;chr6;chr6;chr6;chr6;chr6;chr6;chr6;chr6;chr6;chr6;chr6;chr6;chr6;chr6;chr6;chr6;chr6;chr6;chr6;chr6;chr6;chr6;chr6;chr6;chr6;chr6;chr6;chr6;chr6;chr6;chr6;chr6;chr6;chr6;chr6;chr6;chr6;chr6;chr6;chr6;chr6;chr6;chr6…	33130458;33130469;33130469;33130469;33130469;33130469;33130469;33130469;33130472;33132044;33132044;33132044;33132044;33132044;33132044;33132044;33132044;33132044;33132629;33132629;33132629;33132629;33132629;33132629;33132629;33132629;33132629;33133326;33133326;33133326;33133326;33133326;33133326;33133326;33133326;33133326;33133708;33133708;33133708;33133708;33133708;33133708;33133708;33133708;331…	33131595;33131595;33131595;33131595;33131595;33131595;33131595;33131595;33131595;33132250;33132250;33132250;33132250;33132250;33132250;33132250;33132250;33132250;33132741;33132741;33132741;33132741;33132741;33132741;33132741;33132741;33132741;33133593;33133593;33133593;33133593;33133593;33133593;33133593;33133593;33133593;33133761;33133761;33133761;33133761;33133761;33133761;33133761;33133761;331…	-;-;-;-;-;-;-;-;-;-;-;-;-;-;-;-;-;-;-;-;-;-;-;-;-;-;-;-;-;-;-;-;-;-;-;-;-;-;-;-;-;-;-;-;-;-;-;-;-;-;-;-;-;-;-;-;-;-;-;-;-;-;-;-;-;-;-;-;-;-;-;-;-;-;-;-;-;-;-;-;-;-;-;-;-;-;-;-;-;-;-;-;-;-;-;-;-;-;-;-;-;-;-;-;-;-;-;-;-;-;-;-;-;-;-;-;-;-;-;-;-;-;-;-;-;-;-;-	6740	64	68	56	66	60	62	131	1316	146	724	138	731	COL11A2	protein_coding	protein_coding	6.292962973	6.777298612	6.113739138	6.488742063	6.178398919	6.353454091	7.433829869	8.719059666	8.234359108	8.467429332	7.742523104	8.622395578	-2.861002709	9.36E-09	7.71E-07	DOWN
ENSG00000183010	chr17;chr17;chr17;chr17;chr17;chr17;chr17;chr17;chr17;chr17;chr17;chr17;chr17;chr17;chr17;chr17;chr17;chr17;chr17;chr17;chr17;chr17;chr17;chr17;chr17;chr17;chr17;chr17;chr17;chr17;chr17;chr17;chr17;chr17;chr17;chr17;chr17;chr17;chr17;chr17;chr17;chr17;chr17;chr17;chr17;chr17;chr17;chr17;chr17;chr17;chr17;chr17;chr17;chr17;chr17;chr17;chr17;chr17;chr17;chr17;chr17;chr17;chr17;chr17;chr17;chr17;chr…	79890260;79890260;79890260;79890797;79890805;79890811;79891183;79891232;79892202;79892202;79892202;79892202;79892202;79892240;79892322;79892529;79892529;79892529;79892529;79892529;79892529;79892529;79892582;79892802;79892802;79892802;79892802;79892802;79892802;79892802;79892802;79892802;79892802;79892847;79892924;79892996;79893213;79893213;79893213;79893213;79893213;79893213;79893213;79893213;798…	79891252;79890839;79891252;79891252;79891252;79891252;79891252;79891252;79892365;79892365;79892365;79892365;79892365;79892365;79892365;79892621;79892621;79892621;79892621;79892621;79892621;79892621;79892621;79893020;79893023;79893023;79893023;79893023;79893023;79893023;79893023;79893023;79893023;79893023;79893023;79893023;79893392;79893392;79893392;79893392;79893392;79893392;79893392;79893392;798…	-;-;-;-;-;-;-;-;-;-;-;-;-;-;-;-;-;-;-;-;-;-;-;-;-;-;-;-;-;-;-;-;-;-;-;-;-;-;-;-;-;-;-;-;-;-;-;-;-;-;-;-;-;-;-;-;-;-;-;-;-;-;-;-;-;-;-;-;-;-;-;-;-;-;-;-;-;-;-;-;-;-;-;-;-;-;-;-;-	2886	1456	482	403	969	930	442	84	184	39	134	62	112	PYCR1	protein_coding	protein_coding	9.603372653	8.94681871	8.159457616	9.377630762	9.034710598	8.44671204	7.285352361	7.026954332	7.220227366	7.070380388	7.248691868	7.033802277	2.800992761	9.62E-09	7.89E-07	UP
ENSG00000078081	chr3;chr3;chr3;chr3;chr3;chr3;chr3;chr3;chr3;chr3;chr3;chr3;chr3;chr3;chr3;chr3;chr3;chr3;chr3;chr3;chr3;chr3	182840001;182841713;182853505;182853505;182858326;182858326;182870163;182870163;182871470;182871470;182871689;182871728;182875901;182878645;182878645;182879709;182880395;182880395;182880395;182880395;182881408;182881408	182842002;182842002;182853675;182853675;182858383;182858383;182870291;182870291;182872179;182872179;182872179;182872179;182875920;182878745;182878750;182879803;182880518;182880518;182880670;182880699;182881626;182881627	-;-;-;-;-;-;-;-;-;-;-;-;-;-;-;-;-;-;-;-;-;-	3816	280	225	45	252	162	135	0	30	4	15	2	17	LAMP3	protein_coding	protein_coding	7.126110758	7.431737589	5.179394914	7.2299611	6.454435222	6.450472821	3.463510295	4.460941944	4.439510133	4.243793998	3.904545965	4.431362737	4.276388225	1.08E-08	8.86E-07	UP
ENSG00000104879	chr19;chr19;chr19;chr19;chr19;chr19;chr19;chr19	45809672;45810719;45811667;45815007;45818723;45821083;45822779;45826079	45810186;45810908;45811790;45815178;45818855;45821237;45822989;45826235	-;-;-;-;-;-;-;-	1657	16	11	18	14	17	14	4	29752	3	14878	4	14878	CKM	protein_coding	protein_coding	5.211365705	5.33624394	5.219799111	5.270236962	5.195153806	5.204335346	4.916872743	13.91909836	5.219414292	13.24300164	5.064369491	13.52009311	-8.808266362	1.09E-08	8.91E-07	DOWN
ENSG00000081248	chr1;chr1;chr1;chr1;chr1;chr1;chr1;chr1;chr1;chr1;chr1;chr1;chr1;chr1;chr1;chr1;chr1;chr1;chr1;chr1;chr1;chr1;chr1;chr1;chr1;chr1;chr1;chr1;chr1;chr1;chr1;chr1;chr1;chr1;chr1;chr1;chr1;chr1;chr1;chr1;chr1;chr1;chr1;chr1;chr1;chr1;chr1;chr1;chr1;chr1;chr1;chr1;chr1;chr1;chr1;chr1;chr1;chr1;chr1;chr1;chr1;chr1;chr1;chr1;chr1;chr1;chr1;chr1;chr1;chr1;chr1;chr1;chr1;chr1;chr1;chr1;chr1;chr1;chr1;chr1…	201008642;201008642;201009359;201009359;201009750;201009750;201010632;201010632;201012409;201012409;201013456;201013456;201016243;201016243;201016653;201016653;201017710;201017710;201018131;201018131;201019517;201019517;201020112;201020112;201021685;201021685;201022337;201022337;201022587;201022587;201023633;201027536;201027536;201028317;201028317;201029786;201029786;201030395;201030395;201031072…	201009210;201009210;201009502;201009502;201009841;201009841;201010717;201010717;201012659;201012659;201013584;201013584;201016367;201016367;201016754;201016754;201017812;201017812;201018227;201018227;201019644;201019644;201020271;201020271;201021776;201021776;201022402;201022402;201022715;201022715;201023689;201027619;201027619;201028427;201028427;201029944;201029944;201030596;201030596;201031218…	-;-;-;-;-;-;-;-;-;-;-;-;-;-;-;-;-;-;-;-;-;-;-;-;-;-;-;-;-;-;-;-;-;-;-;-;-;-;-;-;-;-;-;-;-;-;-;-;-;-;-;-;-;-;-;-;-;-;-;-;-;-;-;-;-;-;-;-;-;-;-;-;-;-;-;-;-;-;-;-;-;-;-;-;-;-;-	6166	6	1	6	4	6	4	1	9037	2	4519	2	4520	CACNA1S	protein_coding	protein_coding	3.940448239	3.711136657	3.881636083	3.895003989	3.890266562	3.833863908	3.734199319	12.03491862	4.299881586	11.35218982	4.032670413	11.63113835	-8.902567398	1.18E-08	9.63E-07	DOWN
ENSG00000239961	chr19;chr19;chr19;chr19;chr19;chr19;chr19;chr19;chr19;chr19;chr19;chr19;chr19	54844456;54845186;54848043;54848112;54848671;54848671;54849207;54849483;54849667;54849667;54850137;54850137;54850331	54845036;54845236;54848414;54848414;54848719;54848967;54849506;54849506;54849951;54849951;54850376;54850172;54850421	-;-;-;-;-;-;-;-;-;-;-;-;-	2171	13	124	11	68	12	68	0	1	0	0	0	0	LILRA4	protein_coding	protein_coding	3.264091185	6.11239895	3.053307027	5.107755279	3.134201837	5.00468799	1.976429884	1.715822004	2.250628155	1.68602823	2.082158819	1.739889655	7.580704051	1.25E-08	1.01E-06	UP
ENSG00000198805	chr14;chr14;chr14;chr14;chr14;chr14;chr14;chr14;chr14;chr14;chr14;chr14;chr14;chr14;chr14;chr14;chr14;chr14;chr14;chr14;chr14;chr14;chr14;chr14;chr14;chr14;chr14;chr14;chr14;chr14;chr14	20937113;20937486;20937538;20937565;20937565;20937573;20937700;20938685;20940467;20940467;20940467;20940467;20940467;20940467;20940467;20941543;20942631;20942631;20942631;20942631;20942631;20942631;20942932;20942932;20942932;20943221;20943221;20943221;20944543;20944543;20944543	20937190;20937694;20937694;20937694;20937694;20937694;20937934;20938828;20940636;20940636;20940636;20941359;20940636;20940636;20940636;20943411;20942734;20942734;20943107;20942734;20943322;20942730;20943067;20943107;20943107;20943305;20943411;20943411;20945246;20945217;20945253	+;+;+;+;+;+;+;+;+;+;+;+;+;+;+;+;+;+;+;+;+;+;+;+;+;+;+;+;+;+;+	4139	1697	1441	1916	1569	1806	1678	392	946	129	669	260	538	PNP	protein_coding	protein_coding	10.20494733	10.55530647	10.2374364	10.33214949	10.19013463	10.30049969	9.292672804	9.110345704	8.902724319	9.128364286	9.151311627	9.052251143	1.7563797	1.34E-08	1.08E-06	UP
ENSG00000261244	chr15;chr15	78208864;78214120	78208974;78214361	+;+	353	0	0	1	0	0	0	26	13	19	20	22	16	RP11-114H24.7	lincRNA	lncRNA	1.54436968	1.715329722	1.720067578	1.612627786	1.518764195	1.579344016	4.175941098	2.630036482	4.491676397	3.276336452	4.24721906	3.192643901	-6.801654919	1.34E-08	1.08E-06	DOWN
ENSG00000166448	chr7;chr7;chr7;chr7;chr7;chr7;chr7;chr7;chr7;chr7;chr7;chr7;chr7;chr7;chr7;chr7;chr7;chr7;chr7;chr7;chr7;chr7;chr7;chr7;chr7;chr7;chr7;chr7;chr7;chr7;chr7;chr7;chr7;chr7;chr7;chr7;chr7;chr7;chr7;chr7;chr7;chr7;chr7;chr7;chr7;chr7;chr7;chr7;chr7;chr7	98444111;98444111;98444124;98444172;98444480;98444790;98445403;98446206;98446206;98446206;98446206;98446206;98449044;98449044;98449044;98449044;98449044;98449148;98452863;98452863;98452863;98452863;98452863;98452863;98453640;98453640;98453640;98453640;98453640;98453640;98457802;98457802;98457802;98457802;98457802;98457811;98460718;98460718;98460718;98460718;98460718;98460718;98463421;98466828;984…	98445831;98445867;98445831;98444476;98445831;98445351;98445831;98446318;98446318;98446318;98446318;98446318;98449246;98449246;98449246;98449246;98449246;98449246;98452947;98452947;98452947;98452947;98452947;98452947;98453806;98453806;98453806;98453806;98453806;98453806;98457961;98457961;98457961;98457961;98457961;98457961;98461023;98461023;98461023;98461023;98461023;98461023;98464569;98466917;984…	-;-;-;-;-;-;-;-;-;-;-;-;-;-;-;-;-;-;-;-;-;-;-;-;-;-;-;-;-;-;-;-;-;-;-;-;-;-;-;-;-;-;-;-;-;-;-;-;-;-	4663	2	2	2	2	2	2	24	36	23	30	24	30	TMEM130	protein_coding	protein_coding	2.377916032	2.63047382	2.334558417	2.477501214	2.340922726	2.428756851	4.386401796	3.791611591	4.985968514	3.950775659	4.627542334	4.071427327	-4.155067912	1.35E-08	1.08E-06	DOWN
ENSG00000101280	chr20;chr20;chr20;chr20;chr20;chr20;chr20;chr20;chr20;chr20;chr20;chr20;chr20;chr20;chr20;chr20;chr20	853296;853402;854927;858804;858804;860390;860390;861814;861814;865721;865721;868961;868961;870856;870856;896549;896549	853763;853763;855057;858970;858970;860491;860491;861929;861929;865968;865968;869082;869082;871011;871011;896977;896960	-;-;-;-;-;-;-;-;-;-;-;-;-;-;-;-;-	1939	5	0	17	2	11	8	22	194	53	108	38	124	ANGPT4	protein_coding	protein_coding	3.363588218	2.965970957	4.054753163	3.146996444	3.75486552	3.681684256	4.806678807	5.915693806	6.366215861	5.68156132	5.581258137	5.965088819	-3.82482389	1.35E-08	1.08E-06	DOWN
ENSG00000263786	chr17;chr17	73141356;73142547	73141977;73142641	-;-	717	45	34	58	40	52	46	4	17	0	10	2	8	RP11-649A18.4	sense_intronic	lncRNA	4.76857621	4.967238178	4.928443953	4.844316624	4.835156314	4.887295296	3.360445839	3.509528697	2.986124918	3.416066228	3.219287527	3.37026444	2.73611304	1.46E-08	1.17E-06	UP
ENSG00000024526	chr1;chr1;chr1;chr1;chr1;chr1;chr1;chr1;chr1;chr1;chr1;chr1;chr1;chr1;chr1;chr1;chr1;chr1;chr1;chr1;chr1;chr1;chr1;chr1;chr1;chr1;chr1;chr1;chr1;chr1;chr1;chr1;chr1;chr1;chr1;chr1;chr1;chr1;chr1;chr1;chr1;chr1;chr1;chr1;chr1	68939835;68939835;68941257;68942580;68943470;68943470;68943470;68943470;68944827;68944827;68944827;68944827;68947123;68947123;68947123;68947123;68947729;68948324;68948956;68949633;68949633;68949633;68952620;68952620;68952620;68952624;68954057;68954057;68954057;68954057;68954599;68954599;68954599;68954599;68955135;68955135;68955135;68955135;68955253;68960113;68960113;68960113;68962635;68962635;689…	68942752;68942752;68942752;68942752;68943655;68943655;68943655;68943655;68945003;68945003;68945003;68945003;68947295;68947921;68947295;68947295;68948580;68948580;68948988;68949773;68949773;68949773;68952667;68952667;68952667;68952667;68954187;68954187;68954187;68954187;68954717;68954717;68954717;68954717;68955291;68955168;68955291;68955291;68955291;68960214;68960378;68960378;68962765;68962904;689…	-;-;-;-;-;-;-;-;-;-;-;-;-;-;-;-;-;-;-;-;-;-;-;-;-;-;-;-;-;-;-;-;-;-;-;-;-;-;-;-;-;-;-;-;-	5904	157	18	315	88	236	166	4	27	0	16	2	14	DEPDC1	protein_coding	protein_coding	6.417121494	4.796773629	7.078013662	6.017900834	6.774993622	6.586802524	3.857054541	4.267135648	3.601815635	4.167431376	3.754429725	4.175717177	4.0381303	1.47E-08	1.17E-06	UP
ENSG00000160678	chr1;chr1;chr1;chr1;chr1;chr1;chr1;chr1;chr1;chr1;chr1;chr1;chr1;chr1;chr1	153600402;153600860;153600873;153600898;153600903;153600940;153601258;153602985;153602985;153602985;153602985;153603988;153604174;153604174;153604174	153600624;153603138;153600972;153600972;153600972;153600972;153601343;153603101;153603138;153603138;153603138;153604280;153604513;153604513;153604510	+;+;+;+;+;+;+;+;+;+;+;+;+;+;+	3028	6	2	12	4	9	7	7	2045	7	1026	7	1026	S100A1	protein_coding	protein_coding	3.621942238	3.499774578	3.969267717	3.564168735	3.794307836	3.775248634	4.09163916	8.760715855	4.614876025	8.375726801	4.286140893	8.533521883	-6.223713051	1.47E-08	1.17E-06	DOWN
ENSG00000173641	chr1;chr1;chr1;chr1;chr1;chr1;chr1;chr1;chr1;chr1;chr1;chr1;chr1;chr1;chr1;chr1;chr1;chr1;chr1;chr1;chr1;chr1;chr1	16340523;16340523;16340523;16340523;16341869;16341869;16341994;16343569;16343569;16343569;16343569;16343569;16343584;16343584;16343831;16344082;16344260;16344260;16344260;16344260;16344260;16344260;16345629	16342254;16342254;16342254;16342254;16342254;16342254;16342254;16343714;16343717;16343702;16343702;16344538;16343717;16343702;16343858;16344538;16344568;16344500;16344320;16344347;16345285;16344536;16346089	-;-;-;-;-;-;-;-;-;-;-;-;-;-;-;-;-;-;-;-;-;-;-	3910	23	11	278	17	150	144	564	7973	444	4268	504	4208	HSPB7	protein_coding	protein_coding	6.298076698	6.239115391	7.990674984	6.267298882	7.465706548	7.583455964	9.309352482	11.04259775	9.77514606	10.74691981	9.461672644	10.88328452	-4.6923185	1.49E-08	1.18E-06	DOWN
ENSG00000142973	chr1;chr1;chr1;chr1;chr1;chr1;chr1;chr1;chr1;chr1;chr1;chr1;chr1;chr1;chr1;chr1;chr1;chr1;chr1;chr1;chr1;chr1;chr1;chr1;chr1;chr1;chr1;chr1;chr1;chr1;chr1;chr1;chr1;chr1;chr1;chr1;chr1;chr1;chr1;chr1;chr1;chr1;chr1;chr1;chr1;chr1;chr1;chr1;chr1;chr1;chr1;chr1;chr1;chr1;chr1;chr1;chr1;chr1;chr1;chr1;chr1;chr1;chr1;chr1;chr1;chr1;chr1;chr1;chr1;chr1;chr1;chr1;chr1;chr1;chr1;chr1;chr1;chr1;chr1;chr1…	47223510;47223550;47230650;47230650;47231357;47231357;47233197;47233197;47237704;47256076;47264670;47264718;47264718;47264723;47264736;47264754;47272479;47276480;47276480;47276480;47276480;47276480;47276480;47276480;47276745;47276775;47276812;47276812;47276812;47276812;47277849;47278168;47278168;47278168;47278168;47278168;47278168;47278168;47278168;47278168;47279154;47279154;47279154;47279154;472…	47223604;47223604;47230773;47230773;47231515;47231515;47233316;47233316;47237743;47256171;47264933;47264933;47264933;47264933;47264933;47264933;47272519;47276621;47276621;47276621;47276621;47276621;47276621;47276522;47276856;47276856;47276856;47276856;47276856;47276856;47278020;47278295;47278295;47278295;47278295;47278295;47278295;47278295;47278295;47278295;47279278;47279278;47279278;47279278;472…	+;+;+;+;+;+;+;+;+;+;+;+;+;+;+;+;+;+;+;+;+;+;+;+;+;+;+;+;+;+;+;+;+;+;+;+;+;+;+;+;+;+;+;+;+;+;+;+;+;+;+;+;+;+;+;+;+;+;+;+;+;+;+;+;+;+;+;+;+;+;+;+;+;+;+;+;+;+;+;+;+;+;+;+;+;+;+;+;+;+;+;+;+;+;+;+;+;+;+;+;+;+;+	3459	6	0	116	3	61	58	451	3979	464	2215	458	2222	CYP4B1	protein_coding	protein_coding	5.229436296	5.048003599	6.883120897	5.156992438	6.370894003	6.474522518	8.838898422	10.06362425	9.612933672	9.813315932	9.134125345	9.968880073	-5.352259505	1.60E-08	1.26E-06	DOWN
ENSG00000187642	chr1;chr1;chr1;chr1;chr1;chr1;chr1;chr1;chr1;chr1;chr1;chr1	910579;910584;910585;911879;911879;911879;914261;914261;916517;916517;917445;917445	911649;911649;911649;912021;912004;912004;916037;916037;916553;916553;917473;917497	-;-;-;-;-;-;-;-;-;-;-;-	3081	6	3	0	4	3	2	15	417	9	216	12	213	PERM1	protein_coding	protein_coding	3.207679307	3.186520952	2.395732164	3.129823047	2.840524846	2.809464454	4.295603752	6.652873112	4.429282706	6.320876193	4.322716287	6.453381747	-5.144183323	1.63E-08	1.28E-06	DOWN
ENSG00000160683	chr11;chr11	118754475;118764305	118754701;118768508	+;+	4431	132	180	11	156	72	96	2	4	4	3	3	4	CXCR5	protein_coding	protein_coding	6.057867154	6.946585236	3.686500127	6.45749407	5.340964878	5.825549813	3.25318041	2.88278468	3.990294118	2.983992133	3.561010288	3.16812306	4.84047544	1.64E-08	1.28E-06	UP
ENSG00000128285	chr22;chr22;chr22;chr22;chr22;chr22;chr22;chr22;chr22	41074754;41075277;41075277;41076111;41076953;41076953;41076953;41076953;41077507	41075738;41075408;41075738;41076220;41077128;41077416;41078087;41078818;41078087	+;+;+;+;+;+;+;+;+	2961	249	50	28	150	138	39	6	9	1	8	4	5	MCHR1	protein_coding	protein_coding	6.775119564	5.57569121	4.468476466	6.434386298	6.048232388	4.945892175	3.818504922	3.323490443	3.523053997	3.497318788	3.768293468	3.343119976	4.18065223	1.80E-08	1.41E-06	UP
ENSG00000180660	chr13	36047926	36050832	-	2907	30	21	74	26	52	48	104	397	62	250	83	230	MAB21L1	protein_coding	protein_coding	5.288735049	5.414629485	5.961853998	5.339515798	5.665669274	5.753305603	6.892469198	7.168029896	7.048864253	7.06653216	6.922625182	7.118486636	-2.211205728	1.80E-08	1.41E-06	DOWN
ENSG00000211962	chr14;chr14	106967049;106967439	106967353;106967788	-;-	655	231	848	2	540	116	425	0	9	1	4	0	5	IGHV1-46	IG_V_gene	lncRNA	6.870714873	8.947242174	3.213734704	8.065482588	6.042910934	7.67608576	3.235823728	3.514854259	3.784678741	3.376377684	3.358583231	3.549073878	7.332473242	1.84E-08	1.43E-06	UP
ENSG00000138166	chr10;chr10;chr10;chr10;chr10;chr10;chr10;chr10	112257596;112262479;112262505;112263191;112266693;112266693;112269778;112269778	112258258;112262627;112262627;112263248;112266912;112266912;112271302;112270195	+;+;+;+;+;+;+;+	2615	781	500	432	640	606	466	46	272	34	159	40	153	DUSP5	protein_coding	protein_coding	8.874949422	8.930359028	8.165995684	8.87679053	8.526792488	8.440951448	6.70609087	7.291531079	7.025391628	7.139295931	6.805360585	7.225149839	2.395748162	1.89E-08	1.47E-06	UP
ENSG00000246640	chr17;chr17;chr17	48127713;48130857;48132993	48129999;48130991;48133103	-;-;-	2533	7	3	2	5	4	2	22	58	13	40	18	36	RP11-1094H24.4	lincRNA	lncRNA	3.064882705	2.929542022	2.488249643	3.002592245	2.733612929	2.578650282	4.377583811	4.306394897	4.478931199	4.294241212	4.418164343	4.318094653	-3.119513339	1.95E-08	1.51E-06	DOWN
ENSG00000122756	chr9;chr9;chr9;chr9;chr9;chr9;chr9;chr9;chr9;chr9;chr9;chr9;chr9;chr9;chr9;chr9;chr9;chr9;chr9;chr9;chr9;chr9;chr9;chr9;chr9;chr9	34551430;34551430;34552159;34552159;34552672;34552672;34556253;34556253;34556253;34557524;34557524;34557524;34557865;34557865;34557865;34564597;34564597;34564597;34568895;34568895;34568895;34581093;34581093;34589553;34589553;34590080	34552069;34552069;34552327;34552327;34552852;34552852;34556416;34556416;34556416;34557690;34557690;34557690;34557982;34557982;34557982;34564830;34564830;34564830;34568979;34568979;34568979;34581203;34581203;34589735;34589704;34590121	-;-;-;-;-;-;-;-;-;-;-;-;-;-;-;-;-;-;-;-;-;-;-;-;-;-	2094	7	4	90	6	48	47	168	2122	154	1145	161	1138	CNTFR	protein_coding	protein_coding	4.775678033	4.844210848	6.367314614	4.824073352	5.848622154	5.980286621	7.583233255	9.176906434	8.203915633	8.89291454	7.805958781	9.036605176	-4.476638398	1.96E-08	1.51E-06	DOWN
ENSG00000270547	chr9;chr9;chr9;chr9;chr9;chr9	13406379;13416398;13416398;13431202;13432399;13432900	13408432;13416544;13416544;13431328;13432493;13433052	-;-;-;-;-;-	2576	70	18	24	44	47	21	0	5	0	2	0	2	LINC01235	lincRNA	lncRNA	4.916437269	4.041196517	3.787894007	4.638346127	4.435489885	3.836379911	2.185472621	2.401434382	2.435671145	2.256527477	2.280484596	2.320378495	4.677034697	1.96E-08	1.51E-06	UP
ENSG00000180383	chr20;chr20;chr20;chr20	30053309;30060402;30060759;30064430	30053466;30060841;30060816;30064560	-;-;-;-	729	3	7	6	5	4	6	94	37	64	66	79	50	DEFB124	protein_coding	protein_coding	3.07588232	3.811345497	3.317654802	3.412547975	3.140038247	3.444058018	6.24540697	4.262352151	6.546179142	5.144193575	6.329426845	5.000886609	-4.240430103	2.03E-08	1.56E-06	DOWN
ENSG00000144712	chr3;chr3;chr3;chr3;chr3;chr3;chr3;chr3;chr3;chr3;chr3;chr3;chr3;chr3;chr3;chr3;chr3;chr3;chr3;chr3;chr3;chr3;chr3;chr3;chr3;chr3;chr3;chr3;chr3;chr3;chr3;chr3;chr3;chr3;chr3;chr3;chr3;chr3;chr3	12837971;12838171;12838179;12844987;12844987;12844987;12848632;12848805;12849709;12849709;12851417;12851558;12851558;12851558;12854489;12854489;12854489;12854745;12854745;12856640;12856640;12857366;12857366;12857873;12857873;12861585;12861585;12866969;12867041;12868939;12868939;12868945;12872964;12872964;12872964;12875254;12875254;12892158;12913235	12838287;12838287;12838287;12845130;12845130;12845130;12848959;12848959;12849832;12849832;12851823;12851652;12851823;12851823;12854594;12854591;12854594;12854887;12854887;12856932;12856932;12857507;12857507;12859375;12859375;12861680;12861680;12867138;12867138;12869103;12869103;12869103;12873071;12873071;12873071;12876302;12876301;12892359;12913415	+;+;+;+;+;+;+;+;+;+;+;+;+;+;+;+;+;+;+;+;+;+;+;+;+;+;+;+;+;+;+;+;+;+;+;+;+;+;+	5478	144	162	231	153	188	196	437	1500	177	968	307	838	CAND2	protein_coding	protein_coding	7.389214102	7.941101719	7.724470557	7.617480798	7.552732795	7.751593535	8.963464868	9.128643124	8.729863802	9.0525532	8.864015625	9.041944248	-1.929264159	2.08E-08	1.59E-06	DOWN
ENSG00000142910	chr1;chr1;chr1;chr1;chr1;chr1;chr1;chr1;chr1;chr1;chr1;chr1;chr1;chr1;chr1;chr1;chr1;chr1;chr1;chr1;chr1;chr1;chr1;chr1;chr1;chr1;chr1;chr1;chr1;chr1;chr1;chr1;chr1;chr1;chr1;chr1;chr1;chr1;chr1;chr1;chr1;chr1;chr1;chr1;chr1;chr1;chr1;chr1;chr1;chr1;chr1;chr1;chr1;chr1;chr1;chr1;chr1;chr1;chr1;chr1;chr1;chr1;chr1;chr1;chr1;chr1;chr1;chr1;chr1;chr1;chr1;chr1;chr1;chr1;chr1;chr1	32042116;32042116;32042136;32042139;32042143;32042146;32042169;32042635;32042735;32042735;32042735;32042735;32042735;32043746;32044805;32044805;32044805;32044805;32044805;32044805;32044805;32045354;32045889;32048750;32048750;32048750;32048750;32048750;32048750;32048750;32049062;32049062;32049062;32049062;32049062;32049114;32050279;32050279;32050279;32050279;32050279;32050279;32050279;32050487;320…	32042196;32042196;32042196;32042196;32042196;32042196;32042196;32043059;32043363;32043059;32043059;32043059;32043059;32043789;32044868;32044868;32044868;32044868;32044868;32044868;32044868;32045414;32046561;32048842;32048842;32050402;32048842;32049176;32049176;32048842;32049176;32049176;32049176;32049176;32049176;32050402;32050402;32050402;32050402;32050402;32050402;32050402;32050402;32050941;320…	+;+;+;+;+;+;+;+;+;+;+;+;+;+;+;+;+;+;+;+;+;+;+;+;+;+;+;+;+;+;+;+;+;+;+;+;+;+;+;+;+;+;+;+;+;+;+;+;+;+;+;+;+;+;+;+;+;+;+;+;+;+;+;+;+;+;+;+;+;+;+;+;+;+;+;+	5925	1224	1116	1905	1170	1564	1510	2887	8803	2215	5845	2551	5509	TINAGL1	protein_coding	protein_coding	10.39729911	10.76790436	10.71714962	10.5371515	10.54819128	10.68121543	11.74825315	11.78802781	12.18212032	11.74269753	11.8872408	11.82046055	-1.840487601	2.10E-08	1.60E-06	DOWN
ENSG00000115165	chr2;chr2;chr2;chr2;chr2;chr2;chr2;chr2;chr2;chr2;chr2;chr2;chr2;chr2;chr2;chr2;chr2;chr2;chr2;chr2;chr2;chr2;chr2;chr2;chr2;chr2;chr2;chr2;chr2;chr2;chr2;chr2;chr2;chr2;chr2;chr2;chr2;chr2;chr2;chr2;chr2;chr2;chr2;chr2;chr2;chr2;chr2;chr2;chr2;chr2;chr2;chr2;chr2;chr2;chr2;chr2;chr2;chr2;chr2;chr2;chr2;chr2	158271131;158271970;158272558;158272583;158275035;158275035;158275035;158275035;158283863;158283863;158283863;158283863;158287071;158287071;158287071;158287071;158287372;158287372;158287372;158287372;158287383;158287425;158290673;158290882;158290882;158290882;158290882;158290882;158290882;158290928;158291210;158291210;158291210;158291210;158291210;158291210;158291210;158291221;158295395;158295395…	158272655;158272655;158272655;158272655;158275101;158275101;158275101;158275101;158283932;158283932;158283932;158283932;158287164;158287164;158287164;158287164;158287474;158287474;158287474;158287474;158287474;158287474;158290936;158290936;158290936;158290936;158290936;158290936;158290936;158291259;158291259;158291259;158291259;158291259;158291259;158291259;158291259;158291259;158295475;158295475…	-;-;-;-;-;-;-;-;-;-;-;-;-;-;-;-;-;-;-;-;-;-;-;-;-;-;-;-;-;-;-;-;-;-;-;-;-;-;-;-;-;-;-;-;-;-;-;-;-;-;-;-;-;-;-;-;-;-;-;-;-;-	3428	2030	1447	773	1738	1402	1110	97	563	69	330	83	316	CYTIP	protein_coding	protein_coding	10.20609515	10.37981725	9.107980434	10.25562762	9.730257863	9.674363227	7.800456787	8.380134397	8.087066351	8.229558584	7.885794695	8.310968531	2.699846342	2.10E-08	1.60E-06	UP
ENSG00000186871	chrX;chrX;chrX;chrX;chrX	71424510;71424510;71457681;71458694;71458694	71428548;71428548;71457798;71458897;71458877	-;-;-;-;-	4361	84	9	89	46	86	49	3	10	0	6	2	5	ERCC6L	protein_coding	protein_coding	5.383271429	3.785498035	5.351817832	4.969285521	5.329813157	4.937468817	3.1732152	3.118451481	2.919486652	3.070465679	3.161534091	3.061794029	3.720981634	2.19E-08	1.66E-06	UP
ENSG00000106462	chr7;chr7;chr7;chr7;chr7;chr7;chr7;chr7;chr7;chr7;chr7;chr7;chr7;chr7;chr7;chr7;chr7;chr7;chr7;chr7;chr7;chr7;chr7;chr7;chr7;chr7;chr7;chr7;chr7;chr7;chr7;chr7;chr7;chr7;chr7;chr7;chr7;chr7;chr7;chr7;chr7;chr7;chr7;chr7;chr7;chr7;chr7;chr7;chr7;chr7;chr7;chr7;chr7;chr7;chr7;chr7;chr7;chr7;chr7;chr7;chr7;chr7;chr7;chr7;chr7;chr7;chr7;chr7;chr7;chr7;chr7;chr7;chr7;chr7;chr7;chr7;chr7;chr7;chr7;chr7…	148504475;148504476;148504477;148504477;148504477;148504477;148504574;148504617;148506163;148506163;148506163;148506163;148506163;148506163;148506163;148506163;148506402;148506402;148506402;148506402;148506402;148506402;148506402;148506402;148507292;148507425;148507425;148507425;148507425;148507425;148507425;148507425;148507425;148508717;148508717;148508717;148508717;148508717;148508717;148508717…	148504798;148504798;148504798;148504798;148504798;148504798;148504798;148504798;148506247;148506247;148506247;148506247;148506247;148506247;148506247;148506247;148506482;148506482;148506482;148506482;148506482;148506482;148506482;148506482;148507506;148507506;148507506;148507506;148507506;148507506;148507506;148507506;148507506;148508812;148508915;148508812;148508812;148508812;148508812;148508812…	-;-;-;-;-;-;-;-;-;-;-;-;-;-;-;-;-;-;-;-;-;-;-;-;-;-;-;-;-;-;-;-;-;-;-;-;-;-;-;-;-;-;-;-;-;-;-;-;-;-;-;-;-;-;-;-;-;-;-;-;-;-;-;-;-;-;-;-;-;-;-;-;-;-;-;-;-;-;-;-;-;-;-;-;-;-;-;-;-;-;-;-;-;-;-;-;-;-;-;-;-;-;-;-;-;-;-;-;-;-;-;-;-;-;-;-;-;-;-;-;-;-;-;-;-;-;-;-	4522	601	245	825	423	713	535	40	266	22	153	31	144	EZH2	protein_coding	protein_coding	8.555027758	8.140527888	8.796386754	8.397343846	8.6548959	8.541385578	6.530554037	7.215241827	6.617084111	7.046850696	6.540911656	7.113392229	2.439608062	2.22E-08	1.68E-06	UP
ENSG00000077522	chr1;chr1;chr1;chr1;chr1;chr1;chr1;chr1;chr1;chr1;chr1;chr1;chr1;chr1;chr1;chr1;chr1;chr1;chr1;chr1;chr1;chr1;chr1;chr1;chr1;chr1;chr1;chr1;chr1;chr1;chr1;chr1;chr1;chr1;chr1;chr1;chr1;chr1;chr1;chr1;chr1;chr1;chr1;chr1;chr1;chr1;chr1;chr1;chr1;chr1;chr1;chr1;chr1;chr1;chr1;chr1;chr1;chr1;chr1;chr1;chr1;chr1;chr1;chr1;chr1;chr1;chr1;chr1;chr1;chr1;chr1;chr1;chr1;chr1;chr1;chr1;chr1;chr1;chr1;chr1	236849754;236849808;236849827;236881158;236881158;236881158;236882194;236882194;236882194;236883405;236883405;236883405;236889233;236889233;236889233;236890978;236890978;236890978;236894533;236894533;236894533;236894550;236897733;236897733;236897733;236898935;236898935;236900319;236900422;236900422;236900422;236900422;236902602;236902602;236902602;236902602;236906196;236906196;236906196;236906196…	236850099;236850099;236850099;236881272;236881272;236881272;236882313;236882313;236882313;236883491;236883491;236883491;236889320;236889320;236889320;236891056;236891056;236891056;236894614;236894614;236894614;236894614;236897818;236897818;236897818;236899020;236899020;236900514;236900480;236900514;236900514;236900514;236902832;236902832;236902832;236902832;236906221;236906343;236906343;236906343…	+;+;+;+;+;+;+;+;+;+;+;+;+;+;+;+;+;+;+;+;+;+;+;+;+;+;+;+;+;+;+;+;+;+;+;+;+;+;+;+;+;+;+;+;+;+;+;+;+;+;+;+;+;+;+;+;+;+;+;+;+;+;+;+;+;+;+;+;+;+;+;+;+;+;+;+;+;+;+;+	5419	24	11	45	18	34	28	21	25418	8	12720	14	12713	ACTN2	protein_coding	protein_coding	5.640860619	5.523537576	6.009136799	5.602439397	5.816563045	5.815822053	5.944671	13.29665438	5.836814588	12.60877289	5.867783541	12.88776771	-7.820851579	2.25E-08	1.70E-06	DOWN
ENSG00000054179	chr9;chr9;chr9;chr9;chr9;chr9;chr9;chr9;chr9;chr9;chr9;chr9;chr9;chr9;chr9;chr9;chr9;chr9;chr9;chr9;chr9;chr9;chr9;chr9;chr9	139942550;139942559;139943049;139943393;139943393;139943393;139944322;139944322;139944736;139944736;139944740;139945354;139945354;139945354;139945663;139945663;139945962;139945962;139945962;139946683;139946683;139946683;139948333;139948333;139948333	139943312;139943312;139943312;139943458;139943527;139944065;139944441;139944441;139944990;139944990;139944990;139945581;139945581;139945581;139945822;139945822;139946112;139946112;139946112;139946800;139946800;139946800;139948452;139948470;139948497	-;-;-;-;-;-;-;-;-;-;-;-;-;-;-;-;-;-;-;-;-;-;-;-;-	2633	3	0	9	2	6	4	39	51	20	45	30	36	ENTPD2	protein_coding	protein_coding	2.744208225	2.482594652	3.245413165	2.714046519	3.013546384	2.920904793	5.038987012	4.277328575	5.008288372	4.498307953	5.021332282	4.411024896	-3.540848223	2.31E-08	1.73E-06	DOWN
ENSG00000143119	chr1;chr1;chr1;chr1;chr1;chr1;chr1;chr1;chr1;chr1;chr1;chr1;chr1;chr1;chr1;chr1;chr1;chr1;chr1;chr1;chr1;chr1;chr1;chr1;chr1;chr1	111415775;111415776;111415805;111422859;111434014;111434014;111434014;111434014;111434967;111434967;111434967;111434967;111436931;111436949;111436949;111437582;111437582;111439275;111440292;111440431;111440431;111441746;111441746;111441746;111441746;111441746	111415870;111415870;111415870;111422954;111434093;111434093;111434093;111434093;111435155;111435477;111435155;111435155;111437023;111437023;111437023;111437677;111437677;111439355;111440514;111440514;111440514;111442473;111442136;111441938;111442550;111442198	+;+;+;+;+;+;+;+;+;+;+;+;+;+;+;+;+;+;+;+;+;+;+;+;+;+	2081	4585	2351	3419	3468	4002	2885	344	1982	214	1163	279	1098	CD53	protein_coding	protein_coding	11.47140071	11.29210754	11.0682751	11.38843024	11.24642413	11.0928391	9.484117718	10.08660268	9.661647412	9.931247725	9.525821206	10.00216738	2.140690691	2.32E-08	1.73E-06	UP
ENSG00000266088	chr17;chr17;chr17;chr17;chr17;chr17	38673278;38676967;38679622;38681813;38682696;38682696	38673301;38677111;38679907;38681996;38683254;38683254	+;+;+;+;+;+	1198	111	101	20	106	66	60	0	11	0	6	0	6	RP5-1028K7.2	lincRNA	lncRNA	5.761344156	6.18949415	4.012184449	5.92425681	5.139348032	5.222244793	2.716630046	3.233731368	3.011641725	3.131260329	2.827763463	3.218219086	4.668185063	2.32E-08	1.73E-06	UP
ENSG00000079337	chr12;chr12;chr12;chr12;chr12;chr12;chr12;chr12;chr12;chr12;chr12;chr12;chr12;chr12;chr12;chr12;chr12;chr12;chr12;chr12;chr12;chr12;chr12;chr12;chr12;chr12;chr12;chr12;chr12;chr12;chr12;chr12;chr12;chr12;chr12;chr12;chr12;chr12;chr12;chr12;chr12;chr12;chr12;chr12;chr12;chr12;chr12;chr12;chr12;chr12;chr12;chr12;chr12;chr12;chr12;chr12;chr12;chr12;chr12;chr12;chr12;chr12;chr12;chr12;chr12;chr12;chr…	48128455;48130841;48131027;48131029;48131039;48131039;48131039;48131040;48131040;48131040;48131323;48131805;48131805;48131805;48131805;48131805;48131805;48131805;48131805;48131805;48131805;48131805;48131976;48131976;48131976;48131976;48131976;48131976;48131976;48131976;48131976;48131976;48131976;48131979;48132473;48132473;48132473;48132473;48132473;48132473;48132473;48132473;48132473;48132473;481…	48131468;48131468;48131468;48131468;48131468;48131468;48131468;48131468;48131468;48131468;48131468;48131876;48131876;48131876;48131876;48131876;48131876;48131876;48131876;48131876;48131876;48131876;48132030;48132030;48132030;48132030;48132030;48132030;48132030;48132030;48132030;48132030;48132030;48132030;48132537;48132537;48132537;48132537;48132537;48132537;48132537;48132537;48132537;48132537;481…	-;-;-;-;-;-;-;-;-;-;-;-;-;-;-;-;-;-;-;-;-;-;-;-;-;-;-;-;-;-;-;-;-;-;-;-;-;-;-;-;-;-;-;-;-;-;-;-;-;-;-;-;-;-;-;-;-;-;-;-;-;-;-;-;-;-;-;-;-;-;-;-;-;-;-;-;-;-;-;-;-;-;-;-;-;-;-;-;-;-;-;-;-;-;-;-;-;-;-;-;-;-;-;-;-;-;-;-;-;-;-;-;-;-;-;-;-;-;-;-;-;-;-;-;-;-;-;-	11995	1759	1708	1997	1734	1878	1852	8731	11159	3584	9945	6158	7372	RAPGEF3	protein_coding	protein_coding	10.96486933	11.39004204	10.99719291	11.13069629	10.95506106	11.10211945	13.09087303	12.21524303	12.86235392	12.47362628	12.99182979	12.30270972	-2.351940262	2.33E-08	1.74E-06	DOWN
ENSG00000156738	chr11;chr11;chr11;chr11;chr11;chr11;chr11;chr11;chr11;chr11;chr11;chr11;chr11;chr11;chr11;chr11;chr11;chr11;chr11;chr11;chr11;chr11;chr11;chr11;chr11;chr11;chr11;chr11;chr11;chr11;chr11;chr11;chr11;chr11;chr11;chr11;chr11;chr11;chr11;chr11;chr11;chr11;chr11;chr11;chr11;chr11;chr11;chr11;chr11;chr11;chr11;chr11;chr11;chr11;chr11;chr11;chr11;chr11;chr11;chr11	60223225;60223282;60223319;60223320;60223320;60223320;60223324;60223332;60223332;60225522;60228545;60228545;60228545;60228545;60229654;60229658;60229658;60229658;60229658;60229658;60229832;60229832;60229832;60229832;60229891;60229891;60230475;60230475;60230475;60230475;60230475;60230475;60230475;60231235;60231235;60231761;60231761;60231761;60231761;60231761;60233233;60233394;60233394;60233394;602…	60223418;60223418;60223418;60223418;60223418;60223418;60223418;60223418;60223418;60225681;60228633;60228633;60228633;60228633;60230006;60229771;60230006;60229866;60229771;60229869;60230006;60229958;60230006;60230006;60230006;60230006;60230594;60230594;60230594;60230594;60230594;60230594;60230594;60231785;60231278;60231817;60231817;60231817;60231817;60231817;60233630;60233417;60233630;60233630;602…	+;+;+;+;+;+;+;+;+;+;+;+;+;+;+;+;+;+;+;+;+;+;+;+;+;+;+;+;+;+;+;+;+;+;+;+;+;+;+;+;+;+;+;+;+;+;+;+;+;+;+;+;+;+;+;+;+;+;+;+	4872	665	321	45	493	355	183	6	43	14	24	10	28	MS4A1	protein_coding	protein_coding	8.311263243	8.052164111	5.511562757	8.200456599	7.536382472	7.024777928	4.642428609	5.109943096	5.666594623	4.965444101	5.097293739	5.179730332	3.987300963	2.35E-08	1.75E-06	UP
ENSG00000144057	chr2;chr2;chr2;chr2;chr2;chr2;chr2;chr2;chr2;chr2;chr2;chr2;chr2;chr2;chr2;chr2;chr2;chr2;chr2;chr2;chr2;chr2;chr2	107418056;107418060;107418064;107423102;107429532;107446522;107446522;107446522;107446522;107449021;107449021;107449021;107450505;107450505;107450505;107459491;107459491;107459491;107460330;107502323;107502549;107503432;107503432	107423405;107423405;107418319;107423405;107429680;107446696;107446696;107446535;107446696;107449122;107449122;107449122;107450602;107450602;107450602;107460490;107460490;107460490;107460490;107502469;107503102;107503564;107503563	-;-;-;-;-;-;-;-;-;-;-;-;-;-;-;-;-;-;-;-;-;-;-	7708	477	92	59	284	268	76	7	37	3	22	5	20	ST6GAL2	protein_coding	protein_coding	7.770653289	6.518961244	5.502976149	7.41528399	7.049920163	5.928973379	4.383964799	4.714265382	4.417754958	4.609423811	4.379402753	4.644037114	3.824370449	2.36E-08	1.75E-06	UP
ENSG00000177791	chr10;chr10;chr10;chr10;chr10;chr10	75391412;75393658;75394242;75397502;75399703;75401169	75391919;75393823;75394491;75397680;75399793;75401515	-;-;-;-;-;-	1541	12	1	32	6	22	16	31	10053	10	5042	20	5032	MYOZ1	protein_coding	protein_coding	4.771908812	4.286403009	5.354543104	4.565654412	5.092947471	5.014328187	5.860534226	11.45054755	5.545996778	10.81709642	5.720497033	11.05200611	-7.413289441	2.45E-08	1.81E-06	DOWN
ENSG00000163739	chr4;chr4;chr4;chr4;chr4;chr4;chr4	74735110;74735121;74735386;74735386;74735623;74735623;74736238	74735287;74735287;74735509;74735509;74735894;74735706;74736959	+;+;+;+;+;+;+	1296	684	773	446	728	565	610	26	204	4	115	15	104	CXCL1	protein_coding	protein_coding	8.648432995	9.327362893	8.102881466	8.933469603	8.363613041	8.636464433	6.130381537	6.909313699	5.584745446	6.727741566	5.954526556	6.758070889	3.409239709	2.53E-08	1.87E-06	UP
ENSG00000148357	chr9;chr9;chr9;chr9;chr9;chr9;chr9;chr9;chr9;chr9;chr9;chr9;chr9;chr9;chr9;chr9;chr9;chr9;chr9;chr9;chr9;chr9;chr9;chr9;chr9;chr9;chr9;chr9;chr9;chr9;chr9;chr9;chr9;chr9;chr9;chr9;chr9;chr9;chr9;chr9;chr9;chr9;chr9;chr9;chr9;chr9;chr9;chr9;chr9;chr9;chr9;chr9;chr9;chr9;chr9;chr9;chr9;chr9;chr9;chr9;chr9;chr9;chr9;chr9;chr9;chr9;chr9;chr9;chr9;chr9;chr9;chr9;chr9;chr9;chr9;chr9;chr9;chr9;chr9;chr9…	133046882;133047437;133048467;133057134;133057945;133058953;133061304;133065136;133065766;133067009;133068408;133069090;133069732;133072191;133223932;133224371;133224924;133226810;133228314;133230150;133231133;133231475;133231604;133233221;133233221;133233777;133233777;133234706;133234706;133235815;133235815;133247681;133248425;133259836;133259836;133260072;133260072;133260947;133260947;133261830…	133046952;133047595;133048589;133057305;133058051;133059073;133061567;133065280;133065887;133067281;133068549;133069217;133069845;133072340;133224062;133224518;133225050;133226964;133228592;133230431;133231241;133231644;133231644;133233375;133233375;133233873;133233873;133234801;133234801;133235846;133235846;133247794;133248467;133259921;133259921;133260185;133260185;133261149;133261149;133261889…	+;+;+;+;+;+;+;+;+;+;+;+;+;+;+;+;+;+;+;+;+;+;+;+;+;+;+;+;+;+;+;+;+;+;+;+;+;+;+;+;+;+;+;+;+;+;+;+;+;+;+;+;+;+;+;+;+;+;+;+;+;+;+;+;+;+;+;+;+;+;+;+;+;+;+;+;+;+;+;+;+;+;+;+;+;+;+;+;+;+;+;+	12366	452	531	1098	492	775	814	8222	3402	3842	5812	6032	3622	HMCN2	protein_coding	protein_coding	9.43333783	9.974476863	10.09462851	9.659247811	9.804606532	10.00160672	12.79689068	10.73273004	12.70417245	11.64593914	12.73829924	11.29430103	-3.483353288	2.60E-08	1.91E-06	DOWN
ENSG00000143632	chr1;chr1;chr1;chr1;chr1;chr1;chr1;chr1;chr1;chr1;chr1;chr1;chr1	229566992;229566996;229567468;229567468;229567741;229567741;229568017;229568303;229568405;229568734;229568734;229569751;229569751	229567389;229567389;229567649;229567649;229567932;229567932;229568178;229568627;229568627;229568874;229568874;229569845;229569841	-;-;-;-;-;-;-;-;-;-;-;-;-	1495	36	10	53	23	44	32	14	56385	2	28200	8	28194	ACTA1	protein_coding	protein_coding	6.167935402	5.770729404	6.372770688	6.022651648	6.249464569	6.163449521	5.962181531	14.86689114	5.644944148	14.19211616	5.847493445	14.46855059	-8.676468032	2.64E-08	1.94E-06	DOWN
ENSG00000226145	chr17;chr17;chr17;chr17;chr17;chr17;chr17;chr17;chr17;chr17;chr17;chr17;chr17;chr17;chr17;chr17;chr17;chr17;chr17;chr17;chr17	16721297;16721306;16721456;16722115;16722115;16722115;16722256;16722573;16722573;16722781;16722781;16722827;16723249;16723249;16723249;16723933;16723961;16723973;16725285;16725285;16725285	16721553;16721553;16721553;16722162;16722697;16722476;16722476;16722697;16722677;16722942;16722942;16722947;16723413;16723413;16723413;16724057;16724057;16724057;16725806;16725442;16725893	-;-;-;-;-;-;-;-;-;-;-;-;-;-;-;-;-;-;-;-;-	1906	0	0	4	0	2	2	48	30	15	39	32	22	KRT16P6	transcribed_unprocessed_pseudogene	lncRNA	1.948897332	2.13363917	2.52257693	2.022098099	2.265701619	2.356238136	5.079920471	3.596594683	4.516101549	4.170709652	4.906810089	3.756259738	-5.003773281	2.65E-08	1.94E-06	DOWN
ENSG00000211637	chr22;chr22	22385332;22385561	22385440;22385870	+;+	419	271	702	0	486	136	351	0	3	0	2	0	2	IGLV4-69	IG_V_gene	lncRNA	6.987303639	8.671746862	2.779553957	7.88816454	6.141359993	7.398893512	3.068304827	2.927086109	3.398434023	3.014552269	3.192327101	3.086786858	8.576820084	2.76E-08	2.01E-06	UP
ENSG00000159173	chr1;chr1;chr1;chr1;chr1;chr1;chr1;chr1;chr1;chr1;chr1;chr1;chr1;chr1;chr1;chr1;chr1;chr1;chr1;chr1;chr1;chr1;chr1;chr1;chr1;chr1;chr1;chr1;chr1;chr1;chr1;chr1;chr1;chr1;chr1;chr1;chr1;chr1;chr1;chr1;chr1;chr1;chr1;chr1;chr1;chr1;chr1;chr1;chr1;chr1;chr1;chr1;chr1	201373625;201377992;201378195;201378985;201379454;201379454;201379454;201380485;201380485;201380485;201380485;201380530;201382160;201382160;201382160;201382160;201382160;201382187;201383646;201383646;201383646;201383646;201383646;201383646;201384341;201384341;201384341;201384341;201384341;201384341;201386244;201386244;201386244;201386244;201386244;201386244;201386875;201386911;201386911;201386911…	201378378;201378378;201378378;201379563;201379521;201379563;201379563;201380661;201380661;201380661;201380661;201380661;201382249;201382249;201382249;201382249;201382249;201382249;201383777;201383777;201383777;201383777;201383777;201383777;201384382;201384382;201384382;201384382;201384382;201384382;201386247;201386247;201386247;201386247;201386247;201386247;201386940;201386940;201386940;201386940…	-;-;-;-;-;-;-;-;-;-;-;-;-;-;-;-;-;-;-;-;-;-;-;-;-;-;-;-;-;-;-;-;-;-;-;-;-;-;-;-;-;-;-;-;-;-;-;-;-;-;-;-;-	6791	26	3	25	14	26	14	6	24188	5	12097	6	12096	TNNI1	protein_coding	protein_coding	5.497465621	4.782833619	5.403498543	5.244840092	5.440010905	5.178797842	5.038719484	13.46456132	5.393022106	12.78266018	5.199742179	13.06154815	-8.347930479	3.00E-08	2.18E-06	DOWN
ENSG00000224039	chr3	16734252	16735709	-	1458	14	44	9	29	12	26	0	0	0	0	0	0	AC091493.1	unprocessed_pseudogene	lncRNA	3.04086569	4.618239297	2.623480658	3.893529622	2.853421224	3.695450631	1.659220883	1.321386692	1.878812667	1.430342601	1.743754408	1.47225989	6.814635481	3.00E-08	2.18E-06	UP
ENSG00000167779	chr12;chr12;chr12;chr12;chr12;chr12;chr12;chr12;chr12;chr12;chr12;chr12;chr12;chr12;chr12;chr12	53491220;53491229;53491451;53492708;53493051;53494496;53494496;53494496;53494502;53494825;53494825;53494825;53494825;53495829;53495829;53495829	53491835;53491835;53491835;53492742;53493108;53494641;53494641;53494641;53494641;53494947;53494944;53494944;53494944;53496124;53496124;53496129	+;+;+;+;+;+;+;+;+;+;+;+;+;+;+;+	1279	1472	1032	974	1252	1223	1003	5670	7329	3066	6500	4368	5198	IGFBP6	protein_coding	protein_coding	10.58466047	10.71617056	10.14846571	10.62041964	10.35267406	10.33722025	12.47851381	11.61653217	12.54692326	11.86938301	12.47476302	11.77686687	-2.50879892	3.01E-08	2.18E-06	DOWN
ENSG00000237945	chr21;chr21;chr21;chr21;chr21;chr21;chr21;chr21;chr21;chr21;chr21;chr21;chr21;chr21;chr21;chr21;chr21;chr21;chr21;chr21;chr21;chr21;chr21;chr21;chr21;chr21;chr21;chr21;chr21;chr21;chr21;chr21;chr21;chr21;chr21;chr21;chr21;chr21;chr21;chr21;chr21;chr21;chr21;chr21;chr21;chr21;chr21;chr21;chr21	35287838;35287852;35287854;35288182;35289317;35295642;35295642;35295737;35296201;35303464;35303467;35303518;35310529;35315338;35315338;35315860;35315929;35316892;35318114;35318114;35318114;35318114;35318114;35318114;35318114;35318114;35321030;35321092;35321230;35323413;35323427;35323427;35334367;35339326;35339584;35341538;35341538;35341538;35341538;35341538;35341538;35341538;35341538;35341538;353…	35288083;35287968;35287968;35288235;35289370;35295783;35295762;35295762;35296615;35304046;35304046;35303571;35310676;35315434;35315449;35315900;35316180;35317239;35318199;35318199;35318199;35318199;35318199;35318199;35318199;35318199;35321084;35321596;35321596;35323657;35323600;35323657;35336260;35339819;35339819;35341869;35341891;35341899;35341899;35343487;35341899;35349992;35341659;35341899;353…	+;+;+;+;+;+;+;+;+;+;+;+;+;+;+;+;+;+;+;+;+;+;+;+;+;+;+;+;+;+;+;+;+;+;+;+;+;+;+;+;+;+;+;+;+;+;+;+;+	14129	84	198	0	141	42	99	0	2	0	1	0	1	lnc-ITSN1-2	antisense	lncRNA	5.359244677	6.879867914	2.099778975	6.153248806	4.552946586	5.65000058	2.379937926	2.204916278	2.684464509	2.244500777	2.496307822	2.311530516	7.378725508	3.06E-08	2.21E-06	UP
ENSG00000174407	chr20;chr20;chr20;chr20;chr20;chr20;chr20;chr20;chr20	61147660;61147660;61150672;61150672;61150768;61162196;61167651;61167651;61167651	61148245;61148245;61150872;61150872;61150872;61162307;61167970;61167971;61167971	+;+;+;+;+;+;+;+;+	1220	0	0	0	0	0	0	5	695	4	350	4	350	MIR1-1HG	antisense	lncRNA	1.987941237	2.220654286	1.946582406	2.08133224	1.952680682	2.03589335	3.171882104	7.151382674	3.516049077	6.777666801	3.213492515	6.933413262	-9.771479368	3.19E-08	2.29E-06	DOWN
ENSG00000137462	chr4	154622652	154626851	+	4200	2618	1256	2176	1937	2397	1716	240	1184	100	712	170	642	TLR2	protein_coding	protein_coding	10.67182406	10.42320054	10.38248646	10.56572747	10.49762497	10.33668863	8.866147439	9.33460563	8.703781014	9.20190066	8.792412869	9.23040788	2.102799605	3.30E-08	2.37E-06	UP
ENSG00000182253	chr15;chr15;chr15;chr15;chr15;chr15;chr15;chr15;chr15;chr15;chr15;chr15;chr15;chr15;chr15;chr15;chr15;chr15;chr15;chr15;chr15;chr15;chr15;chr15;chr15;chr15;chr15;chr15;chr15	99638420;99645241;99645286;99645286;99645286;99645286;99646110;99646110;99653796;99653796;99653796;99653796;99653796;99653796;99666927;99666927;99666927;99666927;99666927;99666927;99669572;99669572;99669572;99669572;99669572;99672955;99672955;99672955;99672955	99638840;99646214;99646214;99646107;99646107;99646214;99646214;99646214;99653920;99653920;99653920;99653920;99653920;99653920;99666997;99666997;99666997;99666997;99666997;99666997;99672018;99672018;99675770;99672018;99675794;99675770;99675788;99675798;99675788	+;+;+;+;+;+;+;+;+;+;+;+;+;+;+;+;+;+;+;+;+;+;+;+;+;+;+;+;+	7818	964	273	1841	618	1402	1057	3248	14609	1375	8928	2312	7992	SYNM	protein_coding	protein_coding	10.11416322	9.497517014	10.6192501	9.906982098	10.37939015	10.2871774	11.81948509	12.27645905	11.62934022	12.13955193	11.73276599	12.16479237	-2.63044791	3.49E-08	2.50E-06	DOWN
ENSG00000102096	chrX;chrX;chrX;chrX;chrX;chrX;chrX;chrX;chrX;chrX	48770459;48771381;48771672;48771672;48771673;48772297;48772297;48775058;48775813;48776051	48771571;48771571;48771848;48772191;48771848;48773012;48772669;48775108;48775922;48776301	-;-;-;-;-;-;-;-;-;-	2761	3561	7905	171	5733	1866	4038	124	459	64	292	94	262	PIM2	protein_coding	protein_coding	10.94516623	12.41299857	7.969947964	11.70161312	10.17023512	11.19822989	8.214116581	8.397224679	8.23762649	8.32664519	8.20198436	8.348527161	4.411778263	3.53E-08	2.52E-06	UP
ENSG00000228651	chr10;chr10;chr10;chr10;chr10	54316462;54316743;54320766;54320766;54515070	54316901;54316901;54320875;54320865;54515169	-;-;-;-;-	650	39	22	4	30	22	13	0	0	0	0	0	0	RP11-556E13.1	antisense	lncRNA	3.952751673	3.846669301	2.094010982	3.880457351	3.334340005	3.022099995	1.630968945	1.311012252	1.841368781	1.413521806	1.711806836	1.453155615	6.64548013	3.92E-08	2.80E-06	UP
ENSG00000170290	chr11;chr11;chr11;chr11;chr11;chr11;chr11	107578104;107578109;107578338;107582689;107582689;107590342;107590342	107578731;107578731;107578731;107582888;107582787;107590383;107590419	-;-;-;-;-;-;-	906	56	48	30	52	43	39	189	3676	32	1932	110	1854	SLN	protein_coding	protein_coding	6.191320934	6.483154016	5.671208675	6.297528239	5.929464438	5.995925613	7.813529971	9.886877584	6.76616699	9.568692788	7.52618368	9.674353683	-4.34261586	4.10E-08	2.91E-06	DOWN
ENSG00000092345	chr3;chr3;chr3;chr3;chr3;chr3;chr3;chr3;chr3;chr3;chr3;chr3;chr3;chr3;chr3;chr3;chr3;chr3;chr3;chr3;chr3;chr3;chr3;chr3;chr3;chr3;chr3;chr3;chr3	16628299;16628299;16633557;16633557;16635162;16635162;16636040;16636040;16636821;16636821;16638257;16638257;16638257;16638495;16638495;16638495;16638997;16638997;16638997;16639594;16639594;16639594;16639959;16639959;16639959;16645947;16646710;16679392;16711785	16630220;16630220;16633655;16633655;16635275;16635275;16636090;16636090;16636892;16636892;16638396;16638396;16638396;16638558;16638558;16638558;16639048;16639048;16639048;16639685;16639685;16639685;16640105;16640105;16640105;16646297;16647006;16679592;16711813	-;-;-;-;-;-;-;-;-;-;-;-;-;-;-;-;-;-;-;-;-;-;-;-;-;-;-;-;-	3631	46	94	10	70	28	52	1	4	0	2	0	2	DAZL	protein_coding	protein_coding	4.616920845	5.89616267	3.191417806	5.257889527	4.060588246	4.845105072	2.533503784	2.393163315	2.58077027	2.349968255	2.409608953	2.418374942	5.316644754	4.11E-08	2.91E-06	UP
ENSG00000196296	chr16;chr16;chr16;chr16;chr16;chr16;chr16;chr16;chr16;chr16;chr16;chr16;chr16;chr16;chr16;chr16;chr16;chr16;chr16;chr16;chr16;chr16;chr16;chr16;chr16;chr16;chr16;chr16;chr16;chr16;chr16;chr16;chr16;chr16;chr16;chr16;chr16;chr16;chr16;chr16;chr16;chr16;chr16;chr16;chr16;chr16;chr16;chr16;chr16;chr16;chr16;chr16;chr16;chr16;chr16;chr16;chr16;chr16;chr16;chr16;chr16;chr16;chr16;chr16;chr16;chr16;chr…	28889726;28889809;28890182;28890420;28890420;28890564;28890822;28890822;28890822;28891374;28892236;28892236;28892236;28892236;28892236;28893772;28893772;28893772;28893772;28893772;28895896;28895896;28895896;28898510;28898510;28898510;28898746;28898746;28898746;28898984;28900108;28900108;28900108;28900108;28900218;28900218;28903636;28903636;28905476;28905476;28905476;28905476;28905476;28905476;289…	28890110;28890110;28890437;28890437;28890437;28890904;28890904;28890904;28890904;28891415;28892340;28892340;28892340;28892340;28892340;28893901;28893910;28893872;28893910;28893910;28895976;28895976;28895976;28898595;28898595;28898595;28899043;28899043;28899043;28899043;28900274;28900274;28900274;28900274;28900274;28900274;28903752;28903980;28905540;28905540;28905564;28905564;28905564;28905564;289…	+;+;+;+;+;+;+;+;+;+;+;+;+;+;+;+;+;+;+;+;+;+;+;+;+;+;+;+;+;+;+;+;+;+;+;+;+;+;+;+;+;+;+;+;+;+;+;+;+;+;+;+;+;+;+;+;+;+;+;+;+;+;+;+;+;+;+;+;+;+;+;+;+;+;+;+;+;+;+;+;+;+;+;+;+;+;+;+	4587	36	30	32	33	34	31	62	4001	37	2032	50	2019	ATP2A1	protein_coding	protein_coding	5.68544427	5.945576814	5.53133026	5.778482599	5.584549546	5.65534253	6.604956141	9.907434531	6.759005529	9.549812536	6.645743704	9.696737876	-4.848630605	4.19E-08	2.96E-06	DOWN
[truncated: 27,074 more rows]
