# Supplementary material for: Lnc-ITSN1-2, Derived From RNA Sequencing, Correlates With Increased Disease Risk, Activity and Promotes CD4+ T Cell Activation, Proliferation and Th1/Th17 Cell Differentiation by Serving as a ceRNA for IL-23R via Sponging miR-125a in Inflammatory Bowel Disease
Source: Front Immunol. 2020 May 28;11:852. doi: 10.3389/fimmu.2020.00852 (PMC7271921; doi:10.3389/fimmu.2020.00852)
Supplement: Supplementary file 3 [file Data_Sheet_2.zip › Supplementary data 2. Dysregulated lncRNAs GO enrichemnt analysis.txt]

GO_term	GO_category	GO_rank	Num_of_symbols_in_list_in_GO	Percentage_of_symbols_in_list	Num_of_symbols_in_bglist_in_GO	Num_of_symbols_in_list	Num_of_symbols_in_bglist	Symbols_in_list	Fold_enrichment	Pvalue	FDR
GO:0030049~muscle filament sliding	GOTERM_BP_FAT	1	15	0.0268336314847943	559	38	19343	TCAP, TNNC2, MYL1, MYL2, MYH7, DES, TNNI1, ACTN2, TNNT3, ACTC1, ACTA1, MYBPC1, MYBPC2, TTN, MYH2	13.6590245739573	5.70141739888245e-14	7.44605112294048e-11
GO:0006954~inflammatory response	GOTERM_BP_FAT	2	40	0.0715563506261181	559	366	19343	CXCL11, CXCL13, TLR2, LY86, CXCL10, IL6, SCG2, SELE, SDC1, ITGAL, FPR1, TNFAIP3, FPR3, PTX3, CD27, AOAH, CCR1, CCR2, CXCL5, CCR5, JAK3, CCL20, TNFAIP6, TNFRSF9, CXCL9, IL18, C3AR1, IL23R, IL17RE, IL17D, TNIP3, CD180, CCL19, TLR10, NLRC4, TLR8, NLRP2, XCL2, ADGRE2, PLA2G2D	3.78173357967487	5.19866968092959e-13	3.39473130164702e-10
GO:0006936~muscle contraction	GOTERM_BP_FAT	3	18	0.0322003577817531	559	94	19343	CACNA1H, MYL1, GNAO1, MYH7, DES, RYR1, MYL9, VIPR1, CLCN1, ACTA2, ACTA1, SNTA1, CACNA1S, MYLK, TTN, TRIM63, MYOT, MYH2	6.6260800060899	1.76922894841386e-10	7.70204335542834e-08
GO:0005887~integral component of plasma membrane	GOTERM_CC_FAT	4	80	0.143112701252236	559	1340	19343	GRM8, SLC28A1, P2RY10, PCDH17, ABCC4, TYROBP, TLR2, LGR5, PALM, GABBR2, THY1, CD3E, PTPRC, ADRB1, SLC2A3, CD79A, SLC2A4, IL2RB, CD19, NPR1, CTLA4, ADRA2C, SDC1, CD53, HLA-DPA1, FPR1, RYR1, ERBB3, FGFR4, FPR3, CD27, AVPR2, CD52, VIPR1, CCR1, CLCN1, CD79B, OPRK1, CCR2, PTGER2, GPR3, GPR12, CCR5, SLC18A1, FXYD2, KCNJ10, MPP1, CD83, SLC7A5, CNTN2, GUCY2D, TNFRSF9, PTPRS, LAPTM5, ADGRE1, GPR18, 
SLC39A14, C3AR1, TMEM130, GOLM1, IL17RE, SLC26A10, SLC20A1, SLC38A5, VSIG2, HHIP, CD180, KCNJ15, TLR10, SLC39A8, GPRC5C, GPR84, TLR8, SLC23A1, SLC13A4, FZD4, COL17A1, SIGLEC7, GPC6, HS3ST3B1	2.06584252262836	5.29894323896189e-10	1.73010496752106e-07
GO:0045214~sarcomere organization	GOTERM_BP_FAT	5	11	0.0196779964221825	559	38	19343	CASQ2, TCAP, KLHL41, ACTN2, MYOM1, MYBPC1, MYBPC2, ANKRD1, LMOD2, MYPN, TTN	10.016618020902	6.31322532253322e-09	1.64901445424568e-06
GO:0009897~external side of plasma membrane	GOTERM_CC_FAT	6	26	0.0465116279069767	559	241	19343	CXCL10, THY1, IL6, CD3E, PTPRC, FCGR3A, CD79A, SLC2A4, IL2RB, CD19, CTLA4, SDC1, VCAM1, CD27, CCR1, CD79B, CD86, MCAM, CHRNA4, CCR5, B2M, CD83, TNFRSF9, CXCL9, SLAMF1, ADGRE1	3.73308887387822	8.65136981628813e-09	1.88311483001205e-06
GO:0030018~Z disc	GOTERM_CC_FAT	7	17	0.0304114490161002	559	117	19343	XIRP2, CASQ2, TCAP, MYH7, DES, MYL9, ACTN2, MYOM1, MYBPC1, MYBPC2, SCN5A, FBXL22, MYPN, TTN, TRIM63, MYOZ2, MYOT	5.0277663104139	4.42459759757142e-08	7.23666532210646e-06
GO:0060048~cardiac muscle contraction	GOTERM_BP_FAT	8	11	0.0196779964221825	559	45	19343	CASQ2, TCAP, MYL1, MYL2, MYH7, ATP1A3, TNNI1, ATP1A2, ACTC1, SCN5A, TTN	8.45847743987279	4.43287309164255e-08	7.23666532210646e-06
GO:0008307~structural constituent of muscle	GOTERM_MF_FAT	9	11	0.0196779964221825	559	46	19343	SYNM, TCAP, MYL1, MYL2, MYL9, ACTN2, MYOM1, MYBPC1, MYBPC2, TTN, MYOT	8.27459749552773	5.67545075404516e-08	8.23570964975887e-06
GO:0031430~M band	GOTERM_CC_FAT	10	9	0.0161001788908766	559	29	19343	KLHL41, MYOM1, MYBPC1, SPTBN1, LMOD3, MYBPC2, LMOD2, TTN, TRIM63	10.7388193202147	7.88044179399675e-08	1.02918569829598e-05
GO:0006941~striated muscle contraction	GOTERM_BP_FAT	11	8	0.0143112701252236	559	22	19343	CASQ2, KLHL41, MYH7, PGAM2, MYOM1, MYBPC1, MYBPC2, TTN	12.5828590014637	1.03516572543834e-07	1.22902403402043e-05
GO:0006955~immune response	GOTERM_BP_FAT	12	33	0.0590339892665474	559	438	19343	CXCL11, FYB, ADAMDEC1, CXCL13, TLR2, JCHAIN, CXCL10, FCGR3A, FCGR1A, OSM, CTLA4, XBP1, HLA-DPA1, CD27, VIPR1, CCR1, TCF7, CD79B, OPRK1, CCR2, CD86, CXCL5, CCR5, CCL20, TNFRSF9, CXCL9, LCP2, IL18, FCGR1B, CCL19, TLR10, TINAGL1, VPREB3	2.60706496434435	5.79871434490995e-07	6.31093411204366e-05
GO:0030017~sarcomere	GOTERM_CC_FAT	13	9	0.0161001788908766	559	38	19343	MYL1, MYL2, MYH7, ACTC1, ACTA1, ANKRD1, LMOD2, MYOZ2, MYH2	8.19541474437435	1.01698446187645e-06	0.000102167823631587
GO:0003779~actin binding	GOTERM_MF_FAT	14	24	0.0429338103756708	559	277	19343	GSN, XIRP2, WIPF3, TNNC2, SPTB, MYH7, TNNI1, GBP1, TNNT3, CCR5, SPTBN1, SNTA1, CAMK2B, MYLK, LMOD2, NRAP, MYRIP, KIF18A, SPTBN4, TNS1, MYOZ2, DIAPH3, MYOT, MYH2	2.99808192814657	1.87079947337473e-06	0.000165057627103012
GO:0031674~I band	GOTERM_CC_FAT	15	7	0.0125223613595707	559	22	19343	TCAP, RYR1, ACTC1, CACNA1S, ANKRD1, MYPN, TTN	11.0100016262807	1.89576141389371e-06	0.000165057627103012
GO:0002250~adaptive immune response	GOTERM_BP_FAT	16	18	0.0322003577817531	559	172	19343	PRDM1, JCHAIN, CTSH, CD79A, CTLA4, CD1B, CD79B, CD86, JAK3, LILRA4, TNFRSF17, ADGRE1, BTLA, ZNF683, CLEC4C, CLEC4D, FCGR1B, SLAMF7	3.62122977077006	2.62993356054548e-06	0.000214668326879525
GO:0030240~skeletal muscle thin filament assembly	GOTERM_BP_FAT	17	4	0.00715563506261181	559	5	19343	TCAP, ACTC1, ACTA1, TTN	27.68228980322	3.37208315194646e-06	0.000244663366469004
GO:0048248~CXCR3 chemokine receptor binding	GOTERM_MF_FAT	18	4	0.00715563506261181	559	5	19343	CXCL11, CXCL13, CXCL10, CXCL9	27.68228980322	3.37208315194646e-06	0.000244663366469004
GO:0005859~muscle myosin complex	GOTERM_CC_FAT	19	7	0.0125223613595707	559	24	19343	MYL1, MYH7, MYL9, MYBPC1, MYBPC2, TTN, MYH2	10.0925014907573	3.65856491630752e-06	0.000249851670092986
GO:0005886~plasma membrane	GOTERM_CC_FAT	20	170	0.304114490161002	559	4286	19343	DISP2, ARVCF, GRM8, SLC28A1, P2RY10, PDE2A, UBE2C, NRG2, SLC27A2, MCF2L, FYB, ABCC4, ADCY6, CACNA1G, TYROBP, TLR2, KLHL41, LPXN, LGR5, PALM, GABBR2, CNTN5, PLEKHG5, NFASC, CACNA1H, TACC2, RAPGEF3, LY86, PLAU, IGF2, THY1, CD3D, LCK, GSN, CD3E, PTPRC, ADRB1, FCGR3A, GNAO1, HSPA5, SLC2A3, CD79A, FCGR1A, ATP1A3, HSP90B1, SLC2A4, IL2RB, RAC2, CD19, NPR1, CTLA4, SELE, ADRA2C, SDC1, VCAM1, CD53, 
HLA-DPA1, ITGAL, ITGAX, FPR1, RYR1, ERBB3, FGFR4, FPR3, CD27, CD1B, AVPR2, ALDH3A1, CD52, VIPR1, CCR1, GBP1, CLCN1, ACTN2, CD79B, OPRK1, CCR2, CD86, GRIA1, CASP3, PTGER2, MCAM, CHRNA4, SLC9A3, ATP1A2, CCR5, FXYD2, KCNQ4, WNT7B, B2M, KCNJ10, BASP1, CD83, SLC7A5, TNFRSF17, CNTN2, ZBTB16, TNFRSF9, PTPRS, ORC1, PNOC, CAMK2B, CACNA1S, GPR18, GRB7, SCN5A, OPCML, SLC39A14, KIF14, PDIA6, RHOH, CHRNA6, 
C3AR1, SLC36A2, IL23R, TNS2, LHFPL2, HFE2, LIMS2, BTLA, MRGPRE, BEST3, PLCD3, CD177, IL17RE, DNER, SLC2A14, CLEC4C, SLC20A1, SLC38A5, CLEC4D, FCGR1B, CD101, NKD1, VMP1, FCRL2, OR7D2, FCRL5, KCNJ15, APBA2, SYT15, VAMP8, GPR174, TLR10, GSDMC, SLC39A8, SPTBN4, OSBPL3, CDCP1, LY9, GDPD2, SLAMF7, GPR84, FAT2, CABP1, NTM, SIRPG, CTSZ, SLC23A1, ADGRE2, SLC13A4, ADAM28, FZD4, COL17A1, DAPP1, SIGLEC7, 
HIF3A, SLC27A6, WNK2, GPC6	1.37248870349609	3.97762593410093e-06	0.000249851670092986
GO:0005576~extracellular region	GOTERM_CC_FAT	21	86	0.153846153846154	559	1808	19343	COL6A5, NRG2, HSPB6, CXCL11, ADAMDEC1, CALU, CXCL13, FCMR, CNTN5, NXPH3, WNT11, PLAU, TIMP1, IGF2, JCHAIN, CXCL10, THY1, IL6, GLA, GSN, ELANE, PLEK, CTSH, OSM, HSP90B1, IGFBP2, FGFR4, IGFBP6, PTX3, CD27, AOAH, COL4A5, CD52, GBP1, ACTN2, IGFALS, CXCL5, MMP13, INSL3, MFAP2, MANF, WNT7B, B2M, LCN6, CCL20, CRB1, TNFAIP6, FBLN2, CXCL9, NOG, PNOC, COL4A6, IL18, OPCML, RSPO4, OLFML2B, FSTL4, 
C9ORF47, LGI4, LTBP4, DEFB124, IL17RE, NPB, WFIKKN2, MZB1, ADAMTS14, TTN, DOCK2, HHIP, IL4I1, MMP19, CCL19, PAPPA2, TINAGL1, WNT10A, CDCP1, NTM, XCL2, CTSZ, BIN2, VPREB3, ADAM28, COL17A1, PLA2G2D, HPSE, LIPG	1.64593260721579	4.02351074840767e-06	0.000249851670092986
GO:0070098~chemokine-mediated signaling pathway	GOTERM_BP_FAT	22	11	0.0196779964221825	559	69	19343	CXCL11, CXCL13, CXCL10, CCR1, CCR2, CXCL5, CCR5, CCL20, CXCL9, CCL19, XCL2	5.51639833035182	4.25328306000087e-06	0.000249851670092986
GO:0034663~endoplasmic reticulum chaperone complex	GOTERM_CC_FAT	23	5	0.00894454382826476	559	10	19343	HSPA5, HSP90B1, PPIB, PDIA6, MZB1	17.3014311270125	4.42461230572581e-06	0.000249851670092986
GO:0005615~extracellular space	GOTERM_CC_FAT	24	71	0.12701252236136	559	1412	19343	SSPO, HMSD, CXCL11, MCF2L, CXCL13, SLIT3, LY86, WNT11, PLAU, TIMP1, CST1, IGF2, JCHAIN, CXCL10, IL6, GSN, ELANE, CTSH, CKB, SCG2, OSM, PCSK2, SELE, IGFBP2, VCAM1, ERBB3, TNXB, GPT, IGFBP6, PTX3, ALDH3A1, IGFALS, CXCL5, MCAM, MMP13, MANF, WNT7B, B2M, ACTA2, ACTC1, ACTA1, CCL20, TNFAIP6, FBLN2, TLE2, TNFRSF9, CXCL9, PDE4C, NOG, IL18, WFDC2, MOXD1, HFE2, PLEKHH3, LGI4, LTBP4, GOLM1, IL17D, 
CPXM1, MMP19, CCL19, MYOC, TINAGL1, WNT10A, IL26, CABP1, XCL2, CTSZ, VPREB3, LIPG, GPC6	1.7399456232548	4.59145488685426e-06	0.000249851670092986
GO:0007155~cell adhesion	GOTERM_BP_FAT	25	32	0.0572450805008945	559	457	19343	SSPO, COL6A5, ARVCF, PCDH17, LPXN, CNTN5, VCAM1, ITGAL, ITGAX, TNXB, CCR1, ACTN2, IGFALS, MCAM, TNFAIP6, MYBPC1, CNTN2, TROAP, SLAMF1, PTPRS, COL4A6, ADGRE1, MYBPC2, OPCML, SIGLEC12, TINAGL1, LY9, SLAMF7, NTM, SIRPG, ADGRE2, SIGLEC7	2.42295753201051	5.38146647066268e-06	0.000281127808427419
GO:0051371~muscle alpha-actinin binding	GOTERM_MF_FAT	26	6	0.0107334525939177	559	18	19343	MYOM1, MYBPC1, MYBPC2, MYPN, NRAP, TTN	11.5342874180083	7.82807379650941e-06	0.000393210168393896
GO:0042127~regulation of cell proliferation	GOTERM_BP_FAT	27	17	0.0304114490161002	559	174	19343	CXCL11, CXCL13, LGR5, PLAU, CXCL10, LCK, ERBB3, CD27, TCF7, PTGER2, BLK, TNFRSF9, CXCL9, PLCD3, MZB1, CDCA7, CHST11	3.38073941562314	1.24674016262335e-05	0.000596808010183293
GO:0031432~titin binding	GOTERM_MF_FAT	28	5	0.00894454382826476	559	12	19343	TCAP, ACTN2, MYBPC1, ANKRD1, TRIM63	14.4178592725104	1.3252245249093e-05	0.000596808010183293
GO:0055008~cardiac muscle tissue morphogenesis	GOTERM_BP_FAT	29	5	0.00894454382826476	559	12	19343	XIRP2, TCAP, ACTC1, ANKRD1, TTN	14.4178592725104	1.3252245249093e-05	0.000596808010183293
GO:0071222~cellular response to lipopolysaccharide	GOTERM_BP_FAT	30	13	0.0232558139534884	559	112	19343	CXCL10, IL6, XBP1, TNFAIP3, OPRK1, CD86, CCR5, B2M, CCL20, ANKRD1, TNIP3, CD180, STAP1	4.01640365448505	2.12177058743178e-05	0.000923677462395302
GO:0005515~protein binding	GOTERM_MF_FAT	31	304	0.543828264758497	559	8834	19343	FSD2, WTIP, COL6A5, ARVCF, PDE2A, IGF2BP3, NTN3, UBE2C, SOCS3, HSPB6, CXCL11, NDC80, PCDH17, CASQ2, AURKA, ATP2A1, SYNM, FYB, MAPK13, TCAP, HMGB3, TP73, ADCY6, HOXA3, DCX, CALU, TYROBP, SOX15, PPL, TLR2, KLHL41, LPXN, CYTIP, CAND2, LGR5, PRDM1, PALM, GABBR2, SNCG, SEC24D, NFASC, INMT, RAPGEF3, PTTG1, WNT11, PLAU, TIMP1, CST1, IGF2, TNNC2, CXCL10, THY1, RPN2, LGALS2, IL6, LCK, GLA, GSN, 
CKM, CD3E, ELANE, PLEK, PTPRC, ADRB1, CTSH, HIST1H2AG, MYBL2, TXN, MYL2, HSPA5, SPTB, TOP2A, VDR, CD79A, PCNA, CKB, FCGR1A, MYH7, SCG2, HSP90B1, CCNB1, SLC2A4, IL2RB, CD19, FOSL1, NME1, CTLA4, PCSK2, SELE, STMN1, DES, XBP1, IGFBP2, ADRA2C, SDC1, TNNI1, CD53, LMNB1, ITGAL, ITGAX, FPR1, TNFAIP3, RYR1, ERBB3, TNXB, FGFR4, PPIB, WARS, CCNE1, PTX3, CD27, CD1B, CDC25C, AVPR2, ALDH3A1, MAPK4, 
RRM2, VIPR1, CCR1, PYCR1, GBP1, CKS2, PTPN7, CLCN1, MSX2, ACTN2, TCF7, CD79B, OPRK1, CD86, GRIA1, CASP3, CHRNA4, GATA4, GPR3, SLC9A3, TDO2, CENPA, ATP1A2, BLK, CCR5, MYOM1, JAK3, ALDH18A1, TCL1A, KCNQ4, LILRA4, HAND2, SEC61A1, B2M, SNRPD1, ACTA1, KCNJ10, CCL20, BASP1, CRB1, TNFAIP6, MPP1, MYBPC1, SPTBN1, TAGLN, PAX5, GUCY2D, OCA2, TLE1, TLE2, ZBTB16, CXCL9, TROAP, LCP2, NOG, SLAMF1, PTPRS, 
ORC1, SNTA1, BIRC3, TUBB3, CAMK2B, LAPTM5, CACNA1S, IL18, MYBPC2, GRB7, SCN5A, NFIX, KIF14, PDIA6, IRF4, ANKRD1, STIL, TRIP13, RHOH, MYLK, CHRNA6, POU2AF1, HIF1A, ZNF750, FAM153C, TCTEX1D4, IL23R, TNS2, FAM111B, MOXD1, SYNE3, RBPMS2, SLC25A48, FAM92B, HFE2, MCM10, MYPN, NRAP, NPAS4, UNC45B, SKA3, LTBP4, CD177, VGLL2, SMYD1, GOLM1, POC1A, HJURP, IL17RE, DNER, MYRIP, NPB, KIF18A, UBASH3B, OIT3, 
CLEC4D, TTN, DOCK2, AKAP1, RAD54L, DAZL, NKD1, TRIM63, E2F7, HOOK2, CDCA5, VMP1, WNK4, RADIL, PBK, TNIP3, FCRL2, CCDC114, ASB16, DERL3, HHIP, SPAG5, ABHD1, PKMYT1, KCNJ15, APBA2, MYOC, NCAPG, VAMP8, NPL, NUSAP1, NUF2, BCL2L14, TINAGL1, RACGAP1, SLC25A18, SPTBN4, OSBPL3, CDCP1, AUNIP, CLSPN, PRDM16, TNS1, MYOZ2, NLRC4, NRIP3, ARHGEF4, OSTC, SMCO4, HELLS, FANCI, PARPBP, NLRP2, DTL, CABP1, NTM, 
SIRPG, PIM2, XCL2, MYOT, HEY2, CTSZ, BIN2, DNAJC5B, SLC23A1, DUSP13, MYH2, FZD4, TPX2, STAP1, COL17A1, DAPP1, SOX13, GINS2, HPSE, MRVI1	1.1907708993914	2.85195432236165e-05	0.001201500756453
GO:0006935~chemotaxis	GOTERM_BP_FAT	32	13	0.0232558139534884	559	118	19343	CXCL11, PLAU, CXCL10, RAC2, FOSL1, FPR1, CCR1, CCR2, CXCL5, CCR5, CCL20, CXCL9, DOCK2	3.81217973985022	3.7110550787107e-05	0.00151457435399881
GO:0010628~positive regulation of gene expression	GOTERM_BP_FAT	33	20	0.035778175313059	559	249	19343	TLR2, PRDM1, WNT11, IL6, GSN, CD3E, CTSH, VDR, ERBB3, FGFR4, AVPR2, HAND2, ACTA2, ACTC1, ACTA1, TLE1, NOG, HIF1A, WNT10A, STAP1	2.77934636578514	3.98691690907244e-05	0.0015778525706814
GO:0001878~response to yeast	GOTERM_BP_FAT	34	4	0.00715563506261181	559	8	19343	IL6, ELANE, PTX3, CD86	17.3014311270125	4.40374835872927e-05	0.00164322724471441
GO:0006942~regulation of striated muscle contraction	GOTERM_BP_FAT	35	4	0.00715563506261181	559	8	19343	MYL2, TNNI1, TNNT3, ATP1A2	17.3014311270125	4.40374835872927e-05	0.00164322724471441
GO:0007267~cell-cell signaling	GOTERM_BP_FAT	36	22	0.0393559928443649	559	295	19343	CXCL11, PCDH17, CXCL13, CXCL10, ADRB1, TXN, ADRA2C, CCR1, CD86, CXCL5, GATA4, INSL3, CCR5, CCL20, CRB1, TNFAIP6, CXCL9, SEMA3B, IL18, FCRL2, IL26, SIRPG	2.58055243928322	5.14989271328096e-05	0.00186826663431804
GO:0019901~protein kinase binding	GOTERM_MF_FAT	37	26	0.0465116279069767	559	375	19343	SPDYE2B, AURKA, TP73, ADCY6, DCX, THY1, LCK, CD3E, PTPRC, CCNB1, NPR1, CCNE1, CDC25C, MAPK4, CKS2, GATA4, ACTA2, GRB7, SCN5A, KIF14, HIF1A, TTN, BCL2L14, RACGAP1, TPX2, STAP1	2.39913178294574	5.35148256106231e-05	0.00188892870939118
GO:0008009~chemokine activity	GOTERM_MF_FAT	38	8	0.0143112701252236	559	48	19343	CXCL11, CXCL13, CXCL10, CXCL5, CCL20, CXCL9, CCL19, XCL2	5.76714370900417	6.30266623980824e-05	0.00216612687083936
GO:0043950~positive regulation of cAMP-mediated signaling	GOTERM_BP_FAT	40	4	0.00715563506261181	559	9	19343	CXCL11, CXCL10, ADRB1, CXCL9	15.3790498906778	7.74544567362563e-05	0.00252888801243877
GO:0042104~positive regulation of activated T cell proliferation	GOTERM_BP_FAT	41	6	0.0107334525939177	559	26	19343	IGF2, IGFBP2, CD86, SLAMF1, IL18, IL23R	7.98527590477501	7.97245595366778e-05	0.00253951889646101
GO:0035556~intracellular signal transduction	GOTERM_BP_FAT	42	26	0.0465116279069767	559	390	19343	MCF2L, FYB, MAPK13, ADCY6, DCX, TYROBP, SCG2, NPR1, STMN1, MAPK4, BLK, JAK3, GUCY2D, LCP2, CAMK2B, PHKG1, TNS2, RP1L1, PLCD3, WNK4, ASB16, RACGAP1, ARHGEF4, SIRPG, TP53TG5, WNK2	2.30685748360167	8.34533479413534e-05	0.00259500172408113
GO:0050870~positive regulation of T cell activation	GOTERM_BP_FAT	43	5	0.00894454382826476	559	18	19343	THY1, LCK, HLA-DPA1, CCR2, SIRPG	9.61190618167362	0.000124132685766432	0.00377016947932466
GO:0019955~cytokine binding	GOTERM_MF_FAT	44	5	0.00894454382826476	559	19	19343	ELANE, GBP1, TNFRSF9, NOG, FZD4	9.10601638263817	0.000164479273666774	0.00488204389565469
GO:0000281~mitotic cytokinesis	GOTERM_BP_FAT	45	6	0.0107334525939177	559	30	19343	STMN1, CENPA, SPTBN1, CKAP2, NUSAP1, RACGAP1	6.92057245080501	0.000186385916462468	0.00529173928043442
GO:0007052~mitotic spindle organization	GOTERM_BP_FAT	46	6	0.0107334525939177	559	30	19343	NDC80, AURKA, CCNB1, STMN1, STIL, POC1A	6.92057245080501	0.000186385916462468	0.00529173928043442
GO:0006569~tryptophan catabolic process	GOTERM_BP_FAT	47	4	0.00715563506261181	559	11	19343	KMO, TDO2, SLC7A5, KYNU	12.5828590014637	0.000193696589304025	0.00538229246023526
GO:0045165~cell fate commitment	GOTERM_BP_FAT	48	7	0.0125223613595707	559	43	19343	PRDM1, WNT11, CASP3, WNT7B, SOX8, WNT10A, HEY2	5.63302408786454	0.000211675992882901	0.00575935097302225
GO:0005578~proteinaceous extracellular matrix	GOTERM_CC_FAT	49	19	0.0339892665474061	559	261	19343	COL6A5, NTN3, CHAD, WNT11, TIMP1, TNXB, MMP13, MFAP2, WNT7B, FBLN2, FBN3, CILP2, LTBP4, ADAMTS14, MMP19, MYOC, WNT10A, HPSE, GPC6	2.51898230967998	0.000224274314005726	0.00577321332895631
GO:0030816~positive regulation of cAMP metabolic process	GOTERM_BP_FAT	50	3	0.00536672629695885	559	5	19343	CXCL11, CXCL10, CXCL9	20.761717352415	0.000229867605747112	0.00577321332895631
GO:0051373~FATZ binding	GOTERM_MF_FAT	51	3	0.00536672629695885	559	5	19343	TCAP, ACTN2, MYOZ2	20.761717352415	0.000229867605747112	0.00577321332895631
GO:0090131~mesenchyme migration	GOTERM_BP_FAT	52	3	0.00536672629695885	559	5	19343	ACTA2, ACTC1, ACTA1	20.761717352415	0.000229867605747112	0.00577321332895631
GO:0070821~tertiary granule membrane	GOTERM_CC_FAT	53	9	0.0161001788908766	559	73	19343	PLAU, SLC2A3, CD53, ITGAX, CD177, CLEC4C, CLEC4D, VAMP8, GPR84	4.26610630529076	0.000246902683551642	0.00601232649469928
GO:0042102~positive regulation of T cell proliferation	GOTERM_BP_FAT	54	8	0.0143112701252236	559	58	19343	IL6, CD3E, PTPRC, VCAM1, HLA-DPA1, JAK3, IL23R, CCL19	4.77280858676207	0.000248595429336724	0.00601232649469928
GO:0055003~cardiac myofibril assembly	GOTERM_BP_FAT	55	4	0.00715563506261181	559	12	19343	TCAP, MYL2, ACTC1, TTN	11.5342874180083	0.000283918761331492	0.00662139111248087
GO:0097493~structural molecule activity conferring elasticity	GOTERM_MF_FAT	56	4	0.00715563506261181	559	12	19343	MYOM1, MYBPC1, MYBPC2, TTN	11.5342874180083	0.000283918761331492	0.00662139111248087
GO:0035579~specific granule membrane	GOTERM_CC_FAT	57	10	0.0178890876565295	559	91	19343	SLC27A2, PLAU, SLC2A3, CD53, ITGAL, C3AR1, CD177, CLEC4D, VAMP8, GPR84	3.80251233560715	0.000295166406948182	0.006762935569725
GO:0000083~regulation of transcription involved in G1/S transition of mitotic cell cycle	GOTERM_BP_FAT	58	5	0.00894454382826476	559	22	19343	TYMS, PCNA, CCNE1, RRM2, ORC1	7.86428687591478	0.00034670991869513	0.00780695092785932
GO:0051384~response to glucocorticoid	GOTERM_BP_FAT	59	8	0.0143112701252236	559	62	19343	TYMS, IL6, IGFBP2, SDC1, ALDH3A1, CASP3, WNT7B, TRIM63	4.46488545213226	0.000396406336791342	0.00872323637749541
GO:0051693~actin filament capping	GOTERM_BP_FAT	60	4	0.00715563506261181	559	13	19343	GSN, SPTB, SPTBN1, SPTBN4	10.6470345397	0.000400761242457676	0.00872323637749541
GO:0003009~skeletal muscle contraction	GOTERM_BP_FAT	61	5	0.00894454382826476	559	23	19343	TCAP, TNNC2, MYH7, TNNI1, TNNT3	7.52236135957066	0.000432564744453149	0.00926114026648873
GO:0072540~T-helper 17 cell lineage commitment	GOTERM_BP_FAT	62	3	0.00536672629695885	559	6	19343	IL6, IRF4, LY9	17.3014311270125	0.000449851001412764	0.00947589367492048
GO:0043312~neutrophil degranulation	GOTERM_BP_FAT	63	28	0.0500894454382826	559	481	19343	SLC27A2, TYROBP, TLR2, NFASC, PLAU, GLA, GSN, ELANE, PTPRC, CTSH, SLC2A3, CD53, ITGAL, ITGAX, FPR1, PTX3, B2M, TNFAIP6, C3AR1, CD177, CLEC4C, CLEC4D, DOCK2, VAMP8, GPR84, CTSZ, BIN2, HPSE	2.01430383183514	0.000460883117981102	0.00955418019179872
GO:0005088~Ras guanyl-nucleotide exchange factor activity	GOTERM_MF_FAT	64	11	0.0196779964221825	559	116	19343	NRG2, ADRB1, SPTB, IL2RB, ERBB3, FGFR4, ACTN2, JAK3, SPTBN1, CAMK2B, SPTBN4	3.28130590339893	0.000541184631324868	0.0110165173809393
GO:0007076~mitotic chromosome condensation	GOTERM_BP_FAT	65	4	0.00715563506261181	559	14	19343	TTN, CDCA5, NCAPG, NUSAP1	9.88653207257858	0.000548295275467884	0.0110165173809393
GO:0060326~cell chemotaxis	GOTERM_BP_FAT	66	7	0.0125223613595707	559	52	19343	VCAM1, FPR1, FPR3, CXCL5, CCL20, C3AR1, BIN2	4.65807761111876	0.000702461556229522	0.0128098795837088
GO:0033268~node of Ranvier	GOTERM_CC_FAT	67	4	0.00715563506261181	559	15	19343	NFASC, CNTN2, MYOC, SPTBN4	9.22742993440668	0.000730674343661563	0.0128098795837088
GO:0019441~tryptophan catabolic process to kynurenine	GOTERM_BP_FAT	68	3	0.00536672629695885	559	7	19343	KMO, TDO2, KYNU	14.8297981088679	0.000770338265776155	0.0128098795837088
GO:0036376~sodium ion export from cell	GOTERM_BP_FAT	69	3	0.00536672629695885	559	7	19343	ATP1A3, ATP1A2, FXYD2	14.8297981088679	0.000770338265776155	0.0128098795837088
GO:0043203~axon hillock	GOTERM_CC_FAT	70	3	0.00536672629695885	559	7	19343	AURKA, SPTBN4, TPX2	14.8297981088679	0.000770338265776155	0.0128098795837088
GO:0045162~clustering of voltage-gated sodium channels	GOTERM_BP_FAT	71	3	0.00536672629695885	559	7	19343	NFASC, MYOC, SPTBN4	14.8297981088679	0.000770338265776155	0.0128098795837088
GO:0042383~sarcolemma	GOTERM_CC_FAT	72	9	0.0161001788908766	559	85	19343	SYNM, ATP1A3, DES, VCAM1, CLCN1, SNTA1, SCN5A, MYOT, SLC27A6	3.66383247395559	0.000771458804244593	0.0128098795837088
GO:0030016~myofibril	GOTERM_CC_FAT	73	5	0.00894454382826476	559	26	19343	MYL1, MYL2, MYBPC1, LMOD2, MYH2	6.65439658731251	0.00078724017339411	0.0128098795837088
GO:0051281~positive regulation of release of sequestered calcium ion into cytosol	GOTERM_BP_FAT	74	5	0.00894454382826476	559	26	19343	CXCL11, CXCL10, THY1, CD19, CXCL9	6.65439658731251	0.00078724017339411	0.0128098795837088
GO:0019442~tryptophan catabolic process to acetyl-CoA	GOTERM_BP_FAT	75	2	0.0035778175313059	559	2	19343	TDO2, KYNU	34.602862254025	0.000833721106137249	0.0128098795837088
GO:0032823~regulation of natural killer cell differentiation	GOTERM_BP_FAT	76	2	0.0035778175313059	559	2	19343	PRDM1, ZNF683	34.602862254025	0.000833721106137249	0.0128098795837088
GO:0033082~regulation of extrathymic T cell differentiation	GOTERM_BP_FAT	77	2	0.0035778175313059	559	2	19343	PRDM1, ZNF683	34.602862254025	0.000833721106137249	0.0128098795837088
GO:0045404~positive regulation of interleukin-4 biosynthetic process	GOTERM_BP_FAT	78	2	0.0035778175313059	559	2	19343	CD86, IRF4	34.602862254025	0.000833721106137249	0.0128098795837088
GO:0048627~myoblast development	GOTERM_BP_FAT	79	2	0.0035778175313059	559	2	19343	SOX15, SDC1	34.602862254025	0.000833721106137249	0.0128098795837088
GO:0051136~regulation of NK T cell differentiation	GOTERM_BP_FAT	80	2	0.0035778175313059	559	2	19343	PRDM1, ZNF683	34.602862254025	0.000833721106137249	0.0128098795837088
GO:0070080~titin Z domain binding	GOTERM_MF_FAT	81	2	0.0035778175313059	559	2	19343	TCAP, ACTN2	34.602862254025	0.000833721106137249	0.0128098795837088
GO:0071283~cellular response to iron(III) ion	GOTERM_BP_FAT	82	2	0.0035778175313059	559	2	19343	CCNB1, B2M	34.602862254025	0.000833721106137249	0.0128098795837088
GO:0071791~chemokine (C-C motif) ligand 5 binding	GOTERM_MF_FAT	83	2	0.0035778175313059	559	2	19343	CCR1, CCR5	34.602862254025	0.000833721106137249	0.0128098795837088
GO:2000349~negative regulation of CD40 signaling pathway	GOTERM_BP_FAT	84	2	0.0035778175313059	559	2	19343	TNFAIP3, SLAMF1	34.602862254025	0.000833721106137249	0.0128098795837088
GO:2000473~positive regulation of hematopoietic stem cell migration	GOTERM_BP_FAT	85	2	0.0035778175313059	559	2	19343	PTPRC, CCR2	34.602862254025	0.000833721106137249	0.0128098795837088
GO:0032496~response to lipopolysaccharide	GOTERM_BP_FAT	86	13	0.0232558139534884	559	162	19343	CXCL11, CXCL13, ELANE, SELE, VCAM1, CD27, CASP3, CXCL5, PTGER2, TNFRSF9, CXCL9, IL23R, NOCT	2.77677289692794	0.000875118752004213	0.0132895940711337
GO:0032982~myosin filament	GOTERM_CC_FAT	87	4	0.00715563506261181	559	16	19343	MYH7, MYBPC1, MYBPC2, MYH2	8.65071556350626	0.000952101951743097	0.0142924729767412
GO:0060333~interferon-gamma-mediated signaling pathway	GOTERM_BP_FAT	88	8	0.0143112701252236	559	71	19343	FCGR1A, VCAM1, HLA-DPA1, GBP1, B2M, CAMK2B, IRF4, FCGR1B	3.89891405679155	0.00099449754903124	0.0147592477163045
GO:0046982~protein heterodimerization activity	GOTERM_MF_FAT	89	25	0.0447227191413238	559	429	19343	BTBD11, CXCL13, SOX15, TLR2, CD3D, CD3E, ADRB1, HIST1H2AG, TOP2A, XBP1, ADRA2C, ITGAL, ERBB3, MAPK4, CENPA, SOX8, HIST1H2BD, HAND2, HIF1A, NPAS4, MAFA, HIST1H2BN, HIST1H2BL, HEY2, FZD4	2.01648381433712	0.00105859416916042	0.0155339773586912
GO:1903779~regulation of cardiac conduction	GOTERM_BP_FAT	90	7	0.0125223613595707	559	56	19343	CASQ2, ATP2A1, ATP1A3, NPR1, RYR1, ATP1A2, FXYD2	4.32535778175313	0.00110267281945678	0.0159860627328221
GO:0007165~signal transduction	GOTERM_BP_FAT	91	51	0.0912343470483005	559	1106	19343	RASSF10, NRG2, CXCL11, ZNF536, FYB, TYROBP, TLR2, LPXN, PLEKHG5, RAPGEF3, PLAU, CXCL10, TXN, VDR, FCGR1A, IL2RB, RAC2, STMN1, IGFBP2, CD53, ITGAL, FPR1, ERBB3, IGFBP6, FPR3, IGFALS, CD79B, GRIA1, CXCL5, CHRNA4, SOX8, CCL20, TNFAIP6, MPP1, CD83, TNFRSF17, TLE1, TLE2, CXCL9, PDE4C, SLAMF1, PNOC, CAMK2B, CHRNA6, HIF1A, PLEKHH3, SLC20A1, TRIM63, RADIL, XCL2, DAPP1	1.59561118892882	0.00111388339103125	0.0159860627328221
GO:0005861~troponin complex	GOTERM_CC_FAT	92	3	0.00536672629695885	559	8	19343	TNNC2, TNNI1, TNNT3	12.9760733452594	0.00120611873508947	0.0162157529802664
GO:0008091~spectrin	GOTERM_CC_FAT	93	3	0.00536672629695885	559	8	19343	SPTB, SPTBN1, SPTBN4	12.9760733452594	0.00120611873508947	0.0162157529802664
GO:0032963~collagen metabolic process	GOTERM_BP_FAT	94	3	0.00536672629695885	559	8	19343	TNXB, HIF1A, TNS2	12.9760733452594	0.00120611873508947	0.0162157529802664
GO:0045630~positive regulation of T-helper 2 cell differentiation	GOTERM_BP_FAT	95	3	0.00536672629695885	559	8	19343	IL6, CD86, IL18	12.9760733452594	0.00120611873508947	0.0162157529802664
GO:0048739~cardiac muscle fiber development	GOTERM_BP_FAT	96	3	0.00536672629695885	559	8	19343	TCAP, MYPN, TTN	12.9760733452594	0.00120611873508947	0.0162157529802664
GO:1903076~regulation of protein localization to plasma membrane	GOTERM_BP_FAT	97	3	0.00536672629695885	559	8	19343	GBP1, SPTBN1, VAMP8	12.9760733452594	0.00120611873508947	0.0162157529802664
GO:0002407~dendritic cell chemotaxis	GOTERM_BP_FAT	98	4	0.00715563506261181	559	17	19343	CCR1, CCR2, CCR5, CCL19	8.14184994212354	0.0012168022910154	0.0162157529802664
GO:0030667~secretory granule membrane	GOTERM_CC_FAT	99	9	0.0161001788908766	559	91	19343	TYROBP, TLR2, PTPRC, SLC2A3, ITGAX, FPR1, MOXD1, CLEC4C, VAMP8	3.42226110204643	0.00126105593516726	0.0166357479932166
GO:0042493~response to drug	GOTERM_BP_FAT	100	19	0.0339892665474061	559	301	19343	TP73, ABCC4, TYMS, RPN2, IL6, LCK, GNAO1, ATP1A3, CCNB1, FOSL1, IGFBP2, ALDH3A1, NNMT, CD86, CASP3, GATA4, B2M, ACTC1, RAD54L	2.18423382998829	0.00141276379035099	0.0184506951019839
GO:0006968~cellular defense response	GOTERM_BP_FAT	101	7	0.0125223613595707	559	59	19343	TYROBP, FCMR, CD19, FOSL1, CCR2, CCR5, CXCL9	4.10542433522331	0.00150585924750317	0.019471803735041
GO:0043395~heparan sulfate proteoglycan binding	GOTERM_MF_FAT	102	4	0.00715563506261181	559	18	19343	ATP1A3, PTPRS, PLA2G2D, GPC6	7.6895249453389	0.00152899360680081	0.0195771142204104
GO:0044267~cellular protein metabolic process	GOTERM_BP_FAT	103	9	0.0161001788908766	559	95	19343	IGF2, GSN, CTSH, IGFBP2, IGFBP6, IGFALS, MMP13, B2M, PAPPA2	3.27816589774974	0.00170826389236478	0.0212403519857447
GO:0003208~cardiac ventricle morphogenesis	GOTERM_BP_FAT	104	3	0.00536672629695885	559	9	19343	GATA4, HIF1A, HEY2	11.5342874180083	0.00177045087426608	0.0212403519857447
GO:0010818~T cell chemotaxis	GOTERM_BP_FAT	105	3	0.00536672629695885	559	9	19343	CXCL11, CXCL10, CXCL9	11.5342874180083	0.00177045087426608	0.0212403519857447
GO:0033691~sialic acid binding	GOTERM_MF_FAT	106	3	0.00536672629695885	559	9	19343	SELE, ST8SIA2, ST8SIA4	11.5342874180083	0.00177045087426608	0.0212403519857447
GO:0036500~ATF6-mediated unfolded protein response	GOTERM_BP_FAT	107	3	0.00536672629695885	559	9	19343	HSPA5, HSP90B1, XBP1	11.5342874180083	0.00177045087426608	0.0212403519857447
GO:0055056~D-glucose transmembrane transporter activity	GOTERM_MF_FAT	108	3	0.00536672629695885	559	9	19343	SLC2A3, SLC2A4, SLC2A14	11.5342874180083	0.00177045087426608	0.0212403519857447
GO:0035914~skeletal muscle cell differentiation	GOTERM_BP_FAT	109	6	0.0107334525939177	559	45	19343	KLHL41, SOX8, PAX5, ANKRD1, HLF, SMYD1	4.61371496720334	0.00177273994368007	0.0212403519857447
GO:0030217~T cell differentiation	GOTERM_BP_FAT	110	5	0.00894454382826476	559	31	19343	CD3D, LCK, PTPRC, GPR18, RHOH	5.58110681516533	0.00180556941016063	0.0214370331788162
GO:0030506~ankyrin binding	GOTERM_MF_FAT	111	4	0.00715563506261181	559	19	19343	SPTB, SPTBN1, SCN5A, SPTBN4	7.28481310611054	0.00189286409563656	0.0222709955756878
GO:0031295~T cell costimulation	GOTERM_BP_FAT	112	8	0.0143112701252236	559	80	19343	CD3D, LCK, CD3E, CTLA4, HLA-DPA1, CD86, BTLA, CCL19	3.4602862254025	0.00216207876112604	0.0250585469576632
GO:0033613~activating transcription factor binding	GOTERM_MF_FAT	113	4	0.00715563506261181	559	20	19343	GATA4, HAND2, ATOH8, PRDM16	6.92057245080501	0.00231255016895925	0.0250585469576632
GO:0007166~cell surface receptor signaling pathway	GOTERM_BP_FAT	114	16	0.0286225402504472	559	237	19343	CXCL13, CXCL10, CD3D, CD3E, PTPRC, CD19, NPR1, CD53, CD27, VIPR1, CCR1, CCR5, BIRC3, ADGRE1, CD101, ADGRE2	2.3360582112422	0.00243634819136658	0.0250585469576632
GO:0001922~B-1 B cell homeostasis	GOTERM_BP_FAT	115	2	0.0035778175313059	559	3	19343	TNFAIP3, HIF1A	23.0685748360167	0.00245314277592497	0.0250585469576632
GO:0002277~myeloid dendritic cell activation involved in immune response	GOTERM_BP_FAT	116	2	0.0035778175313059	559	3	19343	SLAMF1, DOCK2	23.0685748360167	0.00245314277592497	0.0250585469576632
GO:0008332~low voltage-gated calcium channel activity	GOTERM_MF_FAT	117	2	0.0035778175313059	559	3	19343	CACNA1G, CACNA1H	23.0685748360167	0.00245314277592497	0.0250585469576632
GO:0019805~quinolinate biosynthetic process	GOTERM_BP_FAT	118	2	0.0035778175313059	559	3	19343	KMO, KYNU	23.0685748360167	0.00245314277592497	0.0250585469576632
GO:0019815~B cell receptor complex	GOTERM_CC_FAT	119	2	0.0035778175313059	559	3	19343	CD79A, CD79B	23.0685748360167	0.00245314277592497	0.0250585469576632
GO:0030241~skeletal muscle myosin thick filament assembly	GOTERM_BP_FAT	120	2	0.0035778175313059	559	3	19343	TCAP, TTN	23.0685748360167	0.00245314277592497	0.0250585469576632
GO:0031735~CCR10 chemokine receptor binding	GOTERM_MF_FAT	121	2	0.0035778175313059	559	3	19343	CXCL13, CCL19	23.0685748360167	0.00245314277592497	0.0250585469576632
GO:0043229~intracellular organelle	GOTERM_CC_FAT	122	2	0.0035778175313059	559	3	19343	BCL2L14, SLC23A1	23.0685748360167	0.00245314277592497	0.0250585469576632
GO:0045079~negative regulation of chemokine biosynthetic process	GOTERM_BP_FAT	123	2	0.0035778175313059	559	3	19343	IL6, ELANE	23.0685748360167	0.00245314277592497	0.0250585469576632
GO:0048769~sarcomerogenesis	GOTERM_BP_FAT	124	2	0.0035778175313059	559	3	19343	TCAP, TTN	23.0685748360167	0.00245314277592497	0.0250585469576632
GO:0002430~complement receptor mediated signaling pathway	GOTERM_BP_FAT	125	3	0.00536672629695885	559	10	19343	FPR1, FPR3, C3AR1	10.3808586762075	0.00247515509765586	0.0250585469576632
GO:0005391~sodium:potassium-exchanging ATPase activity	GOTERM_MF_FAT	126	3	0.00536672629695885	559	10	19343	ATP1A3, ATP1A2, FXYD2	10.3808586762075	0.00247515509765586	0.0250585469576632
GO:0007019~microtubule depolymerization	GOTERM_BP_FAT	127	3	0.00536672629695885	559	10	19343	STMN1, KIF14, KIF18A	10.3808586762075	0.00247515509765586	0.0250585469576632
GO:0043586~tongue development	GOTERM_BP_FAT	128	3	0.00536672629695885	559	10	19343	HAND2, WNT10A, PRDM16	10.3808586762075	0.00247515509765586	0.0250585469576632
GO:0071688~striated muscle myosin thick filament assembly	GOTERM_BP_FAT	129	3	0.00536672629695885	559	10	19343	MYOM1, MYBPC1, MYBPC2	10.3808586762075	0.00247515509765586	0.0250585469576632
GO:0051015~actin filament binding	GOTERM_MF_FAT	130	11	0.0196779964221825	559	140	19343	TNNC2, SPTB, ACTN2, MYOM1, MYBPC1, TAGLN, MYBPC2, SYNE3, MYPN, SHROOM3, TTN	2.71879631995911	0.00251605260309375	0.0252086912701617
GO:0051897~positive regulation of protein kinase B signaling	GOTERM_BP_FAT	131	8	0.0143112701252236	559	82	19343	IGF2, IL6, TXN, IL18, CCL19, MYOC, IL26, HPSE	3.37588900039269	0.00252859001255068	0.0252086912701617
GO:0050900~leukocyte migration	GOTERM_BP_FAT	132	14	0.0250447227191413	559	206	19343	JCHAIN, LCK, SELE, SDC1, ITGAL, ITGAX, FPR1, FPR3, SLC7A5, GRB7, C3AR1, CD177, SIRPG, VPREB3	2.35165083279782	0.00274761898330125	0.0270427794936508
GO:0033017~sarcoplasmic reticulum membrane	GOTERM_CC_FAT	133	5	0.00894454382826476	559	34	19343	CASQ2, ATP2A1, KLHL41, RYR1, CAMK2B	5.08865621382721	0.00275397371566276	0.0270427794936508
GO:0050776~regulation of immune response	GOTERM_BP_FAT	134	13	0.0232558139534884	559	186	19343	TYROBP, CD3D, CD3E, FCGR3A, FCGR1A, CD19, VCAM1, ITGAL, CD1B, B2M, SLAMF7, COL17A1, SIGLEC7	2.41847961990498	0.00301657544479765	0.0294003547082517
GO:0005057~signal transducer activity, downstream of receptor	GOTERM_MF_FAT	135	5	0.00894454382826476	559	35	19343	TYROBP, CD3E, ADRB1, FCGR1A, CD19	4.94326603628929	0.00313783554693789	0.0301324501786829
GO:0035094~response to nicotine	GOTERM_BP_FAT	136	5	0.00894454382826476	559	35	19343	VCAM1, CASP3, CHRNA4, ATP1A2, CHRNA6	4.94326603628929	0.00313783554693789	0.0301324501786829
GO:0030165~PDZ domain binding	GOTERM_MF_FAT	137	8	0.0143112701252236	559	85	19343	ADRB1, GRIA1, SLC9A3, SNTA1, KIF14, NKD1, FZD4, DAPP1	3.25673997684942	0.00316750325606269	0.0301953230103495
GO:0005890~sodium:potassium-exchanging ATPase complex	GOTERM_CC_FAT	138	3	0.00536672629695885	559	11	19343	ATP1A3, ATP1A2, FXYD2	9.43714425109774	0.0033307020382878	0.0306775786310175
GO:0006937~regulation of muscle contraction	GOTERM_BP_FAT	139	3	0.00536672629695885	559	11	19343	HSPB6, TNNC2, MYL9	9.43714425109774	0.0033307020382878	0.0306775786310175
GO:0016493~C-C chemokine receptor activity	GOTERM_MF_FAT	140	3	0.00536672629695885	559	11	19343	CCR1, CCR2, CCR5	9.43714425109774	0.0033307020382878	0.0306775786310175
GO:0019864~IgG binding	GOTERM_MF_FAT	141	3	0.00536672629695885	559	11	19343	FCGR3A, FCGR1A, FCGR1B	9.43714425109774	0.0033307020382878	0.0306775786310175
GO:0010107~potassium ion import	GOTERM_BP_FAT	142	4	0.00715563506261181	559	22	19343	ATP1A3, ATP1A2, KCNJ10, KCNJ15	6.29142950073183	0.00333554070873237	0.0306775786310175
GO:0045859~regulation of protein kinase activity	GOTERM_BP_FAT	144	5	0.00894454382826476	559	36	19343	SPDYE2B, CXCL10, RAC2, CCNE1, TTN	4.80595309083681	0.00355879270898786	0.0322762727634593
GO:0009986~cell surface	GOTERM_CC_FAT	145	26	0.0465116279069767	559	496	19343	TYROBP, TLR2, PLAU, ELANE, PTPRC, HSPA5, SDC1, VCAM1, CD53, HLA-DPA1, ITGAL, ITGAX, CD1B, CD86, GRIA1, SLC9A3, CCR5, CNTN2, SCN5A, CLEC17A, HFE2, HHIP, LY9, TNS1, FZD4, LIPG	1.81385971492873	0.00382998419491854	0.0344962714383697
GO:0007422~peripheral nervous system development	GOTERM_BP_FAT	146	4	0.00715563506261181	559	23	19343	NFASC, OSM, ERBB3, SOX8	6.01788908765653	0.00394669354331747	0.0353039847094015
GO:0042517~positive regulation of tyrosine phosphorylation of Stat3 protein	GOTERM_BP_FAT	147	5	0.00894454382826476	559	37	19343	SOCS3, IL6, OSM, IL18, IL23R	4.67606246676014	0.00401878058216409	0.0357042683014034
GO:0002690~positive regulation of leukocyte chemotaxis	GOTERM_BP_FAT	148	3	0.00536672629695885	559	12	19343	CXCL11, IL6, CXCL9	8.65071556350626	0.00434629646393989	0.0357095666427037
GO:0007512~adult heart development	GOTERM_BP_FAT	149	3	0.00536672629695885	559	12	19343	TCAP, MYH7, HAND2	8.65071556350626	0.00434629646393989	0.0357095666427037
GO:0045086~positive regulation of interleukin-2 biosynthetic process	GOTERM_BP_FAT	150	3	0.00536672629695885	559	12	19343	CD3E, CD86, IRF4	8.65071556350626	0.00434629646393989	0.0357095666427037
GO:0045779~negative regulation of bone resorption	GOTERM_BP_FAT	151	3	0.00536672629695885	559	12	19343	IL6, TNFAIP3, UBASH3B	8.65071556350626	0.00434629646393989	0.0357095666427037
GO:0050707~regulation of cytokine secretion	GOTERM_BP_FAT	152	3	0.00536672629695885	559	12	19343	TLR2, TLR10, TLR8	8.65071556350626	0.00434629646393989	0.0357095666427037
GO:0060707~trophoblast giant cell differentiation	GOTERM_BP_FAT	153	3	0.00536672629695885	559	12	19343	SOCS3, PRDM1, E2F7	8.65071556350626	0.00434629646393989	0.0357095666427037
GO:0086004~regulation of cardiac muscle cell contraction	GOTERM_BP_FAT	154	3	0.00536672629695885	559	12	19343	GATA4, ATP1A2, SCN5A	8.65071556350626	0.00434629646393989	0.0357095666427037
GO:0005200~structural constituent of cytoskeleton	GOTERM_MF_FAT	155	9	0.0161001788908766	559	109	19343	NDC80, SYNM, PPL, SPTB, DES, ACTA1, SPTBN1, TUBB3, SPTBN4	2.8571170668461	0.00435180233196777	0.0357095666427037
GO:0008201~heparin binding	GOTERM_MF_FAT	156	11	0.0196779964221825	559	151	19343	CXCL11, CXCL13, CXCL10, ELANE, TNXB, FGFR4, PTPRS, RSPO4, PCOLCE2, PLA2G2D, LIPG	2.52073830989586	0.00449446228646939	0.0357095666427037
GO:0000775~chromosome, centromeric region	GOTERM_CC_FAT	157	6	0.0107334525939177	559	54	19343	NDC80, CENPA, HJURP, CDCA5, NUF2, HELLS	3.84476247266945	0.00451943320910118	0.0357095666427037
GO:0050729~positive regulation of inflammatory response	GOTERM_BP_FAT	158	6	0.0107334525939177	559	54	19343	PDE2A, MAPK13, TLR2, CCR2, IL18, TLR10	3.84476247266945	0.00451943320910118	0.0357095666427037
GO:0015949~nucleobase-containing small molecule interconversion	GOTERM_BP_FAT	159	4	0.00715563506261181	559	24	19343	TXN, NME1, RRM2, AK5	5.76714370900417	0.00462932943266208	0.0357095666427037
GO:0034341~response to interferon-gamma	GOTERM_BP_FAT	160	4	0.00715563506261181	559	24	19343	CD86, SEC61A1, KYNU, IL23R	5.76714370900417	0.00462932943266208	0.0357095666427037
GO:0006816~calcium ion transport	GOTERM_BP_FAT	161	7	0.0125223613595707	559	72	19343	ATP2A1, VDR, RYR1, CCR1, CHRNA4, CCR5, CACNA1S	3.36416716358577	0.0047181687458401	0.0357095666427037
GO:0000942~condensed nuclear chromosome outer kinetochore	GOTERM_CC_FAT	162	2	0.0035778175313059	559	4	19343	NDC80, CCNB1	17.3014311270125	0.00481231525965992	0.0357095666427037
GO:0008038~neuron recognition	GOTERM_BP_FAT	163	2	0.0035778175313059	559	4	19343	OPCML, NTM	17.3014311270125	0.00481231525965992	0.0357095666427037
GO:0009991~response to extracellular stimulus	GOTERM_BP_FAT	164	2	0.0035778175313059	559	4	19343	ACTA1, NOCT	17.3014311270125	0.00481231525965992	0.0357095666427037
GO:0010574~regulation of vascular endothelial growth factor production	GOTERM_BP_FAT	165	2	0.0035778175313059	559	4	19343	IL6, CCR2	17.3014311270125	0.00481231525965992	0.0357095666427037
GO:0016936~galactoside binding	GOTERM_MF_FAT	166	2	0.0035778175313059	559	4	19343	LGALS2, GLA	17.3014311270125	0.00481231525965992	0.0357095666427037
GO:0031262~Ndc80 complex	GOTERM_CC_FAT	167	2	0.0035778175313059	559	4	19343	NDC80, NUF2	17.3014311270125	0.00481231525965992	0.0357095666427037
GO:0033300~dehydroascorbic acid transporter activity	GOTERM_MF_FAT	168	2	0.0035778175313059	559	4	19343	SLC2A3, SLC23A1	17.3014311270125	0.00481231525965992	0.0357095666427037
GO:0033625~positive regulation of integrin activation	GOTERM_BP_FAT	169	2	0.0035778175313059	559	4	19343	CXCL13, PLEK	17.3014311270125	0.00481231525965992	0.0357095666427037
GO:0035995~detection of muscle stretch	GOTERM_BP_FAT	170	2	0.0035778175313059	559	4	19343	TCAP, TTN	17.3014311270125	0.00481231525965992	0.0357095666427037
GO:0048570~notochord morphogenesis	GOTERM_BP_FAT	171	2	0.0035778175313059	559	4	19343	WNT11, NOG	17.3014311270125	0.00481231525965992	0.0357095666427037
GO:0051208~sequestering of calcium ion	GOTERM_BP_FAT	172	2	0.0035778175313059	559	4	19343	CASQ2, HSP90B1	17.3014311270125	0.00481231525965992	0.0357095666427037
GO:0060574~intestinal epithelial cell maturation	GOTERM_BP_FAT	173	2	0.0035778175313059	559	4	19343	TYMS, HIF1A	17.3014311270125	0.00481231525965992	0.0357095666427037
GO:0070837~dehydroascorbic acid transport	GOTERM_BP_FAT	174	2	0.0035778175313059	559	4	19343	SLC2A3, SLC23A1	17.3014311270125	0.00481231525965992	0.0357095666427037
GO:0071205~protein localization to juxtaparanode region of axon	GOTERM_BP_FAT	175	2	0.0035778175313059	559	4	19343	NFASC, CNTN2	17.3014311270125	0.00481231525965992	0.0357095666427037
GO:0086016~AV node cell action potential	GOTERM_BP_FAT	176	2	0.0035778175313059	559	4	19343	CACNA1G, SCN5A	17.3014311270125	0.00481231525965992	0.0357095666427037
GO:0030315~T-tubule	GOTERM_CC_FAT	177	5	0.00894454382826476	559	39	19343	SLC2A4, RYR1, ATP1A2, CACNA1S, SCN5A	4.43626439154167	0.00506353687957417	0.0373614642074795
GO:0009311~oligosaccharide metabolic process	GOTERM_BP_FAT	178	4	0.00715563506261181	559	25	19343	GLA, ST8SIA2, ST8SIA4, ST6GAL2	5.53645796064401	0.00538707228108885	0.0395253730286631
GO:0010248~establishment or maintenance of transmembrane electrochemical gradient	GOTERM_BP_FAT	179	3	0.00536672629695885	559	13	19343	ATP1A3, ATP1A2, FXYD2	7.98527590477501	0.00552995703038456	0.0399012369153715
GO:0032740~positive regulation of interleukin-17 production	GOTERM_BP_FAT	180	3	0.00536672629695885	559	13	19343	IL18, IL23R, LY9	7.98527590477501	0.00552995703038456	0.0399012369153715
GO:0045579~positive regulation of B cell differentiation	GOTERM_BP_FAT	181	3	0.00536672629695885	559	13	19343	PRDM1, XBP1, CD27	7.98527590477501	0.00552995703038456	0.0399012369153715
GO:0005884~actin filament	GOTERM_CC_FAT	182	6	0.0107334525939177	559	57	19343	RAC2, ACTN2, ACTC1, ACTA1, LMOD2, GDPD2	3.64240655305527	0.00590623727178861	0.0423821202030546
GO:0051216~cartilage development	GOTERM_BP_FAT	183	6	0.0107334525939177	559	58	19343	HOXA3, TIMP1, TYMS, ZBTB16, NOG, HIF1A	3.57960644007156	0.00643074908145877	0.0458937612042904
GO:0001666~response to hypoxia	GOTERM_BP_FAT	184	11	0.0196779964221825	559	159	19343	WTIP, TLR2, PLAU, MB, HSP90B1, VCAM1, RYR1, ALDH3A1, CASP3, CHRNA4, HIF1A	2.39390870939796	0.00658910005312651	0.0466422578514369
GO:0007275~multicellular organism development	GOTERM_BP_FAT	185	24	0.0429338103756708	559	460	19343	WIPF3, ARVCF, ZNF536, HMGB3, IGF2, OSM, CD27, TCL1A, TNFRSF17, PAX5, TLE1, TNFRSF9, HLF, MCTP2, LTBP4, PIWIL2, SLC2A14, C8ORF22, DAZL, ST6GAL2, RADIL, ZNF541, HELLS, TMEM2	1.80536672629696	0.00660705796517292	0.0466422578514369
GO:0005523~tropomyosin binding	GOTERM_MF_FAT	186	3	0.00536672629695885	559	14	19343	TNNT3, LMOD3, LMOD2	7.41489905443394	0.00688859205445275	0.0478537299101877
GO:0010243~response to organonitrogen compound	GOTERM_BP_FAT	187	3	0.00536672629695885	559	14	19343	TP73, ABCC4, NNMT	7.41489905443394	0.00688859205445275	0.0478537299101877
GO:0014898~cardiac muscle hypertrophy in response to stress	GOTERM_BP_FAT	188	3	0.00536672629695885	559	14	19343	TCAP, MYH7, HEY2	7.41489905443394	0.00688859205445275	0.0478537299101877
GO:0001948~glycoprotein binding	GOTERM_MF_FAT	189	6	0.0107334525939177	559	59	19343	LCK, HSPA5, SDC1, B2M, CNTN2, HFE2	3.51893514447712	0.00698828377964243	0.0482894106677937
GO:0010575~positive regulation of vascular endothelial growth factor production	GOTERM_BP_FAT	190	4	0.00715563506261181	559	27	19343	GATA4, C3AR1, HIF1A, HPSE	5.12634996355927	0.00714166240622532	0.0485781828256785
GO:0048741~skeletal muscle fiber development	GOTERM_BP_FAT	191	4	0.00715563506261181	559	27	19343	KLHL41, RYR1, ACTA1, DNER	5.12634996355927	0.00714166240622532	0.0485781828256785
GO:0090023~positive regulation of neutrophil chemotaxis	GOTERM_BP_FAT	192	4	0.00715563506261181	559	27	19343	RAC2, CXCL5, C3AR1, CCL19	5.12634996355927	0.00714166240622532	0.0485781828256785
GO:0021987~cerebral cortex development	GOTERM_BP_FAT	193	6	0.0107334525939177	559	60	19343	TACC2, ATP1A3, PAX5, PTPRS, KIF14, HIF1A	3.4602862254025	0.00757997345854433	0.0486021648671728
GO:0032729~positive regulation of interferon-gamma production	GOTERM_BP_FAT	194	5	0.00894454382826476	559	43	19343	CD3E, HLA-DPA1, CCR2, IL18, IL23R	4.02358863418896	0.00770491853046895	0.0486021648671728
GO:0004111~creatine kinase activity	GOTERM_MF_FAT	195	2	0.0035778175313059	559	5	19343	CKM, CKB	13.84114490161	0.00786728036226845	0.0486021648671728
GO:0004982~N-formyl peptide receptor activity	GOTERM_MF_FAT	196	2	0.0035778175313059	559	5	19343	FPR1, FPR3	13.84114490161	0.00786728036226845	0.0486021648671728
GO:0005280~hydrogen:amino acid symporter activity	GOTERM_MF_FAT	197	2	0.0035778175313059	559	5	19343	SLC36A2, SLC25A18	13.84114490161	0.00786728036226845	0.0486021648671728
GO:0010994~free ubiquitin chain polymerization	GOTERM_BP_FAT	198	2	0.0035778175313059	559	5	19343	UBE2C, UBE2S	13.84114490161	0.00786728036226845	0.0486021648671728
GO:0015015~heparan sulfate proteoglycan biosynthetic process, enzymatic modification	GOTERM_BP_FAT	199	2	0.0035778175313059	559	5	19343	HS6ST3, HS3ST3B1	13.84114490161	0.00786728036226845	0.0486021648671728
GO:0031536~positive regulation of exit from mitosis	GOTERM_BP_FAT	200	2	0.0035778175313059	559	5	19343	UBE2C, CDCA5	13.84114490161	0.00786728036226845	0.0486021648671728
GO:0031694~alpha-2A adrenergic receptor binding	GOTERM_MF_FAT	201	2	0.0035778175313059	559	5	19343	ADRB1, ADRA2C	13.84114490161	0.00786728036226845	0.0486021648671728
GO:0035811~negative regulation of urine volume	GOTERM_BP_FAT	202	2	0.0035778175313059	559	5	19343	ADCY6, AVPR2	13.84114490161	0.00786728036226845	0.0486021648671728
GO:0042105~alpha-beta T cell receptor complex	GOTERM_CC_FAT	203	2	0.0035778175313059	559	5	19343	CD3D, CD3E	13.84114490161	0.00786728036226845	0.0486021648671728
GO:0042608~T cell receptor binding	GOTERM_MF_FAT	204	2	0.0035778175313059	559	5	19343	CD3E, DOCK2	13.84114490161	0.00786728036226845	0.0486021648671728
GO:0055129~L-proline biosynthetic process	GOTERM_BP_FAT	205	2	0.0035778175313059	559	5	19343	PYCR1, ALDH18A1	13.84114490161	0.00786728036226845	0.0486021648671728
GO:0061042~vascular wound healing	GOTERM_BP_FAT	206	2	0.0035778175313059	559	5	19343	MCAM, HPSE	13.84114490161	0.00786728036226845	0.0486021648671728
GO:0072557~IPAF inflammasome complex	GOTERM_CC_FAT	207	2	0.0035778175313059	559	5	19343	CASP5, NLRC4	13.84114490161	0.00786728036226845	0.0486021648671728
GO:0086045~membrane depolarization during AV node cell action potential	GOTERM_BP_FAT	208	2	0.0035778175313059	559	5	19343	CACNA1G, SCN5A	13.84114490161	0.00786728036226845	0.0486021648671728
GO:0086046~membrane depolarization during SA node cell action potential	GOTERM_BP_FAT	209	2	0.0035778175313059	559	5	19343	CACNA1G, SCN5A	13.84114490161	0.00786728036226845	0.0486021648671728
GO:1903416~response to glycoside	GOTERM_BP_FAT	210	2	0.0035778175313059	559	5	19343	ATP1A3, ATP1A2	13.84114490161	0.00786728036226845	0.0486021648671728
GO:1990239~steroid hormone binding	GOTERM_MF_FAT	211	2	0.0035778175313059	559	5	19343	ATP1A3, ATP1A2	13.84114490161	0.00786728036226845	0.0486021648671728
GO:0007568~aging	GOTERM_BP_FAT	212	11	0.0196779964221825	559	163	19343	TIMP1, TYMS, RPN2, IL6, GSN, GNAO1, IGFBP2, VCAM1, ALDH3A1, CD86, PAX5	2.33516248340046	0.00788947852361458	0.0486021648671728
GO:0005891~voltage-gated calcium channel complex	GOTERM_CC_FAT	214	4	0.00715563506261181	559	28	19343	CASQ2, CACNA1G, CACNA1H, CACNA1S	4.94326603628929	0.00814501958852273	0.0493929318665165
GO:0086010~membrane depolarization during action potential	GOTERM_BP_FAT	215	4	0.00715563506261181	559	28	19343	CACNA1G, CACNA1H, CACNA1S, SCN5A	4.94326603628929	0.00814501958852273	0.0493929318665165
GO:0007059~chromosome segregation	GOTERM_BP_FAT	216	6	0.0107334525939177	559	61	19343	NDC80, TOP2A, SKA3, HJURP, SPAG5, NUF2	3.40356022170738	0.00820694197169531	0.0493929318665165
GO:0101003~ficolin-1-rich granule membrane	GOTERM_CC_FAT	217	6	0.0107334525939177	559	61	19343	NFASC, SLC2A3, ITGAX, FPR1, CLEC4C, CLEC4D	3.40356022170738	0.00820694197169531	0.0493929318665165
GO:0030889~negative regulation of B cell proliferation	GOTERM_BP_FAT	218	3	0.00536672629695885	559	15	19343	PRDM1, CTLA4, CASP3	6.92057245080501	0.00842807148215055	0.0504911071361863
GO:0003151~outflow tract morphogenesis	GOTERM_BP_FAT	219	5	0.00894454382826476	559	44	19343	WNT11, RYR1, NOG, HIF1A, HEY2	3.93214343795739	0.00849090969152839	0.0506352879321282
GO:0035580~specific granule lumen	GOTERM_CC_FAT	220	6	0.0107334525939177	559	62	19343	ELANE, PTX3, B2M, DOCK2, CTSZ, HPSE	3.3486640890992	0.00887030314704304	0.0526573450456282
GO:0043066~negative regulation of apoptotic process	GOTERM_BP_FAT	221	23	0.0411449016100179	559	447	19343	SOCS3, AURKA, FCMR, WNT11, TIMP1, IL6, CTSH, HSPA5, HSP90B1, IL2RB, XBP1, CD27, MSX2, CASP3, SOX8, ACTC1, BIRC3, KIF14, STIL, LIMS2, HHIP, CHST11, PIM2	1.78046047392075	0.00909174214052458	0.0537276707489824
GO:0002224~toll-like receptor signaling pathway	GOTERM_BP_FAT	222	5	0.00894454382826476	559	45	19343	TLR2, HSP90B1, CD180, TLR10, TLR8	3.84476247266945	0.00933068091000945	0.0548913030111367
GO:0030335~positive regulation of cell migration	GOTERM_BP_FAT	223	11	0.0196779964221825	559	168	19343	WNT11, PLAU, CTSH, HSPA5, XBP1, CCR1, MCAM, TNFAIP6, GRB7, MYLK, MYOC	2.26566359996593	0.00978602299444255	0.0573118656087084
GO:0006882~cellular zinc ion homeostasis	GOTERM_BP_FAT	224	3	0.00536672629695885	559	16	19343	LCK, SLC39A14, SLC39A8	6.4880366726297	0.0101532952199369	0.0586734670674229
GO:0070509~calcium ion import	GOTERM_BP_FAT	225	3	0.00536672629695885	559	16	19343	ATP2A1, CACNA1G, CACNA1H	6.4880366726297	0.0101532952199369	0.0586734670674229
GO:0090026~positive regulation of monocyte chemotaxis	GOTERM_BP_FAT	226	3	0.00536672629695885	559	16	19343	CXCL10, CCR1, CCR2	6.4880366726297	0.0101532952199369	0.0586734670674229
GO:0050873~brown fat cell differentiation	GOTERM_BP_FAT	227	4	0.00715563506261181	559	30	19343	MB, ADRB1, SLC2A4, PRDM16	4.61371496720334	0.0104189149233971	0.0599431845372537
GO:0030574~collagen catabolic process	GOTERM_BP_FAT	228	6	0.0107334525939177	559	65	19343	COL6A5, COL4A5, MMP13, COL4A6, ADAMTS14, MMP19	3.19411036191	0.0110896941808817	0.0602320698237503
GO:0045471~response to ethanol	GOTERM_BP_FAT	229	8	0.0143112701252236	559	105	19343	TYMS, GSN, CA3, SLC2A4, VCAM1, CD27, OPRK1, ACTC1	2.63640855268762	0.0111586610080568	0.0602320698237503
GO:0042542~response to hydrogen peroxide	GOTERM_BP_FAT	230	5	0.00894454382826476	559	47	19343	MB, GNAO1, FOSL1, SDC1, CASP3	3.68115555893883	0.0111782731242307	0.0602320698237503
GO:0005509~calcium ion binding	GOTERM_MF_FAT	231	32	0.0572450805008945	559	704	19343	GSN, PCDH17, CASQ2, ATP2A1, CALU, SLIT3, TNNC2, MYL1, MYL2, HSPA5, HSP90B1, RYR1, MYL9, ACTN2, MMP13, CRB1, FBLN2, ADGRE1, MCTP2, FSTL4, FBN3, LTBP4, DNER, OIT3, TTN, NKD1, MMP19, SYT15, FAT2, CABP1, ADGRE2, PLA2G2D	1.57285737518296	0.0112676525144184	0.0602320698237503
GO:0001768~establishment of T cell polarity	GOTERM_BP_FAT	232	2	0.0035778175313059	559	6	19343	DOCK2, CCL19	11.5342874180083	0.0115759950426963	0.0602320698237503
GO:0003828~alpha-N-acetylneuraminate alpha-2,8-sialyltransferase activity	GOTERM_MF_FAT	233	2	0.0035778175313059	559	6	19343	ST8SIA2, ST8SIA4	11.5342874180083	0.0115759950426963	0.0602320698237503
GO:0005587~collagen type IV trimer	GOTERM_CC_FAT	234	2	0.0035778175313059	559	6	19343	COL4A5, COL4A6	11.5342874180083	0.0115759950426963	0.0602320698237503
GO:0006561~proline biosynthetic process	GOTERM_BP_FAT	235	2	0.0035778175313059	559	6	19343	PYCR1, ALDH18A1	11.5342874180083	0.0115759950426963	0.0602320698237503
GO:0015187~glycine transmembrane transporter activity	GOTERM_MF_FAT	236	2	0.0035778175313059	559	6	19343	SLC36A2, SLC38A5	11.5342874180083	0.0115759950426963	0.0602320698237503
GO:0015245~fatty acid transporter activity	GOTERM_MF_FAT	237	2	0.0035778175313059	559	6	19343	SLC27A2, SLC27A6	11.5342874180083	0.0115759950426963	0.0602320698237503
GO:0019957~C-C chemokine binding	GOTERM_MF_FAT	238	2	0.0035778175313059	559	6	19343	CCR1, CCR5	11.5342874180083	0.0115759950426963	0.0602320698237503
GO:0032364~oxygen homeostasis	GOTERM_BP_FAT	239	2	0.0035778175313059	559	6	19343	WNT7B, HIF1A	11.5342874180083	0.0115759950426963	0.0602320698237503
GO:0043567~regulation of insulin-like growth factor receptor signaling pathway	GOTERM_BP_FAT	240	2	0.0035778175313059	559	6	19343	IGFBP2, IGFBP6	11.5342874180083	0.0115759950426963	0.0602320698237503
GO:0051379~epinephrine binding	GOTERM_MF_FAT	241	2	0.0035778175313059	559	6	19343	ADRB1, ADRA2C	11.5342874180083	0.0115759950426963	0.0602320698237503
GO:0061000~negative regulation of dendritic spine development	GOTERM_BP_FAT	242	2	0.0035778175313059	559	6	19343	PTPRS, FSTL4	11.5342874180083	0.0115759950426963	0.0602320698237503
GO:0061037~negative regulation of cartilage development	GOTERM_BP_FAT	243	2	0.0035778175313059	559	6	19343	WNT11, NOG	11.5342874180083	0.0115759950426963	0.0602320698237503
GO:0061312~BMP signaling pathway involved in heart development	GOTERM_BP_FAT	244	2	0.0035778175313059	559	6	19343	MSX2, NOG	11.5342874180083	0.0115759950426963	0.0602320698237503
GO:0070244~negative regulation of thymocyte apoptotic process	GOTERM_BP_FAT	245	2	0.0035778175313059	559	6	19343	JAK3, HIF1A	11.5342874180083	0.0115759950426963	0.0602320698237503
GO:0070269~pyroptosis	GOTERM_BP_FAT	246	2	0.0035778175313059	559	6	19343	CASP5, NLRC4	11.5342874180083	0.0115759950426963	0.0602320698237503
GO:0086015~SA node cell action potential	GOTERM_BP_FAT	247	2	0.0035778175313059	559	6	19343	CACNA1G, SCN5A	11.5342874180083	0.0115759950426963	0.0602320698237503
GO:0090527~actin filament reorganization	GOTERM_BP_FAT	248	2	0.0035778175313059	559	6	19343	GSN, GDPD2	11.5342874180083	0.0115759950426963	0.0602320698237503
GO:0090662~ATP hydrolysis coupled transmembrane transport	GOTERM_BP_FAT	249	2	0.0035778175313059	559	6	19343	ATP1A3, FXYD2	11.5342874180083	0.0115759950426963	0.0602320698237503
GO:0097746~regulation of blood vessel diameter	GOTERM_BP_FAT	250	2	0.0035778175313059	559	6	19343	ADCY6, NPR1	11.5342874180083	0.0115759950426963	0.0602320698237503
GO:1903715~regulation of aerobic respiration	GOTERM_BP_FAT	251	2	0.0035778175313059	559	6	19343	OPRK1, HIF1A	11.5342874180083	0.0115759950426963	0.0602320698237503
GO:0002027~regulation of heart rate	GOTERM_BP_FAT	252	4	0.00715563506261181	559	31	19343	CASQ2, MYH7, SNTA1, SCN5A	4.46488545213226	0.0116949661105432	0.0604548706885579
GO:0001525~angiogenesis	GOTERM_BP_FAT	253	13	0.0232558139534884	559	215	19343	HOXA3, RAPGEF3, THY1, SCG2, XBP1, WARS, MCAM, HAND2, IL18, HIF1A, PLCD3, MMP19, HIF3A	2.09226608977826	0.0117113953171555	0.0604548706885579
GO:0046934~phosphatidylinositol-4,5-bisphosphate 3-kinase activity	GOTERM_MF_FAT	254	6	0.0107334525939177	559	66	19343	NRG2, LCK, CD19, ERBB3, FGFR4, CD86	3.14571475036591	0.0119095035953851	0.0610897090522814
GO:0004950~chemokine receptor activity	GOTERM_MF_FAT	255	3	0.00536672629695885	559	17	19343	CCR1, CCR2, CCR5	6.10638745659266	0.0120682579904201	0.0610897090522814
GO:0010667~negative regulation of cardiac muscle cell apoptotic process	GOTERM_BP_FAT	256	3	0.00536672629695885	559	17	19343	HSPB6, HAND2, HEY2	6.10638745659266	0.0120682579904201	0.0610897090522814
GO:0032722~positive regulation of chemokine production	GOTERM_BP_FAT	257	3	0.00536672629695885	559	17	19343	TLR2, IL6, HIF1A	6.10638745659266	0.0120682579904201	0.0610897090522814
GO:0071539~protein localization to centrosome	GOTERM_BP_FAT	258	3	0.00536672629695885	559	17	19343	AURKA, STIL, SPAG5	6.10638745659266	0.0120682579904201	0.0610897090522814
GO:0034097~response to cytokine	GOTERM_BP_FAT	259	5	0.00894454382826476	559	48	19343	TIMP1, TYMS, GNAO1, FOSL1, AVPR2	3.60446481812761	0.0121893298245045	0.0614643426671927
GO:0007283~spermatogenesis	GOTERM_BP_FAT	260	20	0.035778175313059	559	383	19343	WIPF3, PTTG1, CCNB1, PGAM2, CDC25C, INSL3, SOX8, PAX5, BIRC3, WFDC2, TRIP13, POC1A, PIWIL2, SLC2A14, DAZL, ZNF541, RACGAP1, DIAPH3, DUSP13, ADAM28	1.80693797671149	0.0122595008957377	0.0615804160378211
GO:0002102~podosome	GOTERM_CC_FAT	261	4	0.00715563506261181	559	32	19343	LPXN, GSN, VCAM1, BIN2	4.32535778175313	0.0130671359968395	0.0651361817247037
GO:0016529~sarcoplasmic reticulum	GOTERM_CC_FAT	262	4	0.00715563506261181	559	32	19343	CASQ2, ATP2A1, RYR1, MRVI1	4.32535778175313	0.0130671359968395	0.0651361817247037
GO:0031225~anchored component of membrane	GOTERM_CC_FAT	263	8	0.0143112701252236	559	109	19343	CNTN5, CD52, CNTN2, OPCML, HFE2, CD177, NTM, GPC6	2.53965961497432	0.0137719041916115	0.0683882390655688
GO:0002026~regulation of the force of heart contraction	GOTERM_BP_FAT	264	3	0.00536672629695885	559	18	19343	MYL2, MYH7, ATP1A2	5.76714370900417	0.0141761108671439	0.069601506738684
GO:0004383~guanylate cyclase activity	GOTERM_MF_FAT	265	3	0.00536672629695885	559	18	19343	ADCY6, NPR1, GUCY2D	5.76714370900417	0.0141761108671439	0.069601506738684
GO:0008074~guanylate cyclase complex, soluble	GOTERM_CC_FAT	266	3	0.00536672629695885	559	18	19343	ADCY6, NPR1, GUCY2D	5.76714370900417	0.0141761108671439	0.069601506738684
GO:0005788~endoplasmic reticulum lumen	GOTERM_CC_FAT	267	12	0.0214669051878354	559	194	19343	SLC27A2, HSPA5, HSP90B1, PPIB, COL4A5, WNT7B, B2M, COL4A6, PDIA6, MZB1, CTSZ, COL17A1	2.14038323220773	0.0142603280922737	0.069674914852431
GO:0001772~immunological synapse	GOTERM_CC_FAT	268	4	0.00715563506261181	559	33	19343	LCK, CD3E, CD53, RHOH	4.19428633382122	0.0145377385806732	0.069674914852431
GO:0006270~DNA replication initiation	GOTERM_BP_FAT	269	4	0.00715563506261181	559	33	19343	GMNC, CCNE1, ORC1, MCM10	4.19428633382122	0.0145377385806732	0.069674914852431
GO:0000165~MAPK cascade	GOTERM_BP_FAT	270	15	0.0268336314847943	559	267	19343	NRG2, MAPK13, SPTB, SCG2, IL2RB, ERBB3, FGFR4, MAPK4, ACTN2, CCR5, JAK3, SPTBN1, CAMK2B, IL18, SPTBN4	1.94398102550703	0.0145916912657617	0.069674914852431
GO:0045087~innate immune response	GOTERM_BP_FAT	271	22	0.0393559928443649	559	450	19343	HMGB3, TYROBP, TLR2, PRDM1, LY86, JCHAIN, LCK, PTX3, BLK, JAK3, B2M, SLAMF1, ZNF683, DEFB124, CLEC4C, CLEC4D, CD180, TLR10, LY9, NLRC4, TLR8, NLRP2	1.69169548797456	0.0150672038961453	0.069674914852431
GO:0002020~protease binding	GOTERM_MF_FAT	272	7	0.0125223613595707	559	90	19343	TIMP1, ELANE, TNFAIP3, RYR1, CASP3, INSL3, TTN	2.69133373086861	0.0154036891918254	0.069674914852431
GO:0017053~transcriptional repressor complex	GOTERM_CC_FAT	273	5	0.00894454382826476	559	51	19343	ELANE, ZBTB16, RCOR2, PRDM16, HEY2	3.39243747588481	0.0155898604758121	0.069674914852431
GO:0030175~filopodium	GOTERM_CC_FAT	274	6	0.0107334525939177	559	70	19343	RAPGEF3, VCAM1, ACTN2, ACTA2, ACTC1, ACTA1	2.96595962177358	0.0156163389621756	0.069674914852431
GO:0042391~regulation of membrane potential	GOTERM_BP_FAT	275	6	0.0107334525939177	559	70	19343	CACNA1G, CACNA1H, ACTN2, CHRNA4, SLC26A10, RIMS4	2.96595962177358	0.0156163389621756	0.069674914852431
GO:0001574~ganglioside biosynthetic process	GOTERM_BP_FAT	276	2	0.0035778175313059	559	7	19343	ST8SIA2, ST8SIA4	9.88653207257858	0.0158982577534643	0.069674914852431
GO:0004875~complement receptor activity	GOTERM_MF_FAT	277	2	0.0035778175313059	559	7	19343	FPR1, FPR3	9.88653207257858	0.0158982577534643	0.069674914852431
GO:0009308~amine metabolic process	GOTERM_BP_FAT	278	2	0.0035778175313059	559	7	19343	INMT, VCAM1	9.88653207257858	0.0158982577534643	0.069674914852431
GO:0014808~release of sequestered calcium ion into cytosol by sarcoplasmic reticulum	GOTERM_BP_FAT	279	2	0.0035778175313059	559	7	19343	RYR1, CCR5	9.88653207257858	0.0158982577534643	0.069674914852431
GO:0014883~transition between fast and slow fiber	GOTERM_BP_FAT	280	2	0.0035778175313059	559	7	19343	MYH7, TNNI1	9.88653207257858	0.0158982577534643	0.069674914852431
GO:0015816~glycine transport	GOTERM_BP_FAT	281	2	0.0035778175313059	559	7	19343	SLC36A2, SLC38A5	9.88653207257858	0.0158982577534643	0.069674914852431
GO:0030239~myofibril assembly	GOTERM_BP_FAT	282	2	0.0035778175313059	559	7	19343	KLHL41, MYOZ2	9.88653207257858	0.0158982577534643	0.069674914852431
GO:0030314~junctional membrane complex	GOTERM_CC_FAT	283	2	0.0035778175313059	559	7	19343	CASQ2, RYR1	9.88653207257858	0.0158982577534643	0.069674914852431
GO:0031298~replication fork protection complex	GOTERM_CC_FAT	284	2	0.0035778175313059	559	7	19343	MCM10, GINS2	9.88653207257858	0.0158982577534643	0.069674914852431
GO:0031433~telethonin binding	GOTERM_MF_FAT	285	2	0.0035778175313059	559	7	19343	TTN, MYOZ2	9.88653207257858	0.0158982577534643	0.069674914852431
GO:0032036~myosin heavy chain binding	GOTERM_MF_FAT	286	2	0.0035778175313059	559	7	19343	MYL2, MYL9	9.88653207257858	0.0158982577534643	0.069674914852431
GO:0032819~positive regulation of natural killer cell proliferation	GOTERM_BP_FAT	287	2	0.0035778175313059	559	7	19343	IL18, IL23R	9.88653207257858	0.0158982577534643	0.069674914852431
GO:0033018~sarcoplasmic reticulum lumen	GOTERM_CC_FAT	288	2	0.0035778175313059	559	7	19343	CASQ2, CALU	9.88653207257858	0.0158982577534643	0.069674914852431
GO:0035374~chondroitin sulfate binding	GOTERM_MF_FAT	289	2	0.0035778175313059	559	7	19343	PTPRS, ADGRE2	9.88653207257858	0.0158982577534643	0.069674914852431
GO:0035385~Roundabout signaling pathway	GOTERM_BP_FAT	290	2	0.0035778175313059	559	7	19343	SLIT3, ROBO3	9.88653207257858	0.0158982577534643	0.069674914852431
GO:0045576~mast cell activation	GOTERM_BP_FAT	291	2	0.0035778175313059	559	7	19343	LCP2, RHOH	9.88653207257858	0.0158982577534643	0.069674914852431
GO:0048671~negative regulation of collateral sprouting	GOTERM_BP_FAT	292	2	0.0035778175313059	559	7	19343	PTPRS, FSTL4	9.88653207257858	0.0158982577534643	0.069674914852431
GO:0051694~pointed-end actin filament capping	GOTERM_BP_FAT	293	2	0.0035778175313059	559	7	19343	LMOD3, LMOD2	9.88653207257858	0.0158982577534643	0.069674914852431
GO:0060080~inhibitory postsynaptic potential	GOTERM_BP_FAT	294	2	0.0035778175313059	559	7	19343	CHRNA4, NPAS4	9.88653207257858	0.0158982577534643	0.069674914852431
GO:0060371~regulation of atrial cardiac muscle cell membrane depolarization	GOTERM_BP_FAT	295	2	0.0035778175313059	559	7	19343	CACNA1G, SCN5A	9.88653207257858	0.0158982577534643	0.069674914852431
GO:0071578~zinc II ion transmembrane import	GOTERM_BP_FAT	296	2	0.0035778175313059	559	7	19343	SLC39A14, SLC39A8	9.88653207257858	0.0158982577534643	0.069674914852431
GO:1901017~negative regulation of potassium ion transmembrane transporter activity	GOTERM_BP_FAT	297	2	0.0035778175313059	559	7	19343	CASQ2, ACTN2	9.88653207257858	0.0158982577534643	0.069674914852431
GO:2000347~positive regulation of hepatocyte proliferation	GOTERM_BP_FAT	298	2	0.0035778175313059	559	7	19343	XBP1, TNFAIP3	9.88653207257858	0.0158982577534643	0.069674914852431
GO:0004016~adenylate cyclase activity	GOTERM_MF_FAT	299	3	0.00536672629695885	559	19	19343	ADCY6, NPR1, GUCY2D	5.4636098295829	0.0164792196368015	0.0717395361522093
GO:0017022~myosin binding	GOTERM_MF_FAT	300	3	0.00536672629695885	559	19	19343	ACTC1, ACTA1, MYRIP	5.4636098295829	0.0164792196368015	0.0717395361522093
GO:0071347~cellular response to interleukin-1	GOTERM_BP_FAT	301	6	0.0107334525939177	559	71	19343	IL6, CCL20, ANKRD1, HIF1A, CCL19, XCL2	2.92418554259367	0.0166548749464706	0.0722633444521284
GO:0004888~transmembrane signaling receptor activity	GOTERM_MF_FAT	302	12	0.0214669051878354	559	201	19343	TLR2, LGR5, CD3D, CD3E, CD79A, SELE, ERBB3, CD27, CD79B, SLAMF1, DNER, TLR10	2.06584252262836	0.0168844437061139	0.0730168327158437
GO:0008144~drug binding	GOTERM_MF_FAT	303	6	0.0107334525939177	559	72	19343	PDE2A, TYMS, TOP2A, CYP4B1, ATP1A2, TLR8	2.88357185450209	0.0177400300556188	0.0764636278964957
GO:0050853~B cell receptor signaling pathway	GOTERM_BP_FAT	304	7	0.0125223613595707	559	93	19343	LCK, PTPRC, CD79A, CD19, CTLA4, CD79B, BLK	2.60451651374382	0.018156882989147	0.0780029249467958
GO:0007411~axon guidance	GOTERM_BP_FAT	305	11	0.0196779964221825	559	174	19343	NTN3, SLIT3, NFASC, SPTB, SPTBN1, CNTN2, SEMA3B, TUBB3, GRB7, ROBO3, SPTBN4	2.18753726893262	0.0184455814258216	0.0789833748922068
GO:0051233~spindle midzone	GOTERM_CC_FAT	306	3	0.00536672629695885	559	20	19343	AURKA, KIF14, RACGAP1	5.19042933810376	0.0189792201311266	0.0807389625122195
GO:0097503~sialylation	GOTERM_BP_FAT	307	3	0.00536672629695885	559	20	19343	ST8SIA2, ST8SIA4, ST6GAL2	5.19042933810376	0.0189792201311266	0.0807389625122195
GO:0042802~identical protein binding	GOTERM_MF_FAT	308	33	0.0590339892665474	559	755	19343	NDC80, TP73, TYROBP, LCK, PCNA, NME1, DES, TNFAIP3, ERBB3, PTX3, PYCR1, GBP1, ACTN2, TDO2, MYOM1, ALDH18A1, TCL1A, B2M, CNTN2, TLE1, ZBTB16, SLAMF1, GRB7, TRIP13, MCM10, TRIM50, HJURP, UBASH3B, TTN, E2F7, HOOK2, NPL, NLRC4	1.51244298593752	0.0191887841572382	0.0813654289264712
GO:0070062~extracellular exosome	GOTERM_CC_FAT	309	99	0.177101967799642	559	2747	19343	SLC27A2, KMO, PPL, SNCG, NFASC, RAPGEF3, PLAU, TIMP1, IGF2, JCHAIN, MB, THY1, LCK, GLA, GSN, ELANE, PTPRC, FCGR3A, CTSH, HIST1H2AG, TXN, HSPA5, SLC2A3, PCNA, CKB, HSP90B1, SLC2A4, RAC2, PGAM2, CD19, NME1, STMN1, DES, IGFBP2, SDC1, VCAM1, CD53, ITGAL, TNFAIP3, RYR1, TNXB, PPIB, WARS, GPT, IGFBP6, CD27, ACTN2, IGFALS, CD79B, CD86, SLC9A3, FXYD2, WNT7B, HIST1H2BD, B2M, ACTA2, ACTC1, ACTA1, 
BASP1, FBLN2, SPTBN1, SLC7A5, SEMA3B, SLAMF1, PTPRS, TUBB3, IL18, WFDC2, OPCML, PDIA6, MYLK, SLC36A2, TMEM52B, HOGA1, CILP2, RP1L1, LTBP4, GALNT16, CD177, GOLM1, TTN, DOCK2, CD101, HIST1H2BN, HIST1H2BL, MYOC, VAMP8, PAPPA2, TINAGL1, RACGAP1, SPTBN4, GPRC5C, FAT2, CTSZ, SLC23A1, TMEM2, PCOLCE2, FZD4, VSIG4	1.24706347402566	0.0192856724752515	0.081511612468215
GO:0005876~spindle microtubule	GOTERM_CC_FAT	310	4	0.00715563506261181	559	36	19343	AURKA, SKA3, SPAG5, NUSAP1	3.84476247266945	0.0195605690466698	0.0821418108519316
GO:0051209~release of sequestered calcium ion into cytosol	GOTERM_BP_FAT	311	4	0.00715563506261181	559	36	19343	LCK, PTPRC, RYR1, CCL19	3.84476247266945	0.0195605690466698	0.0821418108519316
GO:0071260~cellular response to mechanical stimulus	GOTERM_BP_FAT	312	6	0.0107334525939177	559	74	19343	PDE2A, WNT11, ATP1A2, CASP5, ANKRD1, TLR8	2.80563748005608	0.0200537667729764	0.0833101303027311
GO:0002827~positive regulation of T-helper 1 type immune response	GOTERM_BP_FAT	314	2	0.0035778175313059	559	8	19343	CCR2, IL23R	8.65071556350626	0.020795637426256	0.0833101303027311
GO:0003300~cardiac muscle hypertrophy	GOTERM_BP_FAT	315	2	0.0035778175313059	559	8	19343	TCAP, TTN	8.65071556350626	0.020795637426256	0.0833101303027311
GO:0004465~lipoprotein lipase activity	GOTERM_MF_FAT	316	2	0.0035778175313059	559	8	19343	AOAH, LIPG	8.65071556350626	0.020795637426256	0.0833101303027311
GO:0014731~spectrin-associated cytoskeleton	GOTERM_CC_FAT	317	2	0.0035778175313059	559	8	19343	SPTB, SPTBN1	8.65071556350626	0.020795637426256	0.0833101303027311
GO:0030007~cellular potassium ion homeostasis	GOTERM_BP_FAT	318	2	0.0035778175313059	559	8	19343	ATP1A3, ATP1A2	8.65071556350626	0.020795637426256	0.0833101303027311
GO:0031666~positive regulation of lipopolysaccharide-mediated signaling pathway	GOTERM_BP_FAT	319	2	0.0035778175313059	559	8	19343	LY86, CD180	8.65071556350626	0.020795637426256	0.0833101303027311
GO:0031995~insulin-like growth factor II binding	GOTERM_MF_FAT	320	2	0.0035778175313059	559	8	19343	IGFBP2, IGFBP6	8.65071556350626	0.020795637426256	0.0833101303027311
GO:0045059~positive thymic T cell selection	GOTERM_BP_FAT	321	2	0.0035778175313059	559	8	19343	CD3D, DOCK2	8.65071556350626	0.020795637426256	0.0833101303027311
GO:0045416~positive regulation of interleukin-8 biosynthetic process	GOTERM_BP_FAT	322	2	0.0035778175313059	559	8	19343	ELANE, TLR8	8.65071556350626	0.020795637426256	0.0833101303027311
GO:0051988~regulation of attachment of spindle microtubules to kinetochore	GOTERM_BP_FAT	323	2	0.0035778175313059	559	8	19343	SPAG5, RACGAP1	8.65071556350626	0.020795637426256	0.0833101303027311
GO:0071313~cellular response to caffeine	GOTERM_BP_FAT	324	2	0.0035778175313059	559	8	19343	CASQ2, RYR1	8.65071556350626	0.020795637426256	0.0833101303027311
GO:1902305~regulation of sodium ion transmembrane transport	GOTERM_BP_FAT	325	2	0.0035778175313059	559	8	19343	SNTA1, SCN5A	8.65071556350626	0.020795637426256	0.0833101303027311
GO:1990712~HFE-transferrin receptor complex	GOTERM_CC_FAT	326	2	0.0035778175313059	559	8	19343	B2M, HFE2	8.65071556350626	0.020795637426256	0.0833101303027311
GO:0003712~transcription cofactor activity	GOTERM_MF_FAT	327	5	0.00894454382826476	559	55	19343	LPXN, MSX2, TRIP13, POU2AF1, HES6	3.14571475036591	0.0210326971728801	0.0840021483418393
GO:0042060~wound healing	GOTERM_BP_FAT	328	6	0.0107334525939177	559	75	19343	TIMP1, SDC1, ERBB3, CASP3, CCL20, NOG	2.768228980322	0.021284062927785	0.0845082217561414
GO:0005109~frizzled binding	GOTERM_MF_FAT	329	4	0.00715563506261181	559	37	19343	WNT11, WNT7B, MYOC, WNT10A	3.74084997340811	0.0214444221938826	0.0845082217561414
GO:0007080~mitotic metaphase plate congression	GOTERM_BP_FAT	330	4	0.00715563506261181	559	37	19343	CCNB1, KIF14, KIF18A, CDCA5	3.74084997340811	0.0214444221938826	0.0845082217561414
GO:0090307~mitotic spindle assembly	GOTERM_BP_FAT	331	4	0.00715563506261181	559	37	19343	MYBL2, BIRC3, NLRC4, TPX2	3.74084997340811	0.0214444221938826	0.0845082217561414
GO:0007051~spindle organization	GOTERM_BP_FAT	332	3	0.00536672629695885	559	21	19343	AURKA, SPAG5, AUNIP	4.94326603628929	0.0216770706648602	0.0845082217561414
GO:0014059~regulation of dopamine secretion	GOTERM_BP_FAT	333	3	0.00536672629695885	559	21	19343	SNCG, CHRNA4, CHRNA6	4.94326603628929	0.0216770706648602	0.0845082217561414
GO:0050718~positive regulation of interleukin-1 beta secretion	GOTERM_BP_FAT	334	3	0.00536672629695885	559	21	19343	CASP5, CCL19, NLRP2	4.94326603628929	0.0216770706648602	0.0845082217561414
GO:1904659~glucose transmembrane transport	GOTERM_BP_FAT	335	3	0.00536672629695885	559	21	19343	SLC2A3, SLC2A4, SLC2A14	4.94326603628929	0.0216770706648602	0.0845082217561414
GO:0006959~humoral immune response	GOTERM_BP_FAT	336	5	0.00894454382826476	559	56	19343	LY86, IL6, CD83, PAX5, POU2AF1	3.08954127268081	0.0225639802443497	0.087185083429351
GO:0009612~response to mechanical stimulus	GOTERM_BP_FAT	337	5	0.00894454382826476	559	56	19343	CCNB1, FOSL1, IGFBP2, GATA4, ACTA1	3.08954127268081	0.0225639802443497	0.087185083429351
GO:0036498~IRE1-mediated unfolded protein response	GOTERM_BP_FAT	338	5	0.00894454382826476	559	56	19343	HSPA5, XBP1, SEC61A1, PDIA6, SRPRB	3.08954127268081	0.0225639802443497	0.087185083429351
GO:0005667~transcription factor complex	GOTERM_CC_FAT	339	11	0.0196779964221825	559	184	19343	WTIP, TP73, TCF7, HAND2, ANKRD1, HIF1A, NPAS4, RCOR2, E2F7, HES6, ZNF541	2.06864937388193	0.0226822938417249	0.0873837042987985
GO:0051726~regulation of cell cycle	GOTERM_BP_FAT	341	7	0.0125223613595707	559	98	19343	PTPRC, MYBL2, CCNB1, CCNE1, CDC25C, PKMYT1, DTL	2.47163301814465	0.0234843215208702	0.0899428853555908
GO:0005543~phospholipid binding	GOTERM_MF_FAT	343	6	0.0107334525939177	559	77	19343	SPTBN1, PSD2, SPTBN4, BIN2, STAP1, DAPP1	2.69632692888507	0.0238955762205068	0.0909843222856613
GO:0048661~positive regulation of smooth muscle cell proliferation	GOTERM_BP_FAT	344	5	0.00894454382826476	559	57	19343	ABCC4, IL6, ELANE, IL18, RBPMS2	3.03533879421272	0.0241656862994036	0.091745309032038
GO:0005248~voltage-gated sodium channel activity	GOTERM_MF_FAT	345	3	0.00536672629695885	559	22	19343	CACNA1G, CACNA1H, SCN5A	4.71857212554887	0.0245731017105646	0.0927528058786049
GO:0008652~cellular amino acid biosynthetic process	GOTERM_BP_FAT	346	3	0.00536672629695885	559	22	19343	GPT, PYCR1, ALDH18A1	4.71857212554887	0.0245731017105646	0.0927528058786049
GO:0006469~negative regulation of protein kinase activity	GOTERM_BP_FAT	347	7	0.0125223613595707	559	99	19343	SOCS3, CHAD, THY1, IL6, PTPRC, LRRTM4, UBASH3B	2.44666702806238	0.0246662207258929	0.0928359777176259
GO:0043124~negative regulation of I-kappaB kinase/NF-kappaB signaling	GOTERM_BP_FAT	349	4	0.00715563506261181	559	39	19343	TNFAIP3, TLE1, RHOH, TNIP3	3.54901151323334	0.0255352231853356	0.0936016801813544
GO:0002544~chronic inflammatory response	GOTERM_BP_FAT	350	2	0.0035778175313059	559	9	19343	CXCL13, VCAM1	7.6895249453389	0.0262314050125388	0.0936016801813544
GO:0002675~positive regulation of acute inflammatory response	GOTERM_BP_FAT	351	2	0.0035778175313059	559	9	19343	IL6, OSM	7.6895249453389	0.0262314050125388	0.0936016801813544
GO:0003094~glomerular filtration	GOTERM_BP_FAT	352	2	0.0035778175313059	559	9	19343	JCHAIN, MCAM	7.6895249453389	0.0262314050125388	0.0936016801813544
GO:0003197~endocardial cushion development	GOTERM_BP_FAT	353	2	0.0035778175313059	559	9	19343	ERBB3, GATA4	7.6895249453389	0.0262314050125388	0.0936016801813544
GO:0004579~dolichyl-diphosphooligosaccharide-protein glycotransferase activity	GOTERM_MF_FAT	354	2	0.0035778175313059	559	9	19343	RPN2, OSTC	7.6895249453389	0.0262314050125388	0.0936016801813544
GO:0014701~junctional sarcoplasmic reticulum membrane	GOTERM_CC_FAT	355	2	0.0035778175313059	559	9	19343	CASQ2, RYR1	7.6895249453389	0.0262314050125388	0.0936016801813544
GO:0019852~L-ascorbic acid metabolic process	GOTERM_BP_FAT	356	2	0.0035778175313059	559	9	19343	SLC2A3, SLC23A1	7.6895249453389	0.0262314050125388	0.0936016801813544
GO:0019869~chloride channel inhibitor activity	GOTERM_MF_FAT	357	2	0.0035778175313059	559	9	19343	WNK4, VAMP8	7.6895249453389	0.0262314050125388	0.0936016801813544
GO:0022010~central nervous system myelination	GOTERM_BP_FAT	358	2	0.0035778175313059	559	9	19343	KCNJ10, CNTN2	7.6895249453389	0.0262314050125388	0.0936016801813544
GO:0031095~platelet dense tubular network membrane	GOTERM_CC_FAT	359	2	0.0035778175313059	559	9	19343	ATP2A1, MRVI1	7.6895249453389	0.0262314050125388	0.0936016801813544
GO:0032591~dendritic spine membrane	GOTERM_CC_FAT	360	2	0.0035778175313059	559	9	19343	PALM, GRIA1	7.6895249453389	0.0262314050125388	0.0936016801813544
GO:0036122~BMP binding	GOTERM_MF_FAT	361	2	0.0035778175313059	559	9	19343	TCAP, HFE2	7.6895249453389	0.0262314050125388	0.0936016801813544
GO:0046641~positive regulation of alpha-beta T cell proliferation	GOTERM_BP_FAT	362	2	0.0035778175313059	559	9	19343	CD3E, CCR2	7.6895249453389	0.0262314050125388	0.0936016801813544
GO:0051593~response to folic acid	GOTERM_BP_FAT	363	2	0.0035778175313059	559	9	19343	TYMS, GSN	7.6895249453389	0.0262314050125388	0.0936016801813544
GO:0060674~placenta blood vessel development	GOTERM_BP_FAT	364	2	0.0035778175313059	559	9	19343	SOCS3, FOSL1	7.6895249453389	0.0262314050125388	0.0936016801813544
GO:0071223~cellular response to lipoteichoic acid	GOTERM_BP_FAT	365	2	0.0035778175313059	559	9	19343	TLR2, CCL20	7.6895249453389	0.0262314050125388	0.0936016801813544
GO:1990573~potassium ion import across plasma membrane	GOTERM_BP_FAT	366	2	0.0035778175313059	559	9	19343	ATP1A2, FXYD2	7.6895249453389	0.0262314050125388	0.0936016801813544
GO:0030027~lamellipodium	GOTERM_CC_FAT	367	10	0.0178890876565295	559	161	19343	PLEKHG5, RAPGEF3, GSN, RAC2, ACTA2, ACTC1, ACTA1, SLC39A14, MYLK, GDPD2	2.14924610273447	0.0274975176912342	0.097657254578273
GO:0002576~platelet degranulation	GOTERM_BP_FAT	368	8	0.0143112701252236	559	124	19343	ABCC4, TIMP1, IGF2, PLEK, ACTN2, MANF, LHFPL2, TTN	2.23244272606613	0.0275837164578904	0.097657254578273
GO:0000070~mitotic sister chromatid segregation	GOTERM_BP_FAT	369	3	0.00536672629695885	559	23	19343	NDC80, SPAG5, NUSAP1	4.5134168157424	0.0276670629356516	0.097657254578273
GO:0017134~fibroblast growth factor binding	GOTERM_MF_FAT	370	3	0.00536672629695885	559	23	19343	CXCL13, FGFR4, SCN5A	4.5134168157424	0.0276670629356516	0.097657254578273
GO:0032570~response to progesterone	GOTERM_BP_FAT	371	4	0.00715563506261181	559	40	19343	TLR2, TYMS, FOSL1, PTGER2	3.4602862254025	0.0277444581541776	0.0976603584226919
GO:0007067~mitotic nuclear division	GOTERM_BP_FAT	372	13	0.0232558139534884	559	236	19343	NDC80, AURKA, PTTG1, CDC25C, CENPA, TUBB3, SKA3, CDCA5, PBK, PKMYT1, NUF2, HELLS, TPX2	1.90608986992511	0.0278174987237683	0.0976603584226919
GO:0006977~DNA damage response, signal transduction by p53 class mediator resulting in cell cycle arrest	GOTERM_BP_FAT	373	5	0.00894454382826476	559	60	19343	AURKA, PCNA, CCNB1, CDC25C, E2F7	2.88357185450209	0.0294027782222453	0.10247470864289
GO:0051301~cell division	GOTERM_BP_FAT	374	17	0.0304114490161002	559	335	19343	UBE2C, NDC80, AURKA, PTTG1, CCNB1, CCNE1, CDC25C, CKS2, KIF14, UBE2S, SKA3, CDCA5, SPAG5, NCAPG, NUF2, HELLS, TPX2	1.75596614423411	0.0298514734493952	0.10247470864289
GO:0002548~monocyte chemotaxis	GOTERM_BP_FAT	375	4	0.00715563506261181	559	41	19343	IL6, CCL20, CCL19, XCL2	3.37588900039269	0.0300641500769201	0.10247470864289
GO:0021762~substantia nigra development	GOTERM_BP_FAT	376	4	0.00715563506261181	559	41	19343	HSPA5, CKB, CASP5, BASP1	3.37588900039269	0.0300641500769201	0.10247470864289
GO:0030669~clathrin-coated endocytic vesicle membrane	GOTERM_CC_FAT	377	4	0.00715563506261181	559	41	19343	FCGR1A, HLA-DPA1, FCGR1B, FZD4	3.37588900039269	0.0300641500769201	0.10247470864289
GO:0007159~leukocyte cell-cell adhesion	GOTERM_BP_FAT	378	3	0.00536672629695885	559	24	19343	SELE, VCAM1, ITGAL	4.32535778175313	0.030958167721793	0.10247470864289
GO:0042113~B cell activation	GOTERM_BP_FAT	379	3	0.00536672629695885	559	24	19343	CD79A, CD86, CHRNA4	4.32535778175313	0.030958167721793	0.10247470864289
GO:0043388~positive regulation of DNA binding	GOTERM_BP_FAT	380	3	0.00536672629695885	559	24	19343	TXN, NME1, IRF4	4.32535778175313	0.030958167721793	0.10247470864289
GO:0072661~protein targeting to plasma membrane	GOTERM_BP_FAT	381	3	0.00536672629695885	559	24	19343	PALM, NFASC, SPTBN1	4.32535778175313	0.030958167721793	0.10247470864289
GO:0005925~focal adhesion	GOTERM_CC_FAT	382	19	0.0339892665474061	559	393	19343	LPXN, NFASC, PLAU, THY1, GSN, PTPRC, HSPA5, HSP90B1, RAC2, PPIB, ACTN2, MCAM, B2M, ACTC1, TLE2, GRB7, TNS2, LIMS2, TNS1	1.672911915589	0.0310400816630466	0.10247470864289
GO:0007204~positive regulation of cytosolic calcium ion concentration	GOTERM_BP_FAT	383	8	0.0143112701252236	559	127	19343	CXCL13, FPR1, FPR3, CD52, CCR1, CCR2, CCR5, C3AR1	2.17970785852126	0.0312023377404343	0.10247470864289
GO:0019221~cytokine-mediated signaling pathway	GOTERM_BP_FAT	384	8	0.0143112701252236	559	127	19343	SOCS3, CHAD, IL6, IL2RB, CCR1, CCR2, LRRTM4, IL17RE	2.17970785852126	0.0312023377404343	0.10247470864289
GO:0014066~regulation of phosphatidylinositol 3-kinase signaling	GOTERM_BP_FAT	385	6	0.0107334525939177	559	82	19343	NRG2, LCK, CD19, ERBB3, FGFR4, CD86	2.53191675029452	0.031339003414093	0.10247470864289
GO:0035725~sodium ion transmembrane transport	GOTERM_BP_FAT	386	6	0.0107334525939177	559	82	19343	CACNA1G, CACNA1H, SCN5A, SLC20A1, SLC23A1, SLC13A4	2.53191675029452	0.031339003414093	0.10247470864289
GO:0001771~immunological synapse formation	GOTERM_BP_FAT	387	2	0.0035778175313059	559	10	19343	DOCK2, CCL19	6.92057245080501	0.0321704674912595	0.10247470864289
GO:0002446~neutrophil mediated immunity	GOTERM_BP_FAT	388	2	0.0035778175313059	559	10	19343	IL6, CXCL5	6.92057245080501	0.0321704674912595	0.10247470864289
GO:0005916~fascia adherens	GOTERM_CC_FAT	389	2	0.0035778175313059	559	10	19343	DES, NRAP	6.92057245080501	0.0321704674912595	0.10247470864289
GO:0006600~creatine metabolic process	GOTERM_BP_FAT	390	2	0.0035778175313059	559	10	19343	CKM, CKB	6.92057245080501	0.0321704674912595	0.10247470864289
GO:0007168~receptor guanylyl cyclase signaling pathway	GOTERM_BP_FAT	391	2	0.0035778175313059	559	10	19343	NPR1, GUCY2D	6.92057245080501	0.0321704674912595	0.10247470864289
GO:0008250~oligosaccharyltransferase complex	GOTERM_CC_FAT	392	2	0.0035778175313059	559	10	19343	RPN2, OSTC	6.92057245080501	0.0321704674912595	0.10247470864289
GO:0010226~response to lithium ion	GOTERM_BP_FAT	393	2	0.0035778175313059	559	10	19343	IGFBP2, ACTA1	6.92057245080501	0.0321704674912595	0.10247470864289
GO:0010820~positive regulation of T cell chemotaxis	GOTERM_BP_FAT	394	2	0.0035778175313059	559	10	19343	CXCL13, CCR2	6.92057245080501	0.0321704674912595	0.10247470864289
GO:0015467~G-protein activated inward rectifier potassium channel activity	GOTERM_MF_FAT	395	2	0.0035778175313059	559	10	19343	KCNJ10, KCNJ15	6.92057245080501	0.0321704674912595	0.10247470864289
GO:0016064~immunoglobulin mediated immune response	GOTERM_BP_FAT	396	2	0.0035778175313059	559	10	19343	CD27, TLR8	6.92057245080501	0.0321704674912595	0.10247470864289
GO:0031000~response to caffeine	GOTERM_BP_FAT	397	2	0.0035778175313059	559	10	19343	IL6, RYR1	6.92057245080501	0.0321704674912595	0.10247470864289
GO:0031957~very long-chain fatty acid-CoA ligase activity	GOTERM_MF_FAT	398	2	0.0035778175313059	559	10	19343	SLC27A2, SLC27A6	6.92057245080501	0.0321704674912595	0.10247470864289
GO:0032725~positive regulation of granulocyte macrophage colony-stimulating factor production	GOTERM_BP_FAT	399	2	0.0035778175313059	559	10	19343	IL18, IL23R	6.92057245080501	0.0321704674912595	0.10247470864289
GO:0043267~negative regulation of potassium ion transport	GOTERM_BP_FAT	400	2	0.0035778175313059	559	10	19343	CASQ2, ACTN2	6.92057245080501	0.0321704674912595	0.10247470864289
GO:0044798~nuclear transcription factor complex	GOTERM_CC_FAT	401	2	0.0035778175313059	559	10	19343	SOX15, SOX8	6.92057245080501	0.0321704674912595	0.10247470864289
GO:0045010~actin nucleation	GOTERM_BP_FAT	402	2	0.0035778175313059	559	10	19343	GSN, LMOD2	6.92057245080501	0.0321704674912595	0.10247470864289
GO:0046790~virion binding	GOTERM_MF_FAT	403	2	0.0035778175313059	559	10	19343	HSP90B1, PTX3	6.92057245080501	0.0321704674912595	0.10247470864289
GO:0046888~negative regulation of hormone secretion	GOTERM_BP_FAT	404	2	0.0035778175313059	559	10	19343	IL6, OSM	6.92057245080501	0.0321704674912595	0.10247470864289
GO:0060009~Sertoli cell development	GOTERM_BP_FAT	405	2	0.0035778175313059	559	10	19343	SDC1, SOX8	6.92057245080501	0.0321704674912595	0.10247470864289
GO:0060044~negative regulation of cardiac muscle cell proliferation	GOTERM_BP_FAT	406	2	0.0035778175313059	559	10	19343	TP73, NOG	6.92057245080501	0.0321704674912595	0.10247470864289
GO:0071383~cellular response to steroid hormone stimulus	GOTERM_BP_FAT	407	2	0.0035778175313059	559	10	19343	ATP1A3, ATP1A2	6.92057245080501	0.0321704674912595	0.10247470864289
GO:1903206~negative regulation of hydrogen peroxide-induced cell death	GOTERM_BP_FAT	408	2	0.0035778175313059	559	10	19343	TXN, PYCR1	6.92057245080501	0.0321704674912595	0.10247470864289
GO:1990001~inhibition of cysteine-type endopeptidase activity involved in apoptotic process	GOTERM_BP_FAT	409	2	0.0035778175313059	559	10	19343	BIRC3, NLRC4	6.92057245080501	0.0321704674912595	0.10247470864289
GO:2000406~positive regulation of T cell migration	GOTERM_BP_FAT	410	2	0.0035778175313059	559	10	19343	CXCL10, CCL20	6.92057245080501	0.0321704674912595	0.10247470864289
GO:0007188~adenylate cyclase-modulating G-protein coupled receptor signaling pathway	GOTERM_BP_FAT	411	4	0.00715563506261181	559	42	19343	GNAO1, FPR1, AVPR2, GPR84	3.29551069085953	0.0324950105870144	0.103006028705439
GO:0018279~protein N-linked glycosylation via asparagine	GOTERM_BP_FAT	412	4	0.00715563506261181	559	42	19343	RPN2, ST6GAL2, DERL3, OSTC	3.29551069085953	0.0324950105870144	0.103006028705439
GO:0005201~extracellular matrix structural constituent	GOTERM_MF_FAT	413	5	0.00894454382826476	559	62	19343	COL4A5, FBLN2, COL4A6, FBN3, TINAGL1	2.79055340758267	0.033262365396032	0.105183169993263
GO:0043235~receptor complex	GOTERM_CC_FAT	414	8	0.0143112701252236	559	129	19343	VDR, NPR1, ERBB3, VIPR1, IL23R, FCRL5, GPRC5C, GPR84	2.14591393823411	0.0337876647843755	0.106097515750347
GO:0005790~smooth endoplasmic reticulum	GOTERM_CC_FAT	415	3	0.00536672629695885	559	25	19343	HSPA5, RYR1, PPIB	4.152343470483	0.034445135281889	0.106097515750347
GO:0006027~glycosaminoglycan catabolic process	GOTERM_BP_FAT	416	3	0.00536672629695885	559	25	19343	SDC1, HPSE, GPC6	4.152343470483	0.034445135281889	0.106097515750347
GO:0006182~cGMP biosynthetic process	GOTERM_BP_FAT	417	3	0.00536672629695885	559	25	19343	ADCY6, NPR1, GUCY2D	4.152343470483	0.034445135281889	0.106097515750347
GO:0032735~positive regulation of interleukin-12 production	GOTERM_BP_FAT	418	3	0.00536672629695885	559	25	19343	TLR2, IL23R, CCL19	4.152343470483	0.034445135281889	0.106097515750347
GO:0034612~response to tumor necrosis factor	GOTERM_BP_FAT	419	3	0.00536672629695885	559	25	19343	SELE, CASP3, AFF3	4.152343470483	0.034445135281889	0.106097515750347
GO:0043027~cysteine-type endopeptidase inhibitor activity involved in apoptotic process	GOTERM_MF_FAT	420	3	0.00536672629695885	559	25	19343	CD27, BIRC3, NLRC4	4.152343470483	0.034445135281889	0.106097515750347
GO:0045840~positive regulation of mitotic nuclear division	GOTERM_BP_FAT	421	3	0.00536672629695885	559	25	19343	AURKA, IGF2, NUSAP1	4.152343470483	0.034445135281889	0.106097515750347
GO:0051899~membrane depolarization	GOTERM_BP_FAT	422	3	0.00536672629695885	559	25	19343	CHRNA4, SCN5A, CHRNA6	4.152343470483	0.034445135281889	0.106097515750347
GO:0055010~ventricular cardiac muscle tissue morphogenesis	GOTERM_BP_FAT	423	3	0.00536672629695885	559	25	19343	MYL2, MYH7, TNNI1	4.152343470483	0.034445135281889	0.106097515750347
GO:0071353~cellular response to interleukin-4	GOTERM_BP_FAT	424	3	0.00536672629695885	559	25	19343	HSPA5, XBP1, TCF7	4.152343470483	0.034445135281889	0.106097515750347
GO:0030665~clathrin-coated vesicle membrane	GOTERM_CC_FAT	425	4	0.00715563506261181	559	43	19343	CD3D, AVPR2, VAMP8, FZD4	3.21887090735117	0.0350375841312755	0.107668435001049
GO:0007200~phospholipase C-activating G-protein coupled receptor signaling pathway	GOTERM_BP_FAT	426	5	0.00894454382826476	559	63	19343	FPR1, FPR3, OPRK1, C3AR1, GPR84	2.74625890904961	0.0353047107714902	0.108234629736071
GO:0006874~cellular calcium ion homeostasis	GOTERM_BP_FAT	427	6	0.0107334525939177	559	85	19343	ELANE, VDR, CCR1, CCR2, GPR12, CCL19	2.44255498263706	0.0364579381129617	0.111508354041049
GO:0000082~G1/S transition of mitotic cell cycle	GOTERM_BP_FAT	428	7	0.0125223613595707	559	108	19343	TYMS, PCNA, CCNE1, RRM2, ORC1, MCM10, PIM2	2.24277810905718	0.0371724843064531	0.112465561075255
GO:0000922~spindle pole	GOTERM_CC_FAT	429	7	0.0125223613595707	559	108	19343	RASSF10, CCNB1, POC1A, CKAP2, SPAG5, AUNIP, TPX2	2.24277810905718	0.0371724843064531	0.112465561075255
GO:0044297~cell body	GOTERM_CC_FAT	430	5	0.00894454382826476	559	64	19343	TLR2, GNAO1, ACTA2, ACTC1, ACTA1	2.70334861359571	0.0374228559017316	0.112465561075255
GO:0008283~cell proliferation	GOTERM_BP_FAT	431	17	0.0304114490161002	559	356	19343	GMNC, TACC2, RAPGEF3, LY86, TYMS, TXN, PCNA, OSM, CDC25C, CKS2, TNFRSF17, OCA2, STIL, MCM10, PIM2, TPX2, LIPG	1.65238387168097	0.0377709941656058	0.112465561075255
GO:0032148~activation of protein kinase B activity	GOTERM_BP_FAT	432	3	0.00536672629695885	559	26	19343	TXN, ADRA2C, IL18	3.99263795238751	0.0381262304849729	0.112465561075255
GO:0001916~positive regulation of T cell mediated cytotoxicity	GOTERM_BP_FAT	433	2	0.0035778175313059	559	11	19343	B2M, IL23R	6.29142950073183	0.0385793042585866	0.112465561075255
GO:0002523~leukocyte migration involved in inflammatory response	GOTERM_BP_FAT	434	2	0.0035778175313059	559	11	19343	ELANE, SELE	6.29142950073183	0.0385793042585866	0.112465561075255
GO:0004707~MAP kinase activity	GOTERM_MF_FAT	435	2	0.0035778175313059	559	11	19343	MAPK13, MAPK4	6.29142950073183	0.0385793042585866	0.112465561075255
GO:0006266~DNA ligation	GOTERM_BP_FAT	436	2	0.0035778175313059	559	11	19343	TOP2A, PCNA	6.29142950073183	0.0385793042585866	0.112465561075255
GO:0008066~glutamate receptor activity	GOTERM_MF_FAT	437	2	0.0035778175313059	559	11	19343	GRM8, GRIA1	6.29142950073183	0.0385793042585866	0.112465561075255
GO:0008272~sulfate transport	GOTERM_BP_FAT	438	2	0.0035778175313059	559	11	19343	RACGAP1, SLC13A4	6.29142950073183	0.0385793042585866	0.112465561075255
GO:0010996~response to auditory stimulus	GOTERM_BP_FAT	439	2	0.0035778175313059	559	11	19343	CXCL10, IL6	6.29142950073183	0.0385793042585866	0.112465561075255
GO:0030414~peptidase inhibitor activity	GOTERM_MF_FAT	440	2	0.0035778175313059	559	11	19343	SSPO, PTTG1	6.29142950073183	0.0385793042585866	0.112465561075255
GO:0032695~negative regulation of interleukin-12 production	GOTERM_BP_FAT	441	2	0.0035778175313059	559	11	19343	JAK3, SLAMF1	6.29142950073183	0.0385793042585866	0.112465561075255
GO:0032703~negative regulation of interleukin-2 production	GOTERM_BP_FAT	442	2	0.0035778175313059	559	11	19343	TNFAIP3, VSIG4	6.29142950073183	0.0385793042585866	0.112465561075255
GO:0033270~paranode region of axon	GOTERM_CC_FAT	443	2	0.0035778175313059	559	11	19343	NFASC, SPTBN4	6.29142950073183	0.0385793042585866	0.112465561075255
GO:0033628~regulation of cell adhesion mediated by integrin	GOTERM_BP_FAT	444	2	0.0035778175313059	559	11	19343	LPXN, PLAU	6.29142950073183	0.0385793042585866	0.112465561075255
GO:0033690~positive regulation of osteoblast proliferation	GOTERM_BP_FAT	445	2	0.0035778175313059	559	11	19343	SOX8, HPSE	6.29142950073183	0.0385793042585866	0.112465561075255
GO:0046488~phosphatidylinositol metabolic process	GOTERM_BP_FAT	446	2	0.0035778175313059	559	11	19343	PLEK, IP6K3	6.29142950073183	0.0385793042585866	0.112465561075255
GO:0051024~positive regulation of immunoglobulin secretion	GOTERM_BP_FAT	447	2	0.0035778175313059	559	11	19343	IL6, XBP1	6.29142950073183	0.0385793042585866	0.112465561075255
GO:0055015~ventricular cardiac muscle cell development	GOTERM_BP_FAT	448	2	0.0035778175313059	559	11	19343	CCNB1, HEY2	6.29142950073183	0.0385793042585866	0.112465561075255
GO:0071356~cellular response to tumor necrosis factor	GOTERM_BP_FAT	449	7	0.0125223613595707	559	109	19343	IL6, SLC2A4, VCAM1, CCL20, ANKRD1, CCL19, XCL2	2.22220216310253	0.0387784064711971	0.112794206795954
GO:0043209~myelin sheath	GOTERM_CC_FAT	450	9	0.0161001788908766	559	145	19343	NFASC, THY1, GSN, GNAO1, HSPA5, CKB, ATP1A3, ATP1A2, CNTN2	2.14776386404293	0.0391389632278764	0.113589968834681
GO:0032147~activation of protein kinase activity	GOTERM_BP_FAT	451	4	0.00715563506261181	559	45	19343	WNT11, KIF14, CLSPN, TPX2	3.07580997813556	0.0404592340791762	0.117161329728169
GO:0008285~negative regulation of cell proliferation	GOTERM_BP_FAT	452	18	0.0322003577817531	559	379	19343	TLR2, SLIT3, IL6, VDR, OSM, FOSL1, NME1, WARS, IGFBP6, MSX2, ZBTB16, TNFRSF9, TNS2, CHD5, E2F7, SIRPG, PIM2, WNK2	1.64340770599591	0.0416213523969373	0.119598156264861
GO:0043547~positive regulation of GTPase activity	GOTERM_BP_FAT	453	25	0.0447227191413238	559	574	19343	NRG2, MCF2L, PLEKHG5, RAPGEF3, WNT11, THY1, ADRB1, GNAO1, SPTB, IL2RB, ERBB3, FGFR4, ACTN2, JAK3, CCL20, SPTBN1, CAMK2B, DENND2C, DOCK2, CCL19, PSD2, RACGAP1, SPTBN4, ARHGEF4, XCL2	1.50709330374674	0.0417811925283944	0.119598156264861
GO:0004435~phosphatidylinositol phospholipase C activity	GOTERM_MF_FAT	454	3	0.00536672629695885	559	27	19343	CCR1, CCR5, PLCD3	3.84476247266945	0.0419993014948164	0.119598156264861
GO:0009314~response to radiation	GOTERM_BP_FAT	455	3	0.00536672629695885	559	27	19343	TXN, HSPA5, OPRK1	3.84476247266945	0.0419993014948164	0.119598156264861
GO:0043029~T cell homeostasis	GOTERM_BP_FAT	456	3	0.00536672629695885	559	27	19343	CASP3, JAK3, GPR174	3.84476247266945	0.0419993014948164	0.119598156264861
GO:0048247~lymphocyte chemotaxis	GOTERM_BP_FAT	457	3	0.00536672629695885	559	27	19343	CCL20, CCL19, XCL2	3.84476247266945	0.0419993014948164	0.119598156264861
GO:0050690~regulation of defense response to virus by virus	GOTERM_BP_FAT	458	3	0.00536672629695885	559	27	19343	LCK, B2M, DOCK2	3.84476247266945	0.0419993014948164	0.119598156264861
GO:0045766~positive regulation of angiogenesis	GOTERM_BP_FAT	459	7	0.0125223613595707	559	111	19343	HSPB6, RAPGEF3, CTSH, XBP1, GATA4, C3AR1, HIF1A	2.18216248448807	0.0421249248712374	0.119598156264861
GO:0048015~phosphatidylinositol-mediated signaling	GOTERM_BP_FAT	460	7	0.0125223613595707	559	111	19343	NRG2, LCK, GSN, CD19, ERBB3, FGFR4, CD86	2.18216248448807	0.0421249248712374	0.119598156264861
GO:0032870~cellular response to hormone stimulus	GOTERM_BP_FAT	461	4	0.00715563506261181	559	46	19343	SLIT3, CACNA1H, IGFBP2, AVPR2	3.00894454382826	0.043338597211056	0.122070438266823
GO:0051591~response to cAMP	GOTERM_BP_FAT	462	4	0.00715563506261181	559	46	19343	FOSL1, SDC1, ALDH3A1, MMP19	3.00894454382826	0.043338597211056	0.122070438266823
GO:0005911~cell-cell junction	GOTERM_CC_FAT	463	9	0.0161001788908766	559	152	19343	WTIP, PLEKHG5, CD3E, CD53, FGFR4, LCP2, MYH2, FZD4, COL17A1	2.04885368609359	0.0440706688048007	0.122070438266823
GO:0030666~endocytic vesicle membrane	GOTERM_CC_FAT	464	5	0.00894454382826476	559	67	19343	HLA-DPA1, GRIA1, WNT7B, CAMK2B, ENTPD7	2.58230315328545	0.0442365892098303	0.122070438266823
GO:0042981~regulation of apoptotic process	GOTERM_BP_FAT	465	10	0.0178890876565295	559	183	19343	TP73, CD3E, NME1, ACTN2, CASP5, JAK3, TNFRSF9, BIRC3, BCL2L14, NLRC4	1.89086678983743	0.0448900629338477	0.122070438266823
GO:0005829~cytosol	GOTERM_CC_FAT	466	156	0.27906976744186	559	4694	19343	WIPF3, RASSF10, PDE2A, IGF2BP3, UBE2C, SOCS3, NDC80, AURKA, MCF2L, FYB, KMO, MAPK13, TCAP, TP73, DCX, PPL, KLHL41, LPXN, CYTIP, CNTN5, PLEKHG5, SEC24D, INMT, TACC2, PTTG1, TNNC2, THY1, TYMS, MYL1, LCK, GSN, CKM, CA3, PLEK, CTSH, TXN, MYL2, SPTB, CKB, HSP90B1, CCNB1, SLC2A4, RAC2, PGAM2, FOSL1, NME1, STMN1, DES, TNNI1, TNFAIP3, WARS, GPT, MYL9, CCNE1, CDC25C, ALDH3A1, MAPK4, RRM2, 
GBP1, PTPN7, MSX2, ACTN2, CD79B, NNMT, CCR2, CASP3, TNNT3, TDO2, CENPA, AFF3, JAK3, ALDH18A1, MANF, HIST1H2BD, SEC61A1, B2M, SNRPD1, ACTA2, ACTC1, ACTA1, MYBPC1, SPTBN1, SLC7A5, PAX5, TLE1, ZBTB16, PDE4C, LCP2, ORC1, BIRC3, CAMK2B, IL18, MYBPC2, GRB7, KIF14, PDIA6, IRF4, ANKRD1, STIL, RHOH, MYLK, HIF1A, KYNU, UBE2S, PHKG1, MCTP2, FBXL22, LIMS2, TRIM73, TRIM50, UNC45B, PLCD3, HJURP, KIF18A, 
CHD5, CKAP2, TTN, DOCK2, AKAP1, PPP1R14A, HOOK2, CDCA5, WNK4, TNIP3, IP6K3, PKMYT1, HIST1H2BN, HIST1H2BL, NCAPG, VAMP8, CDCA7, RBM24, NPL, GSDMC, NUF2, BCL2L14, RACGAP1, SPTBN4, C1ORF198, FN3K, OSBPL3, PRDM16, IL26, NLRC4, ARHGEF4, DIAPH3, FANCI, NLRP2, DTL, FBXO40, MYH2, TPX2, DAPP1, HIF3A, WNK2, AK5	1.14998860494842	0.0451407381662487	0.122070438266823
GO:0000780~condensed nuclear chromosome, centromeric region	GOTERM_CC_FAT	467	2	0.0035778175313059	559	12	19343	AURKA, CENPA	5.76714370900417	0.0454259058175159	0.122070438266823
GO:0000788~nuclear nucleosome	GOTERM_CC_FAT	468	2	0.0035778175313059	559	12	19343	CENPA, IRF4	5.76714370900417	0.0454259058175159	0.122070438266823
GO:0001779~natural killer cell differentiation	GOTERM_BP_FAT	469	2	0.0035778175313059	559	12	19343	SLAMF1, ZNF683	5.76714370900417	0.0454259058175159	0.122070438266823
GO:0007600~sensory perception	GOTERM_BP_FAT	470	2	0.0035778175313059	559	12	19343	OPRK1, PNOC	5.76714370900417	0.0454259058175159	0.122070438266823
GO:0009435~NAD biosynthetic process	GOTERM_BP_FAT	471	2	0.0035778175313059	559	12	19343	KMO, KYNU	5.76714370900417	0.0454259058175159	0.122070438266823
GO:0010458~exit from mitosis	GOTERM_BP_FAT	472	2	0.0035778175313059	559	12	19343	UBE2C, UBE2S	5.76714370900417	0.0454259058175159	0.122070438266823
GO:0010759~positive regulation of macrophage chemotaxis	GOTERM_BP_FAT	473	2	0.0035778175313059	559	12	19343	SLAMF1, C3AR1	5.76714370900417	0.0454259058175159	0.122070438266823
GO:0016540~protein autoprocessing	GOTERM_BP_FAT	474	2	0.0035778175313059	559	12	19343	PCSK2, HFE2	5.76714370900417	0.0454259058175159	0.122070438266823
GO:0031994~insulin-like growth factor I binding	GOTERM_MF_FAT	475	2	0.0035778175313059	559	12	19343	IGFBP2, IGFBP6	5.76714370900417	0.0454259058175159	0.122070438266823
GO:0032693~negative regulation of interleukin-10 production	GOTERM_BP_FAT	476	2	0.0035778175313059	559	12	19343	JAK3, IL23R	5.76714370900417	0.0454259058175159	0.122070438266823
GO:0034329~cell junction assembly	GOTERM_BP_FAT	477	2	0.0035778175313059	559	12	19343	LIMS2, VMP1	5.76714370900417	0.0454259058175159	0.122070438266823
GO:0042834~peptidoglycan binding	GOTERM_MF_FAT	478	2	0.0035778175313059	559	12	19343	TLR2, JCHAIN	5.76714370900417	0.0454259058175159	0.122070438266823
GO:0043194~axon initial segment	GOTERM_CC_FAT	479	2	0.0035778175313059	559	12	19343	NFASC, SPTBN4	5.76714370900417	0.0454259058175159	0.122070438266823
GO:0045060~negative thymic T cell selection	GOTERM_BP_FAT	480	2	0.0035778175313059	559	12	19343	CD3E, DOCK2	5.76714370900417	0.0454259058175159	0.122070438266823
GO:0048747~muscle fiber development	GOTERM_BP_FAT	481	2	0.0035778175313059	559	12	19343	MYL2, WFIKKN2	5.76714370900417	0.0454259058175159	0.122070438266823
GO:0060425~lung morphogenesis	GOTERM_BP_FAT	482	2	0.0035778175313059	559	12	19343	WNT7B, NOG	5.76714370900417	0.0454259058175159	0.122070438266823
GO:0086012~membrane depolarization during cardiac muscle cell action potential	GOTERM_BP_FAT	483	2	0.0035778175313059	559	12	19343	ATP1A2, SCN5A	5.76714370900417	0.0454259058175159	0.122070438266823
GO:0097200~cysteine-type endopeptidase activity involved in execution phase of apoptosis	GOTERM_MF_FAT	484	2	0.0035778175313059	559	12	19343	CASP3, CASP5	5.76714370900417	0.0454259058175159	0.122070438266823
GO:1904668~positive regulation of ubiquitin protein ligase activity	GOTERM_BP_FAT	485	2	0.0035778175313059	559	12	19343	UBE2C, UBE2S	5.76714370900417	0.0454259058175159	0.122070438266823
GO:2000273~positive regulation of receptor activity	GOTERM_BP_FAT	486	2	0.0035778175313059	559	12	19343	IGF2, ACTN2	5.76714370900417	0.0454259058175159	0.122070438266823
GO:0003281~ventricular septum development	GOTERM_BP_FAT	487	3	0.00536672629695885	559	28	19343	XIRP2, PRDM1, GATA4	3.70744952721697	0.0460618153235716	0.122678390781836
GO:0007194~negative regulation of adenylate cyclase activity	GOTERM_BP_FAT	488	3	0.00536672629695885	559	28	19343	PALM, GABBR2, CCR2	3.70744952721697	0.0460618153235716	0.122678390781836
GO:0007628~adult walking behavior	GOTERM_BP_FAT	489	3	0.00536672629695885	559	28	19343	KCNJ10, CNTN2, SPTBN4	3.70744952721697	0.0460618153235716	0.122678390781836
GO:0035116~embryonic hindlimb morphogenesis	GOTERM_BP_FAT	490	3	0.00536672629695885	559	28	19343	MSX2, AFF3, ZBTB16	3.70744952721697	0.0460618153235716	0.122678390781836
GO:0007169~transmembrane receptor protein tyrosine kinase signaling pathway	GOTERM_BP_FAT	491	6	0.0107334525939177	559	90	19343	LCK, CD3E, ERBB3, BLK, LCP2, STAP1	2.30685748360167	0.0461218146048098	0.122678390781836
GO:0005791~rough endoplasmic reticulum	GOTERM_CC_FAT	492	4	0.00715563506261181	559	47	19343	RPN2, SEC61A1, SYNE3, MYOC	2.94492444715107	0.0463302552656445	0.122732887174304
GO:0005912~adherens junction	GOTERM_CC_FAT	493	4	0.00715563506261181	559	47	19343	WTIP, SYNM, SHROOM3, SPTBN4	2.94492444715107	0.0463302552656445	0.122732887174304
GO:0004725~protein tyrosine phosphatase activity	GOTERM_MF_FAT	494	6	0.0107334525939177	559	91	19343	PTPRS, PTPRC, CDC25C, PTPN7, UBASH3B, DUSP13	2.28150740136429	0.0482278721306572	0.127501216604531
GO:0001725~stress fiber	GOTERM_CC_FAT	495	4	0.00715563506261181	559	48	19343	MYH7, MYL9, ACTA1, MYLK	2.88357185450209	0.0494339757602935	0.130425802713017
