# Supplementary material for: Lnc-ITSN1-2, Derived From RNA Sequencing, Correlates With Increased Disease Risk, Activity and Promotes CD4+ T Cell Activation, Proliferation and Th1/Th17 Cell Differentiation by Serving as a ceRNA for IL-23R via Sponging miR-125a in Inflammatory Bowel Disease
Source: Front Immunol. 2020 May 28;11:852. doi: 10.3389/fimmu.2020.00852 (PMC7271921; doi:10.3389/fimmu.2020.00852)
Supplement: Supplementary file 4 [file Data_Sheet_3.zip]

Archive with 1 entries (1 files):
- Supplementary data 3. Dysregulated lncRNAs KEGG enrichemnt analysis.txt
