# Supplementary material for: Lnc-ITSN1-2, Derived From RNA Sequencing, Correlates With Increased Disease Risk, Activity and Promotes CD4+ T Cell Activation, Proliferation and Th1/Th17 Cell Differentiation by Serving as a ceRNA for IL-23R via Sponging miR-125a in Inflammatory Bowel Disease
Source: Front Immunol. 2020 May 28;11:852. doi: 10.3389/fimmu.2020.00852 (PMC7271921; doi:10.3389/fimmu.2020.00852)
Supplement: Supplementary file 4 [file Data_Sheet_3.zip › Supplementary data 3. Dysregulated lncRNAs KEGG enrichemnt analysis.txt]

Path_term	Pathway_class	Pathway_rank	Num_of_symbols_in_list_in_KEGG	Percentage_of_symbols_in_list	Num_of _symbols_in_bglist_in_KEGG	Num_of_symbols_in_list	Num_of_symbols_in_bglist	Symbols_in_list	Fold_enrichment	Pvalue	FDR
hsa05340:Primary immunodeficiency	KEGG_PATHWAY	1	7	0.02734375	256	37	7073	JAK3, LCK, PTPRC, CD3D, CD3E, CD19, CD79A	5.22709037162162	0.000303991628726075	0.0237136669304571
hsa04060:Cytokine-cytokine receptor interaction	KEGG_PATHWAY	2	21	0.08203125	256	265	7073	CXCL13, CCR1, CCR5, IL23R, IL2RB, IL6, TNFRSF9, IL18, CXCL10, CXCL9, OSM, IL21R, IL26, TNFRSF17, CCL19, CCL20, CXCL11, CXCL5, XCL2, CCR2, CD27	2.18946049528302	0.000622149813518894	0.0237136669304571
hsa04024:cAMP signaling pathway	KEGG_PATHWAY	3	17	0.06640625	256	199	7073	ABCC4, MYL9, RAPGEF3, ADCY6, ADRB1, GRIA1, ATP1A2, ATP1A3, FXYD2, NPR1, PDE4C, PTGER2, RAC2, HHIP, CACNA1S, CAMK2B, GABBR2	2.36025832286432	0.000836716394424327	0.0237136669304571
hsa04621:NOD-like receptor signaling pathway	KEGG_PATHWAY	4	8	0.03125	256	57	7073	BIRC3, IL6, IL18, MAPK13, NLRC4, TNFAIP3, HSP90B1, CASP5	3.87774122807018	0.000936593499346912	0.0237136669304571
hsa04022:cGMP-PKG signaling pathway	KEGG_PATHWAY	5	15	0.05859375	256	167	7073	MRVI1, MYL9, ADCY6, ADRA2C, ADRB1, GATA4, MYH7, MYLK, ATP1A2, ATP1A3, FXYD2, ATP2A1, NPR1, PDE2A, CACNA1S	2.48163828592814	0.00100973670872424	0.0237136669304571
hsa04740:Olfactory transduction	KEGG_PATHWAY	6	4	0.015625	256	419	7073	OR7D2, GUCY2D, PDE2A, CAMK2B	0.263760441527446	0.00102168620910364	0.0237136669304571
hsa05166:HTLV-I infection	KEGG_PATHWAY	7	20	0.078125	256	258	7073	ADCY6, HLA-DPA1, IL2RB, IL6, ITGAL, JAK3, LCK, MSX2, MYBL2, PCNA, VCAM1, WNT7B, WNT11, XBP1, WNT10A, FOSL1, FZD4, CD3D, CD3E, PTTG1	2.14177567829457	0.00108405334539232	0.0237136669304571
hsa05144:Malaria	KEGG_PATHWAY	8	7	0.02734375	256	49	7073	IL6, IL18, ITGAL, SDC1, SELE, TLR2, VCAM1	3.94698660714286	0.00175210146303362	0.034068639558987
hsa04668:TNF signaling pathway	KEGG_PATHWAY	9	11	0.04296875	256	110	7073	BIRC3, IL6, CXCL10, MAPK13, CCL20, CXCL5, SELE, TNFAIP3, VCAM1, CASP3, SOCS3	2.762890625	0.00201258886035768	0.0352203050562595
hsa04261:Adrenergic signaling in cardiomyocytes	KEGG_PATHWAY	10	13	0.05078125	256	149	7073	RAPGEF3, ADCY6, ADRB1, MYH7, MYL2, ATP1A2, ATP1A3, FXYD2, MAPK13, SCN5A, ACTC1, CACNA1S, CAMK2B	2.41057571308725	0.0028010916197588	0.0445628212234355
hsa01100:Metabolic pathways	KEGG_PATHWAY	11	28	0.109375	256	1242	7073	FAXDC2, HPSE, HOGA1, PLCD3, CKB, CKM, ALDH3A1, IL4I1, PLA2G2D, AK5, GPT, NAT8L, NME1, NNMT, CSAD, PGAM2, GALNT16, PYCR1, ALDH18A1, RPN2, RRM2, SQLE, TDO2, TYMS, ST6GAL2, KMO, KYNU, LIPG	0.622873892914654	0.00336412539732023	0.0490601620442534
hsa05150:Staphylococcus aureus infection	KEGG_PATHWAY	12	7	0.02734375	256	56	7073	FCGR1A, FCGR3A, FPR1, FPR3, HLA-DPA1, ITGAL, C3AR1	3.45361328125	0.00381641773252561	0.0503283573922662
hsa04062:Chemokine signaling pathway	KEGG_PATHWAY	13	15	0.05859375	256	187	7073	CXCL13, ADCY6, CCR1, CCR5, DOCK2, CXCL10, JAK3, CXCL9, RAC2, CCL19, CCL20, CXCL11, CXCL5, XCL2, CCR2	2.21622242647059	0.0040262685913813	0.0503283573922662
hsa05323:Rheumatoid arthritis	KEGG_PATHWAY	14	9	0.03515625	256	90	7073	CTLA4, HLA-DPA1, IL6, IL18, ITGAL, CCL20, CXCL5, TLR2, CD86	2.762890625	0.0050568149727487	0.0589961746820682
hsa04964:Proximal tubule bicarbonate reclamation	KEGG_PATHWAY	15	4	0.015625	256	23	7073	ATP1A2, ATP1A3, FXYD2, SLC9A3	4.80502717391304	0.00862273979512879	0.0943112165092211
hsa04670:Leukocyte transendothelial migration	KEGG_PATHWAY	16	10	0.0390625	256	118	7073	MYL9, RAPGEF3, ITGAL, RHOH, MYL2, MAPK13, RAC2, THY1, VCAM1, ACTN2	2.34143273305085	0.0101857819665323	0.104853637890774
hsa04270:Vascular smooth muscle contraction	KEGG_PATHWAY	17	10	0.0390625	256	120	7073	MRVI1, MYL9, ADCY6, PLA2G2D, CYP4A22, MYLK, NPR1, ACTA2, CACNA1S, PPP1R14A	2.30240885416667	0.0113942476686284	0.110777407889443
hsa05217:Basal cell carcinoma	KEGG_PATHWAY	18	6	0.0234375	256	55	7073	HHIP, TCF7, WNT7B, WNT11, WNT10A, FZD4	3.0140625	0.0139202810546331	0.122120755049992
hsa00380:Tryptophan metabolism	KEGG_PATHWAY	19	5	0.01953125	256	40	7073	INMT, IL4I1, TDO2, KMO, KYNU	3.45361328125	0.013956657719999	0.122120755049992
hsa04974:Protein digestion and absorption	KEGG_PATHWAY	20	8	0.03125	256	90	7073	COL4A5, COL4A6, COL17A1, COL6A5, ATP1A2, ATP1A3, FXYD2, SLC9A3	2.45590277777778	0.0158262845862459	0.125890900117865
hsa05414:Dilated cardiomyopathy	KEGG_PATHWAY	21	8	0.03125	256	90	7073	ADCY6, ADRB1, DES, MYH7, MYL2, ACTC1, TTN, CACNA1S	2.45590277777778	0.0158262845862459	0.125890900117865
hsa04971:Gastric acid secretion	KEGG_PATHWAY	22	7	0.02734375	256	74	7073	ADCY6, KCNJ10, KCNJ15, MYLK, ATP1A2, ATP1A3, CAMK2B	2.61354518581081	0.0171193013151257	0.130255553484652
hsa05416:Viral myocarditis	KEGG_PATHWAY	23	6	0.0234375	256	59	7073	HLA-DPA1, ITGAL, MYH7, RAC2, CASP3, CD86	2.80971927966102	0.0192061603544625	0.140044919251289
hsa05205:Proteoglycans in cancer	KEGG_PATHWAY	24	14	0.0546875	256	205	7073	HPSE, ERBB3, HIF1A, IGF2, PLAU, MAPK13, SDC1, TLR2, WNT7B, WNT11, WNT10A, CAMK2B, FZD4, CASP3	1.88685213414634	0.0206060520519486	0.14424236436364
hsa04260:Cardiac muscle contraction	KEGG_PATHWAY	25	7	0.02734375	256	78	7073	MYH7, MYL2, ATP1A2, ATP1A3, FXYD2, ACTC1, CACNA1S	2.4795172275641	0.0222694241359331	0.149890354761088
hsa04961:Endocrine and other factor-regulated calcium reabsorption	KEGG_PATHWAY	26	5	0.01953125	256	47	7073	ADCY6, ATP1A2, ATP1A3, FXYD2, VDR	2.93924534574468	0.0265510700401774	0.15962905852424
hsa04925:Aldosterone synthesis and secretion	KEGG_PATHWAY	27	7	0.02734375	256	81	7073	ADCY6, NPR1, PDE2A, CACNA1S, CAMK2B, CACNA1H, CACNA1G	2.38768325617284	0.0267747184554467	0.15962905852424
hsa04916:Melanogenesis	KEGG_PATHWAY	28	8	0.03125	256	100	7073	ADCY6, GNAO1, TCF7, WNT7B, WNT11, WNT10A, CAMK2B, FZD4	2.2103125	0.0279768468745751	0.15962905852424
hsa04380:Osteoclast differentiation	KEGG_PATHWAY	29	10	0.0390625	256	132	7073	FCGR1A, FCGR3A, LILRA4, LCK, LCP2, SIRPG, MAPK13, TYROBP, FOSL1, SOCS3	2.09309895833333	0.0284066831787489	0.15962905852424
hsa05321:Inflammatory bowel disease (IBD)	KEGG_PATHWAY	30	6	0.0234375	256	65	7073	IL23R, HLA-DPA1, IL6, IL18, IL21R, TLR2	2.55036057692308	0.0294692996818152	0.15962905852424
hsa04933:AGE-RAGE signaling pathway in diabetic complications	KEGG_PATHWAY	31	8	0.03125	256	101	7073	PLCD3, COL4A5, COL4A6, IL6, MAPK13, SELE, VCAM1, CASP3	2.18842821782178	0.0294705209930588	0.15962905852424
hsa05410:Hypertrophic cardiomyopathy (HCM)	KEGG_PATHWAY	32	7	0.02734375	256	83	7073	DES, IL6, MYH7, MYL2, ACTC1, TTN, CACNA1S	2.33014871987952	0.0301014796074282	0.15962905852424
hsa05162:Measles	KEGG_PATHWAY	33	10	0.0390625	256	136	7073	IL2RB, IL6, JAK3, SLAMF1, TLR2, TNFAIP3, TP73, CCNE1, CD3D, CD3E	2.03153722426471	0.0316448426523922	0.162877866593195
hsa00330:Arginine and proline metabolism	KEGG_PATHWAY	34	5	0.01953125	256	50	7073	HOGA1, CKB, CKM, PYCR1, ALDH18A1	2.762890625	0.0336296556260443	0.164694681388202
hsa00100:Steroid biosynthesis	KEGG_PATHWAY	35	3	0.01171875	256	20	7073	FAXDC2, SQLE, SOAT2	4.1443359375	0.0338800487427158	0.164694681388202
hsa05143:African trypanosomiasis	KEGG_PATHWAY	36	4	0.015625	256	35	7073	IL6, IL18, SELE, VCAM1	3.15758928571429	0.036408179994518	0.172200851325423
hsa04978:Mineral absorption	KEGG_PATHWAY	37	5	0.01953125	256	52	7073	ATP1A2, ATP1A3, FXYD2, SLC9A3, VDR	2.65662560096154	0.0389421311128827	0.172373496364998
hsa04020:Calcium signaling pathway	KEGG_PATHWAY	38	12	0.046875	256	180	7073	PLCD3, ADRB1, ERBB3, MYLK, ATP2A1, PHKG1, RYR1, TNNC2, CACNA1S, CAMK2B, CACNA1H, CACNA1G	1.84192708333333	0.0393996563119995	0.172373496364998
hsa05202:Transcriptional misregulation in cancer	KEGG_PATHWAY	39	12	0.046875	256	180	7073	HIST2H3C, ELANE, FCGR1A, BIRC3, IL2RB, IL6, PAX5, PLAU, ZBTB16, HIST1H3D, HIST1H3J, CD86	1.84192708333333	0.0393996563119995	0.172373496364998
hsa04514:Cell adhesion molecules (CAMs)	KEGG_PATHWAY	40	10	0.0390625	256	145	7073	CTLA4, NFASC, HLA-DPA1, ITGAL, PTPRC, SDC1, SELE, CNTN2, VCAM1, CD86	1.90544181034483	0.0416321355913123	0.174214497893972
hsa04918:Thyroid hormone synthesis	KEGG_PATHWAY	41	6	0.0234375	256	71	7073	ADCY6, HSPA5, ATP1A2, ATP1A3, FXYD2, HSP90B1	2.33483714788732	0.0428069909110902	0.174214497893972
hsa04976:Bile secretion	KEGG_PATHWAY	42	6	0.0234375	256	71	7073	ABCC4, ADCY6, ATP1A2, ATP1A3, FXYD2, SLC9A3	2.33483714788732	0.0428069909110902	0.174214497893972
hsa04114:Oocyte meiosis	KEGG_PATHWAY	43	9	0.03515625	256	123	7073	SPDYE2B, ADCY6, AURKA, CAMK2B, CCNB1, CCNE1, PKMYT1, PTTG1, CDC25C	2.02162728658537	0.0441694285842855	0.175673863687499
hsa05134:Legionellosis	KEGG_PATHWAY	44	5	0.01953125	256	55	7073	IL6, IL18, NLRC4, TLR2, CASP3	2.51171875	0.0478209564942586	0.185044164875795
hsa03060:Protein export	KEGG_PATHWAY	45	3	0.01171875	256	23	7073	SEC61A1, HSPA5, SRPRB	3.60377038043478	0.0486401804816376	0.185044164875795
hsa04620:Toll-like receptor signaling pathway	KEGG_PATHWAY	46	8	0.03125	256	106	7073	IL6, CXCL10, CXCL9, TLR8, MAPK13, CXCL11, TLR2, CD86	2.08520047169811	0.0572619248346465	0.213209294597088
hsa05152:Tuberculosis	KEGG_PATHWAY	47	11	0.04296875	256	178	7073	FCGR1A, FCGR3A, HLA-DPA1, IL6, IL18, ITGAX, MAPK13, TLR2, VDR, CAMK2B, CASP3	1.70740431882022	0.0679647658680186	0.24337158764498
hsa04014:Ras signaling pathway	KEGG_PATHWAY	48	3	0.01171875	256	228	7073	FGFR4, PLA2G2D, RAC2	0.363538240131579	0.0681440445405943	0.24337158764498
hsa04512:ECM-receptor interaction	KEGG_PATHWAY	49	6	0.0234375	256	82	7073	CHAD, COL4A5, COL4A6, COL6A5, SDC1, TNXB	2.02162728658537	0.0758434807551745	0.265452182643111
hsa04924:Renin secretion	KEGG_PATHWAY	50	5	0.01953125	256	64	7073	ADCY6, ADRB1, NPR1, PTGER2, CACNA1S	2.15850830078125	0.0810777182507624	0.278207856742812
hsa04713:Circadian entrainment	KEGG_PATHWAY	51	7	0.02734375	256	95	7073	ADCY6, GNAO1, GRIA1, RYR1, CAMK2B, CACNA1H, CACNA1G	2.03581414473684	0.085339208262798	0.287199258576724
hsa04930:Type II diabetes mellitus	KEGG_PATHWAY	52	4	0.015625	256	48	7073	MAFA, SLC2A4, CACNA1G, SOCS3	2.30240885416667	0.0945568216921715	0.312215920681698
hsa05034:Alcoholism	KEGG_PATHWAY	53	11	0.04296875	256	179	7073	HIST2H3C, GNAO1, HIST1H2BD, SLC18A1, HIST1H2AI, HIST1H2BL, HIST1H2BN, HIST1H3D, HIST1H3J, HIST1H4J, HIST1H2AG	1.6978657472067	0.0990147644185128	0.318795091438272
hsa04672:Intestinal immune network for IgA production	KEGG_PATHWAY	54	4	0.015625	256	49	7073	HLA-DPA1, IL6, TNFRSF17, CD86	2.25542091836735	0.100192743023457	0.318795091438272
hsa04115:p53 signaling pathway	KEGG_PATHWAY	55	5	0.01953125	256	69	7073	RRM2, TP73, CASP3, CCNB1, CCNE1	2.0020946557971	0.103746379214121	0.319453857768161
hsa04660:T cell receptor signaling pathway	KEGG_PATHWAY	56	7	0.02734375	256	105	7073	CTLA4, LCK, LCP2, MAPK13, PTPRC, CD3D, CD3E	1.84192708333333	0.105819020360819	0.319453857768161
hsa04310:Wnt signaling pathway	KEGG_PATHWAY	57	9	0.03515625	256	143	7073	RAC2, TCF7, WNT7B, WNT11, WNT10A, FOSL1, CAMK2B, FZD4, NKD1	1.73888221153846	0.105876135717448	0.319453857768161
hsa04725:Cholinergic synapse	KEGG_PATHWAY	58	7	0.02734375	256	111	7073	ADCY6, CHRNA4, GNAO1, CACNA1S, CAMK2B, CHRNA6, KCNQ4	1.74236345720721	0.123144819635926	0.359869443239084
hsa00360:Phenylalanine metabolism	KEGG_PATHWAY	59	2	0.0078125	256	17	7073	ALDH3A1, IL4I1	3.25045955882353	0.124353840437085	0.359869443239084
hsa05200:Pathways in cancer	KEGG_PATHWAY	60	20	0.078125	256	397	7073	ADCY6, CKS2, COL4A5, COL4A6, HIF1A, BIRC3, IL6, PTGER2, PLEKHG5, RAC2, HHIP, TCF7, HSP90B1, WNT7B, WNT11, ZBTB16, WNT10A, FZD4, CASP3, CCNE1	1.39188444584383	0.126735634322907	0.359869443239084
hsa04390:Hippo signaling pathway	KEGG_PATHWAY	61	9	0.03515625	256	154	7073	WTIP, CRB1, TCF7, TP73, WNT7B, WNT11, WNT10A, FZD4, NKD1	1.61467633928571	0.127937267458975	0.359869443239084
hsa04911:Insulin secretion	KEGG_PATHWAY	62	6	0.0234375	256	85	7073	ADCY6, ATP1A2, ATP1A3, FXYD2, CACNA1S, CAMK2B	1.95027573529412	0.12955299956607	0.359869443239084
hsa00250:Alanine, aspartate and glutamate metabolism	KEGG_PATHWAY	63	3	0.01171875	256	35	7073	IL4I1, GPT, NAT8L	2.36819196428571	0.131759504667652	0.360279895575612
hsa04080:Neuroactive ligand-receptor interaction	KEGG_PATHWAY	64	15	0.05859375	256	278	7073	CHRNA4, ADRA2C, ADRB1, FPR1, FPR3, P2RY10, GRIA1, GRM8, OPRK1, AVPR2, PTGER2, C3AR1, VIPR1, CHRNA6, GABBR2	1.49076832284173	0.136550019023612	0.362785900749164
hsa04640:Hematopoietic cell lineage	KEGG_PATHWAY	65	6	0.0234375	256	88	7073	FCGR1A, IL6, CD1B, CD3D, CD3E, CD19	1.8837890625	0.136822111139685	0.362785900749164
hsa04970:Salivary secretion	KEGG_PATHWAY	66	6	0.0234375	256	89	7073	ADCY6, CST1, ADRB1, ATP1A2, ATP1A3, FXYD2	1.86262289325843	0.139534371025871	0.364455446709363
hsa04064:NF-kappa B signaling pathway	KEGG_PATHWAY	67	6	0.0234375	256	93	7073	BIRC3, LCK, PLAU, CCL19, TNFAIP3, VCAM1	1.78251008064516	0.151754910707746	0.384885643099356
hsa04666:Fc gamma R-mediated phagocytosis	KEGG_PATHWAY	68	6	0.0234375	256	93	7073	DOCK2, FCGR1A, FCGR3A, GSN, PTPRC, RAC2	1.78251008064516	0.151754910707746	0.384885643099356
hsa04972:Pancreatic secretion	KEGG_PATHWAY	69	6	0.0234375	256	96	7073	ADCY6, PLA2G2D, ATP1A2, ATP1A3, FXYD2, ATP2A1	1.726806640625	0.162281655926045	0.405704139815113
hsa04960:Aldosterone-regulated sodium reabsorption	KEGG_PATHWAY	70	3	0.01171875	256	39	7073	ATP1A2, ATP1A3, FXYD2	2.12530048076923	0.166185963784757	0.409613291018768
hsa04914:Progesterone-mediated oocyte maturation	KEGG_PATHWAY	71	6	0.0234375	256	98	7073	SPDYE2B, ADCY6, MAPK13, CCNB1, PKMYT1, CDC25C	1.69156568877551	0.169905366960155	0.412964433583711
hsa05033:Nicotine addiction	KEGG_PATHWAY	72	3	0.01171875	256	40	7073	CHRNA4, GRIA1, CHRNA6	2.07216796875	0.175175043174364	0.415303691154088
hsa04510:Focal adhesion	KEGG_PATHWAY	73	11	0.04296875	256	203	7073	MYL9, CHAD, COL4A5, COL4A6, COL6A5, BIRC3, MYL2, MYLK, RAC2, TNXB, ACTN2	1.49713285098522	0.177241125628527	0.415303691154088
hsa05146:Amoebiasis	KEGG_PATHWAY	74	6	0.0234375	256	100	7073	COL4A5, COL4A6, IL6, TLR2, CASP3, ACTN2	1.657734375	0.177987296208895	0.415303691154088
hsa05332:Graft-versus-host disease	KEGG_PATHWAY	75	3	0.01171875	256	41	7073	HLA-DPA1, IL6, CD86	2.02162728658537	0.184296846142558	0.424367737828258
hsa04662:B cell receptor signaling pathway	KEGG_PATHWAY	76	5	0.01953125	256	73	7073	DAPP1, RAC2, CD19, CD79A, CD79B	1.8923908390411	0.190759172866861	0.427985323739751
hsa05140:Leishmaniasis	KEGG_PATHWAY	77	5	0.01953125	256	73	7073	FCGR1A, FCGR3A, HLA-DPA1, MAPK13, TLR2	1.8923908390411	0.190759172866861	0.427985323739751
hsa04141:Protein processing in endoplasmic reticulum	KEGG_PATHWAY	78	9	0.03515625	256	165	7073	PDIA6, SEC61A1, HSPA5, RPN2, HSP90B1, XBP1, DNAJC5B, DERL3, SEC24D	1.50703125	0.201442177679546	0.445660745179623
hsa05145:Toxoplasmosis	KEGG_PATHWAY	79	7	0.02734375	256	118	7073	CCR5, GNAO1, HLA-DPA1, BIRC3, MAPK13, TLR2, CASP3	1.63900291313559	0.203730626367828	0.445660745179623
hsa00534:Glycosaminoglycan biosynthesis - heparan sulfate / heparin	KEGG_PATHWAY	80	2	0.0078125	256	24	7073	HS6ST3, HS3ST3B1	2.30240885416667	0.21502646068857	0.464563340993823
hsa04110:Cell cycle	KEGG_PATHWAY	81	7	0.02734375	256	124	7073	ORC1, PCNA, CCNB1, CCNE1, PKMYT1, PTTG1, CDC25C	1.55969632056452	0.219082595264755	0.467554319162588
hsa04973:Carbohydrate digestion and absorption	KEGG_PATHWAY	82	3	0.01171875	256	46	7073	ATP1A2, ATP1A3, FXYD2	1.80188519021739	0.231553273477363	0.488214733235404
hsa05222:Small cell lung cancer	KEGG_PATHWAY	83	5	0.01953125	256	86	7073	CKS2, COL4A5, COL4A6, BIRC3, CCNE1	1.60633175872093	0.241296793921023	0.493800078115694
hsa04950:Maturity onset diabetes of the young	KEGG_PATHWAY	84	2	0.0078125	256	26	7073	HNF4G, MAFA	2.12530048076923	0.242052155658889	0.493800078115694
hsa05160:Hepatitis C	KEGG_PATHWAY	85	2	0.0078125	256	133	7073	MAPK13, SOCS3	0.41547227443609	0.242667466959713	0.493800078115694
hsa05012:Parkinson's disease	KEGG_PATHWAY	86	2	0.0078125	256	142	7073	SLC18A1, CASP3	0.389139524647887	0.248958009091823	0.49969008951564
hsa04727:GABAergic synapse	KEGG_PATHWAY	87	5	0.01953125	256	88	7073	ADCY6, GNAO1, CACNA1S, SLC38A5, GABBR2	1.56982421875	0.251272730727865	0.49969008951564
hsa04810:Regulation of actin cytoskeleton	KEGG_PATHWAY	88	11	0.04296875	256	215	7073	MYL9, FGFR4, GSN, ITGAL, ITGAX, MYL2, MYLK, ARHGEF4, RAC2, DIAPH3, ACTN2	1.41357194767442	0.2607163228143	0.512644454971938
hsa05142:Chagas disease (American trypanosomiasis)	KEGG_PATHWAY	89	6	0.0234375	256	104	7073	GNAO1, IL6, MAPK13, TLR2, CD3D, CD3E	1.59397536057692	0.278752948167979	0.538598907222682
hsa04630:Jak-STAT signaling pathway	KEGG_PATHWAY	90	8	0.03125	256	158	7073	IL23R, IL2RB, IL6, JAK3, OSM, IL21R, IL17D, SOCS3	1.39893196202532	0.283149139797067	0.538598907222682
hsa04921:Oxytocin signaling pathway	KEGG_PATHWAY	91	8	0.03125	256	158	7073	MYL9, ADCY6, GNAO1, MYLK, NPR1, RYR1, CACNA1S, CAMK2B	1.39893196202532	0.283149139797067	0.538598907222682
hsa05010:Alzheimer's disease	KEGG_PATHWAY	92	3	0.01171875	256	168	7073	ATP2A1, CACNA1S, CASP3	0.493373325892857	0.291118084482344	0.547802847144196
hsa04919:Thyroid hormone signaling pathway	KEGG_PATHWAY	93	6	0.0234375	256	118	7073	PLCD3, GATA4, HIF1A, ATP1A2, ATP1A3, FXYD2	1.40485963983051	0.32366406358036	0.6025660758145
hsa04215:Apoptosis - multiple species	KEGG_PATHWAY	94	2	0.0078125	256	33	7073	BIRC3, CASP3	1.67447916666667	0.33675759710559	0.605716238936724
hsa05203:Viral carcinogenesis	KEGG_PATHWAY	95	10	0.0390625	256	205	7073	CCR5, GSN, HIST1H2BD, JAK3, HIST1H2BL, HIST1H2BN, CASP3, HIST1H4J, ACTN2, CCNE1	1.34775152439024	0.338004913819007	0.605716238936724
hsa05412:Arrhythmogenic right ventricular cardiomyopathy (ARVC)	KEGG_PATHWAY	96	4	0.015625	256	74	7073	DES, TCF7, CACNA1S, ACTN2	1.49345439189189	0.343785271857538	0.605716238936724
hsa04650:Natural killer cell mediated cytotoxicity	KEGG_PATHWAY	97	7	0.02734375	256	135	7073	FCGR3A, ITGAL, LCK, LCP2, RAC2, TYROBP, CASP3	1.4326099537037	0.344155144604828	0.605716238936724
hsa04015:Rap1 signaling pathway	KEGG_PATHWAY	98	10	0.0390625	256	211	7073	RAPGEF3, ADCY6, FGFR4, FPR1, FYB, GNAO1, ITGAL, LCP2, MAPK13, RAC2	1.30942683649289	0.348114392977917	0.605716238936724
hsa01230:Biosynthesis of amino acids	KEGG_PATHWAY	99	4	0.015625	256	75	7073	GPT, PGAM2, PYCR1, ALDH18A1	1.47354166666667	0.349584800757766	0.605716238936724
hsa05133:Pertussis	KEGG_PATHWAY	100	4	0.015625	256	75	7073	IL6, MAPK13, CXCL5, CASP3	1.47354166666667	0.349584800757766	0.605716238936724
hsa04550:Signaling pathways regulating pluripotency of stem cells	KEGG_PATHWAY	101	7	0.02734375	256	142	7073	FGFR4, JAK3, MAPK13, WNT7B, WNT11, WNT10A, FZD4	1.36198833626761	0.361225266767725	0.61134294966209
hsa00350:Tyrosine metabolism	KEGG_PATHWAY	102	2	0.0078125	256	35	7073	ALDH3A1, IL4I1	1.57879464285714	0.363312381513471	0.61134294966209
hsa05020:Prion diseases	KEGG_PATHWAY	103	2	0.0078125	256	35	7073	HSPA5, IL6	1.57879464285714	0.363312381513471	0.61134294966209
hsa05032:Morphine addiction	KEGG_PATHWAY	104	5	0.01953125	256	91	7073	ADCY6, GNAO1, PDE2A, PDE4C, GABBR2	1.51807177197802	0.385410868232693	0.642351447054488
hsa05330:Allograft rejection	KEGG_PATHWAY	105	2	0.0078125	256	38	7073	HLA-DPA1, CD86	1.45415296052632	0.402353924998201	0.664263555421558
hsa04723:Retrograde endocannabinoid signaling	KEGG_PATHWAY	106	5	0.01953125	256	101	7073	ADCY6, GNAO1, GRIA1, MAPK13, CACNA1S	1.36776763613861	0.416419740052776	0.681060322516222
hsa05014:Amyotrophic lateral sclerosis (ALS)	KEGG_PATHWAY	107	3	0.01171875	256	51	7073	GRIA1, MAPK13, CASP3	1.62522977941176	0.432239354131971	0.700387842343472
hsa05320:Autoimmune thyroid disease	KEGG_PATHWAY	108	3	0.01171875	256	53	7073	CTLA4, HLA-DPA1, CD86	1.56390035377358	0.441339019722688	0.70419217802209
hsa01200:Carbon metabolism	KEGG_PATHWAY	109	2	0.0078125	256	113	7073	GPT, PGAM2	0.489007190265487	0.442635083328171	0.70419217802209
hsa04151:PI3K-Akt signaling pathway	KEGG_PATHWAY	110	15	0.05859375	256	342	7073	CHAD, COL4A5, COL4A6, FGFR4, COL6A5, IL2RB, IL6, JAK3, OSM, TLR2, TNXB, HSP90B1, TCL1A, CCNE1, CD19	1.21179413377193	0.455693395228571	0.713338237797532
hsa04923:Regulation of lipolysis in adipocytes	KEGG_PATHWAY	111	3	0.01171875	256	56	7073	ADCY6, ADRB1, NPR1	1.48011997767857	0.456536472190421	0.713338237797532
hsa05221:Acute myeloid leukemia	KEGG_PATHWAY	112	3	0.01171875	256	57	7073	PIM2, TCF7, ZBTB16	1.45415296052632	0.461959390183776	0.715423834355405
hsa04730:Long-term depression	KEGG_PATHWAY	113	3	0.01171875	256	60	7073	GNAO1, GRIA1, RYR1	1.3814453125	0.479119892416361	0.735491062919852
hsa04910:Insulin signaling pathway	KEGG_PATHWAY	114	3	0.01171875	256	139	7073	PHKG1, SLC2A4, SOCS3	0.596307329136691	0.490945142525667	0.741012799410889
hsa05210:Colorectal cancer	KEGG_PATHWAY	115	3	0.01171875	256	62	7073	RAC2, TCF7, CASP3	1.33688256048387	0.491185627038075	0.741012799410889
hsa04144:Endocytosis	KEGG_PATHWAY	116	7	0.02734375	256	260	7073	CCR5, ADRB1, ERBB3, FGFR4, IL2RB, WIPF3, PSD2	0.743855168269231	0.500703085643746	0.746938787880367
hsa04623:Cytosolic DNA-sensing pathway	KEGG_PATHWAY	117	3	0.01171875	256	64	7073	IL6, IL18, CXCL10	1.29510498046875	0.503650154113619	0.746938787880367
hsa04720:Long-term potentiation	KEGG_PATHWAY	118	3	0.01171875	256	66	7073	RAPGEF3, GRIA1, CAMK2B	1.255859375	0.516434146739871	0.759461980499811
hsa05206:MicroRNAs in cancer	KEGG_PATHWAY	119	8	0.03125	256	297	7073	CDCA5, ERBB3, STMN1, PLAU, TNXB, CASP3, CCNE1, CDC25C	0.744212962962963	0.523312319741271	0.763163799622686
hsa04610:Complement and coagulation cascades	KEGG_PATHWAY	120	4	0.015625	256	79	7073	VSIG4, ITGAX, PLAU, C3AR1	1.39893196202532	0.534339317973902	0.767922172015535
hsa00230:Purine metabolism	KEGG_PATHWAY	121	8	0.03125	256	176	7073	ADCY6, AK5, GUCY2D, NME1, NPR1, PDE2A, PDE4C, RRM2	1.255859375	0.535351457062259	0.767922172015535
hsa05132:Salmonella infection	KEGG_PATHWAY	122	4	0.015625	256	86	7073	IL6, IL18, MAPK13, NLRC4	1.28506540697674	0.554367290186062	0.788733949451714
hsa04912:GnRH signaling pathway	KEGG_PATHWAY	123	4	0.015625	256	91	7073	ADCY6, MAPK13, CACNA1S, CAMK2B	1.21445741758242	0.57228033469263	0.807653698154921
hsa04070:Phosphatidylinositol signaling system	KEGG_PATHWAY	124	2	0.0078125	256	98	7073	PLCD3, IP6K3	0.563855229591837	0.586309091758131	0.816877484865739
hsa05231:Choline metabolism in cancer	KEGG_PATHWAY	125	2	0.0078125	256	101	7073	HIF1A, RAC2	0.547107054455445	0.588151789103332	0.816877484865739
hsa04931:Insulin resistance	KEGG_PATHWAY	126	5	0.01953125	256	109	7073	SLC27A2, SLC27A6, IL6, SLC2A4, SOCS3	1.2673810206422	0.598697841965343	0.824977341290826
hsa04726:Serotonergic synapse	KEGG_PATHWAY	127	5	0.01953125	256	112	7073	RAPGEF3, GNAO1, SLC18A1, CACNA1S, CASP3	1.23343331473214	0.604499419272705	0.826464049786901
hsa04611:Platelet activation	KEGG_PATHWAY	128	5	0.01953125	256	122	7073	ADCY6, LCP2, MYLK, MAPK13, VAMP8	1.13233222336066	0.629551017103349	0.854042077465783
hsa04530:Tight junction	KEGG_PATHWAY	129	6	0.0234375	256	139	7073	MYL9, MYH2, MYH7, MYL2, SHROOM3, ACTN2	1.19261465827338	0.642290780733402	0.864622204833426
hsa04932:Non-alcoholic fatty liver disease (NAFLD)	KEGG_PATHWAY	130	4	0.015625	256	151	7073	IL6, XBP1, CASP3, SOCS3	0.731891556291391	0.662180263524546	0.884591955090042
hsa04940:Type I diabetes mellitus	KEGG_PATHWAY	131	2	0.0078125	256	43	7073	HLA-DPA1, CD86	1.28506540697674	0.668668471177808	0.885869752373134
hsa04962:Vasopressin-regulated water reabsorption	KEGG_PATHWAY	132	2	0.0078125	256	44	7073	ADCY6, AVPR2	1.255859375	0.673261011803582	0.885869752373134
hsa00600:Sphingolipid metabolism	KEGG_PATHWAY	133	2	0.0078125	256	47	7073	SGPP2, GLA	1.17569813829787	0.687612168078019	0.892247974602959
hsa05168:Herpes simplex infection	KEGG_PATHWAY	134	5	0.01953125	256	185	7073	HLA-DPA1, IL6, TLR2, CASP3, SOCS3	0.746727195945946	0.688305580407997	0.892247974602959
hsa00510:N-Glycan biosynthesis	KEGG_PATHWAY	135	2	0.0078125	256	49	7073	RPN2, ST6GAL2	1.12771045918367	0.697532066268701	0.897559644095755
hsa05031:Amphetamine addiction	KEGG_PATHWAY	136	3	0.01171875	256	67	7073	GRIA1, SLC18A1, CAMK2B	1.23711520522388	0.735306685944825	0.928095296803487
hsa05230:Central carbon metabolism in cancer	KEGG_PATHWAY	137	3	0.01171875	256	67	7073	HIF1A, PGAM2, SLC7A5	1.23711520522388	0.735306685944825	0.928095296803487
hsa04664:Fc epsilon RI signaling pathway	KEGG_PATHWAY	138	3	0.01171875	256	68	7073	LCP2, MAPK13, RAC2	1.21892233455882	0.73717283574677	0.928095296803487
hsa04520:Adherens junction	KEGG_PATHWAY	139	3	0.01171875	256	74	7073	RAC2, TCF7, ACTN2	1.12009079391892	0.75033025588596	0.93791281985745
hsa04612:Antigen processing and presentation	KEGG_PATHWAY	140	3	0.01171875	256	77	7073	HLA-DPA1, HSPA5, B2M	1.07645089285714	0.757926904642838	0.940689420656005
hsa01521:EGFR tyrosine kinase inhibitor resistance	KEGG_PATHWAY	141	3	0.01171875	256	81	7073	ERBB3, IL6, NRG2	1.02329282407407	0.768815366238268	0.942867206732759
hsa04742:Taste transduction	KEGG_PATHWAY	142	2	0.0078125	256	83	7073	ADCY6, GABBR2	0.665756777108434	0.770457203215912	0.942867206732759
hsa04750:Inflammatory mediator regulation of TRP channels	KEGG_PATHWAY	143	4	0.015625	256	98	7073	ADCY6, MAPK13, PTGER2, CAMK2B	1.12771045918367	0.781550534992433	0.94487362719891
hsa04915:Estrogen signaling pathway	KEGG_PATHWAY	144	4	0.015625	256	99	7073	ADCY6, GNAO1, HSP90B1, GABBR2	1.11631944444444	0.782895291107668	0.94487362719891
hsa04066:HIF-1 signaling pathway	KEGG_PATHWAY	145	4	0.015625	256	103	7073	HIF1A, IL6, TIMP1, CAMK2B	1.07296723300971	0.788851136346781	0.945540745621141
hsa04722:Neurotrophin signaling pathway	KEGG_PATHWAY	146	3	0.01171875	256	120	7073	MAPK13, TP73, CAMK2B	0.69072265625	0.80264371295566	0.949840741295487
hsa04071:Sphingolipid signaling pathway	KEGG_PATHWAY	147	3	0.01171875	256	121	7073	SGPP2, MAPK13, RAC2	0.685014204545455	0.80329388406704	0.949840741295487
hsa04728:Dopaminergic synapse	KEGG_PATHWAY	148	5	0.01953125	256	130	7073	GNAO1, GRIA1, MAPK13, SLC18A1, CAMK2B	1.06265024038462	0.811387823163676	0.950509475003139
hsa04120:Ubiquitin mediated proteolysis	KEGG_PATHWAY	149	4	0.015625	256	137	7073	UBE2C, UBE2S, BIRC3, SOCS3	0.806683394160584	0.819507429273856	0.950509475003139
hsa04072:Phospholipase D signaling pathway	KEGG_PATHWAY	150	4	0.015625	256	144	7073	RAPGEF3, ADCY6, GRM8, AVPR2	0.767469618055556	0.820468542137366	0.950509475003139
hsa04145:Phagosome	KEGG_PATHWAY	151	6	0.0234375	256	154	7073	TUBB3, FCGR1A, FCGR3A, SEC61A1, HLA-DPA1, TLR2	1.07645089285714	0.825585372574155	0.950509475003139
hsa05169:Epstein-Barr virus infection	KEGG_PATHWAY	152	6	0.0234375	256	204	7073	HLA-DPA1, ITGAL, JAK3, MAPK13, TNFAIP3, CD19	0.812614889705882	0.847910430521003	0.969832191772389
hsa04068:FoxO signaling pathway	KEGG_PATHWAY	153	4	0.015625	256	134	7073	IL6, MAPK13, SLC2A4, CCNB1	0.824743470149254	1	1
hsa00010:Glycolysis / Gluconeogenesis	KEGG_PATHWAY	154	2	0.0078125	256	67	7073	ALDH3A1, PGAM2	0.824743470149254	1	1
hsa00240:Pyrimidine metabolism	KEGG_PATHWAY	155	3	0.01171875	256	105	7073	NME1, RRM2, TYMS	0.789397321428571	1	1
hsa00561:Glycerolipid metabolism	KEGG_PATHWAY	156	2	0.0078125	256	59	7073	GLA, LIPG	0.936573093220339	1	1
hsa03320:PPAR signaling pathway	KEGG_PATHWAY	157	2	0.0078125	256	72	7073	SLC27A2, SLC27A6	0.767469618055556	1	1
hsa04010:MAPK signaling pathway	KEGG_PATHWAY	158	9	0.03515625	256	255	7073	FGFR4, STMN1, MAPK13, PTPN7, RAC2, CACNA1S, CASP3, CACNA1H, CACNA1G	0.975137867647059	1	1
hsa04012:ErbB signaling pathway	KEGG_PATHWAY	159	3	0.01171875	256	88	7073	ERBB3, CAMK2B, NRG2	0.94189453125	1	1
hsa04142:Lysosome	KEGG_PATHWAY	160	4	0.015625	256	123	7073	CTSH, CTSZ, GLA, LAPTM5	0.898501016260163	1	1
hsa04150:mTOR signaling pathway	KEGG_PATHWAY	161	5	0.01953125	256	153	7073	WNT7B, WNT11, WNT10A, SLC7A5, FZD4	0.902905433006536	1	1
hsa04210:Apoptosis	KEGG_PATHWAY	162	5	0.01953125	256	140	7073	CTSH, CTSZ, BIRC3, LMNB1, CASP3	0.986746651785714	1	1
hsa04360:Axon guidance	KEGG_PATHWAY	163	6	0.0234375	256	176	7073	NTN3, RAC2, ROBO3, SLIT3, SEMA3B, CAMK2B	0.94189453125	1	1
hsa04370:VEGF signaling pathway	KEGG_PATHWAY	164	2	0.0078125	256	61	7073	MAPK13, RAC2	0.905865778688525	1	1
hsa04540:Gap junction	KEGG_PATHWAY	165	3	0.01171875	256	88	7073	TUBB3, ADCY6, ADRB1	0.94189453125	1	1
hsa04622:RIG-I-like receptor signaling pathway	KEGG_PATHWAY	166	2	0.0078125	256	70	7073	CXCL10, MAPK13	0.789397321428571	1	1
hsa04724:Glutamatergic synapse	KEGG_PATHWAY	167	4	0.015625	256	114	7073	ADCY6, GNAO1, GRIA1, GRM8	0.969435307017544	1	1
hsa04917:Prolactin signaling pathway	KEGG_PATHWAY	168	2	0.0078125	256	72	7073	MAPK13, SOCS3	0.767469618055556	1	1
hsa04920:Adipocytokine signaling pathway	KEGG_PATHWAY	169	2	0.0078125	256	70	7073	SLC2A4, SOCS3	0.789397321428571	1	1
hsa04922:Glucagon signaling pathway	KEGG_PATHWAY	170	3	0.01171875	256	102	7073	PGAM2, PHKG1, CAMK2B	0.812614889705882	1	1
hsa05120:Epithelial cell signaling in Helicobacter pylori infection	KEGG_PATHWAY	171	2	0.0078125	256	68	7073	MAPK13, CASP3	0.812614889705882	1	1
hsa05161:Hepatitis B	KEGG_PATHWAY	172	5	0.01953125	256	146	7073	IL6, PCNA, TLR2, CASP3, CCNE1	0.946195419520548	1	1
hsa05164:Influenza A	KEGG_PATHWAY	173	6	0.0234375	256	175	7073	HLA-DPA1, IL6, IL18, CXCL10, MAPK13, SOCS3	0.947276785714286	1	1
hsa05215:Prostate cancer	KEGG_PATHWAY	174	3	0.01171875	256	89	7073	TCF7, HSP90B1, CCNE1	0.931311446629214	1	1
