# Supplementary material for: Lnc-ITSN1-2, Derived From RNA Sequencing, Correlates With Increased Disease Risk, Activity and Promotes CD4+ T Cell Activation, Proliferation and Th1/Th17 Cell Differentiation by Serving as a ceRNA for IL-23R via Sponging miR-125a in Inflammatory Bowel Disease
Source: Front Immunol. 2020 May 28;11:852. doi: 10.3389/fimmu.2020.00852 (PMC7271921; doi:10.3389/fimmu.2020.00852)
Supplement: Supplementary file 5 [file Data_Sheet_4.zip › Supplementary data 4. Targets analys of top 20 dysregulated lncRNAs.txt]

LncRNA_geneid	LncRNA_symbol	LncRNA_type	mRNA_geneid	mRNA_symbol	mRNA_type	Pearson_coefficient
ENSG00000119440	LCN1P1	unprocessed_pseudogene	ENSG00000153902	LGI4	protein_coding	0.995714636837784
ENSG00000119440	LCN1P1	unprocessed_pseudogene	ENSG00000197361	FBXL22	protein_coding	0.995967891315198
ENSG00000119440	LCN1P1	unprocessed_pseudogene	ENSG00000126895	AVPR2	protein_coding	0.998054602801305
ENSG00000174407	MIR1-1HG	antisense	ENSG00000173991	TCAP	protein_coding	0.99622494902123
ENSG00000174407	MIR1-1HG	antisense	ENSG00000196296	ATP2A1	protein_coding	0.999310141731824
ENSG00000174407	MIR1-1HG	antisense	ENSG00000178821	TMEM52	protein_coding	0.997058726888073
ENSG00000174407	MIR1-1HG	antisense	ENSG00000070182	SPTB	protein_coding	0.995371549832933
ENSG00000174407	MIR1-1HG	antisense	ENSG00000164708	PGAM2	protein_coding	0.99882965284707
ENSG00000174407	MIR1-1HG	antisense	ENSG00000130595	TNNT3	protein_coding	0.996169287635028
ENSG00000174407	MIR1-1HG	antisense	ENSG00000079393	DUSP13	protein_coding	0.997342763610477
ENSG00000224039	AC091493.1	unprocessed_pseudogene	ENSG00000100721	TCL1A	protein_coding	0.99538284902161
ENSG00000226306	NPY6R	transcribed_processed_pseudogene	ENSG00000113396	SLC27A6	protein_coding	0.996605520228454
ENSG00000226777	KIAA0125	lincRNA	ENSG00000117215	PLA2G2D	protein_coding	0.99692069354648
ENSG00000226777	KIAA0125	lincRNA	ENSG00000170476	MZB1	protein_coding	0.998054443259468
ENSG00000226777	KIAA0125	lincRNA	ENSG00000102096	PIM2	protein_coding	0.995080674891397
ENSG00000226777	KIAA0125	lincRNA	ENSG00000110777	POU2AF1	protein_coding	0.997909894956654
ENSG00000228651	RP11-556E13.1	antisense	ENSG00000121380	BCL2L14	protein_coding	0.998332269521369
ENSG00000228651	RP11-556E13.1	antisense	ENSG00000167286	CD3D	protein_coding	0.99658584674794
ENSG00000228725	MTND2P12	unprocessed_pseudogene	ENSG00000197561	ELANE	protein_coding	0.995738290090168
ENSG00000228725	MTND2P12	unprocessed_pseudogene	ENSG00000181291	TMEM132E	protein_coding	0.997789960647462
ENSG00000230838	LINC01614	lincRNA	ENSG00000158402	CDC25C	protein_coding	0.996421324965315
ENSG00000230838	LINC01614	lincRNA	ENSG00000088325	TPX2	protein_coding	0.996425249722979
ENSG00000230838	LINC01614	lincRNA	ENSG00000121621	KIF18A	protein_coding	0.997907530028447
ENSG00000230838	LINC01614	lincRNA	ENSG00000170011	MYRIP	protein_coding	-0.995728783829915
ENSG00000231335	AC107072.2	sense_intronic	ENSG00000126895	AVPR2	protein_coding	0.997298975860082
ENSG00000231335	AC107072.2	sense_intronic	ENSG00000158373	HIST1H2BD	protein_coding	-0.99648611581979
ENSG00000237111	IGHJ3P	IG_J_pseudogene	ENSG00000117215	PLA2G2D	protein_coding	0.996143674380277
ENSG00000237945	lnc-ITSN1-2	antisense	ENSG00000162594	IL23R	protein_coding	0.995393748853394
ENSG00000237945	lnc-ITSN1-2	antisense	ENSG00000102096	PIM2	protein_coding	0.995407835074657
ENSG00000237945	lnc-ITSN1-2	antisense	ENSG00000177455	CD19	protein_coding	0.99568792535851
ENSG00000253701	AL928768.3	lincRNA	ENSG00000168081	PNOC	protein_coding	0.9981975254979
ENSG00000253701	AL928768.3	lincRNA	ENSG00000115884	SDC1	protein_coding	0.997009589714574
ENSG00000264781	MIR4537	miRNA	ENSG00000139193	CD27	protein_coding	0.996445124977471
ENSG00000264781	MIR4537	miRNA	ENSG00000137265	IRF4	protein_coding	0.995275800272811
ENSG00000265142	MIR133A1HG	antisense	ENSG00000130173	C19orf80	protein_coding	0.99717674437875
ENSG00000265142	MIR133A1HG	antisense	ENSG00000125414	MYH2	protein_coding	0.995707889754453
ENSG00000265142	MIR133A1HG	antisense	ENSG00000143632	ACTA1	protein_coding	0.99517856170729
ENSG00000265142	MIR133A1HG	antisense	ENSG00000170807	LMOD2	protein_coding	0.996720520082836
ENSG00000265142	MIR133A1HG	antisense	ENSG00000104879	CKM	protein_coding	0.996452926174835
ENSG00000265142	MIR133A1HG	antisense	ENSG00000163380	LMOD3	protein_coding	0.998850424027213
ENSG00000265142	MIR133A1HG	antisense	ENSG00000239474	KLHL41	protein_coding	0.99692080308026
ENSG00000265142	MIR133A1HG	antisense	ENSG00000198125	MB	protein_coding	0.998421111102417
ENSG00000265142	MIR133A1HG	antisense	ENSG00000092054	MYH7	protein_coding	0.995471221240061
ENSG00000265142	MIR133A1HG	antisense	ENSG00000155657	TTN	protein_coding	0.995960459818206
ENSG00000265142	MIR133A1HG	antisense	ENSG00000163833	FBXO40	protein_coding	0.998789860244648
ENSG00000265142	MIR133A1HG	antisense	ENSG00000148677	ANKRD1	protein_coding	0.998599693978422
ENSG00000265142	MIR133A1HG	antisense	ENSG00000081248	CACNA1S	protein_coding	0.996495334596947
ENSG00000265142	MIR133A1HG	antisense	ENSG00000168333	C8orf22	protein_coding	0.99824237636179
ENSG00000265142	MIR133A1HG	antisense	ENSG00000186628	FSD2	protein_coding	0.997044102778949
ENSG00000265142	MIR133A1HG	antisense	ENSG00000168509	HFE2	protein_coding	0.998195957244511
ENSG00000265142	MIR133A1HG	antisense	ENSG00000158022	TRIM63	protein_coding	0.995629328654125
ENSG00000265142	MIR133A1HG	antisense	ENSG00000188000	OR7D2	protein_coding	0.995551457111679
ENSG00000265142	MIR133A1HG	antisense	ENSG00000186335	SLC36A2	protein_coding	0.995699580687577
ENSG00000265142	MIR133A1HG	antisense	ENSG00000120729	MYOT	protein_coding	0.996750567024238
ENSG00000265142	MIR133A1HG	antisense	ENSG00000115593	SMYD1	protein_coding	0.99743600676409
ENSG00000265142	MIR133A1HG	antisense	ENSG00000111245	MYL2	protein_coding	0.996399696336599
ENSG00000265142	MIR133A1HG	antisense	ENSG00000127325	BEST3	protein_coding	0.997487254955713
ENSG00000265142	MIR133A1HG	antisense	ENSG00000077522	ACTN2	protein_coding	0.998264202279529
ENSG00000265142	MIR133A1HG	antisense	ENSG00000168530	MYL1	protein_coding	0.996034987294643
ENSG00000265142	MIR133A1HG	antisense	ENSG00000197893	NRAP	protein_coding	0.997612769186263
ENSG00000265714	AC246787.4	miRNA	ENSG00000139193	CD27	protein_coding	0.995838878083011
ENSG00000265714	AC246787.4	miRNA	ENSG00000177455	CD19	protein_coding	0.99579906992111
ENSG00000271199	RP13-216E22.5	sense_overlapping	ENSG00000066230	SLC9A3	protein_coding	0.996378214656919
